# Supplementary material for: Genomic characterization of Escherichia coli LCT-EC001, an extremely multidrug-resistant strain with an amazing number of resistance genes
Source: Gut Pathog. 2019 May 21;11:25. doi: 10.1186/s13099-019-0298-5 (PMC6528259; doi:10.1186/s13099-019-0298-5)
Supplement: Supplementary file 1 — Additional file 1. Gene annotation of LCT-EC001. [file 13099_2019_298_MOESM1_ESM.xls]

## Sheet: Table S1
Sample ID	Type	Number(#)	Average length(bp)	Total length(bp)
LCT-EC001	tRNA	84	78	6593
LCT-EC001	5s(denovo)	7	115	805
LCT-EC001	16s(denovo)	6	1519	9114
LCT-EC001	23s(denovo)	6	2904	17424
LCT-EC001	sRNA	65	134	8730
