# Supplementary material for: Genomic characterization of Escherichia coli LCT-EC001, an extremely multidrug-resistant strain with an amazing number of resistance genes
Source: Gut Pathog. 2019 May 21;11:25. doi: 10.1186/s13099-019-0298-5 (PMC6528259; doi:10.1186/s13099-019-0298-5)
Supplement: Supplementary file 2 — Additional file 2. Repeat sequences of LCT-EC001. [file 13099_2019_298_MOESM2_ESM.xls]

## Sheet: all_sample.repbase.stat
Sample ID	Type	Number(#)	Total Length(bp)	Average length(bp)	In Genome(%)
LCT-EC001	LTR	126	9498	77	0.1827
LCT-EC001	DNA	30	2112	70	0.0406
LCT-EC001	LINE	49	4024	84	0.0774
LCT-EC001	SINE	22	1135	69	0.0218
LCT-EC001	RC	1	84	84	0.0016
LCT-EC001	Unknown	6	588	98	0.0113
LCT-EC001	Total	234	17031	77	0.3276
Sample ID	Type	Number(#)	Total Length(bp)	Average length(bp)	In Genome(%)
LCT-EC001	TRF	113	27847	246	0.5357
LCT-EC001	Minisatellite DNA	61	3282	54	0.0631
LCT-EC001	Microsatellite DNA	2	90	45	0.0017
LCT-EC001	Total	176	31219	177	0.6005
