# Supplementary material for: Genomic characterization of Escherichia coli LCT-EC001, an extremely multidrug-resistant strain with an amazing number of resistance genes
Source: Gut Pathog. 2019 May 21;11:25. doi: 10.1186/s13099-019-0298-5 (PMC6528259; doi:10.1186/s13099-019-0298-5)
Supplement: Supplementary file 3 — Additional file 3. Gene distribution of LCT-EC001 in the GO database. [file 13099_2019_298_MOESM3_ESM.xls]

## Sheet: additional file 3-table S3
Gene_id	GO_number	GO_id; GO_description; GO_class
F1GM000001	8	GO:0003723; RNA binding; molecular_function	GO:0016757; transferase activity, transferring glycosyl groups; molecular_function	GO:0008152; NA	GO:0003964; RNA-directed DNA polymerase activity; molecular_function	GO:0003677; DNA binding; molecular_function	GO:0005515; protein binding; molecular_function	GO:0006278; RNA-dependent DNA replication; biological_process	GO:0007165; signal transduction; biological_process
F1GM000003	4	GO:0005622; intracellular; cellular_component	GO:0005525; GTP binding; molecular_function	GO:0007264; small GTPase mediated signal transduction; biological_process	GO:0003924; GTPase activity; molecular_function
F1GM000004	2	GO:0046872; metal ion binding; molecular_function	GO:0030001; metal ion transport; biological_process
F1GM000005	3	GO:0005886; plasma membrane; cellular_component	GO:0016021; integral to membrane; cellular_component	GO:0019031; viral envelope; cellular_component
F1GM000006	1	GO:0006629; lipid metabolic process; biological_process
F1GM000007	4	GO:0008152; NA	GO:0003824; NA	GO:0003855; 3-dehydroquinate dehydratase activity; molecular_function	GO:0016888; endodeoxyribonuclease activity, producing 5'-phosphomonoesters; molecular_function
F1GM000008	3	GO:0005737; cytoplasm; cellular_component	GO:0003824; NA	GO:0051536; iron-sulfur cluster binding; molecular_function
F1GM000010	1	GO:0006629; lipid metabolic process; biological_process
F1GM000011	4	GO:0016888; endodeoxyribonuclease activity, producing 5'-phosphomonoesters; molecular_function	GO:0003855; 3-dehydroquinate dehydratase activity; molecular_function	GO:0003824; NA	GO:0008152; NA
F1GM000012	3	GO:0051536; iron-sulfur cluster binding; molecular_function	GO:0005737; cytoplasm; cellular_component	GO:0003824; NA
F1GM000013	1	GO:0003824; NA
F1GM000014	6	GO:0001726; ruffle; cellular_component	GO:0005200; structural constituent of cytoskeleton; molecular_function	GO:0005925; focal adhesion; cellular_component	GO:0007016; cytoskeletal anchoring at plasma membrane; biological_process	GO:0000105; histidine biosynthetic process; biological_process	GO:0016829; lyase activity; molecular_function
F1GM000015	4	GO:0008152; NA	GO:0016763; transferase activity, transferring pentosyl groups; molecular_function	GO:0006213; pyrimidine nucleoside metabolic process; biological_process	GO:0016757; transferase activity, transferring glycosyl groups; molecular_function
F1GM000016	2	GO:0003824; NA	GO:0046872; metal ion binding; molecular_function
F1GM000017	3	GO:0016787; hydrolase activity; molecular_function	GO:0009116; nucleoside metabolic process; biological_process	GO:0003824; NA
F1GM000018	6	GO:0043565; sequence-specific DNA binding; molecular_function	GO:0003700; sequence-specific DNA binding transcription factor activity; molecular_function	GO:0016987; sigma factor activity; molecular_function	GO:0006355; regulation of transcription, DNA-dependent; biological_process	GO:0006352; transcription initiation, DNA-dependent; biological_process	GO:0003677; DNA binding; molecular_function
F1GM000019	2	GO:0003824; NA	GO:0006464; protein modification process; biological_process
F1GM000021	1	GO:0016791; phosphatase activity; molecular_function
F1GM000022	24	GO:0007264; small GTPase mediated signal transduction; biological_process	GO:0003697; single-stranded DNA binding; molecular_function	GO:0003677; DNA binding; molecular_function	GO:0016887; ATPase activity; molecular_function	GO:0007049; cell cycle; biological_process	GO:0003678; DNA helicase activity; molecular_function	GO:0006281; DNA repair; biological_process	GO:0004252; serine-type endopeptidase activity; molecular_function	GO:0006508; proteolysis; biological_process	GO:0098519; NA	GO:0004176; ATP-dependent peptidase activity; molecular_function	GO:0006357; regulation of transcription from RNA polymerase II promoter; biological_process	GO:0006810; transport; biological_process	GO:0016021; integral to membrane; cellular_component	GO:0009432; SOS response; biological_process	GO:0051301; cell division; biological_process	GO:0005525; GTP binding; molecular_function	GO:0007059; chromosome segregation; biological_process	GO:0000166; nucleotide binding; molecular_function	GO:0005622; intracellular; cellular_component	GO:0006260; DNA replication; biological_process	GO:0005524; ATP binding; molecular_function	GO:0016301; kinase activity; molecular_function	GO:0033588; Elongator holoenzyme complex; cellular_component
F1GM000023	12	GO:0009058; biosynthetic process; biological_process	GO:0003924; GTPase activity; molecular_function	GO:0009231; riboflavin biosynthetic process; biological_process	GO:0007264; small GTPase mediated signal transduction; biological_process	GO:0005525; GTP binding; molecular_function	GO:0043565; sequence-specific DNA binding; molecular_function	GO:0016887; ATPase activity; molecular_function	GO:0008771; [citrate (pro-3S)-lyase] ligase activity; molecular_function	GO:0005524; ATP binding; molecular_function	GO:0005622; intracellular; cellular_component	GO:0003919; FMN adenylyltransferase activity; molecular_function	GO:0003824; NA
F1GM000025	11	GO:0005525; GTP binding; molecular_function	GO:0006298; mismatch repair; biological_process	GO:0016887; ATPase activity; molecular_function	GO:0016868; intramolecular transferase activity, phosphotransferases; molecular_function	GO:0005524; ATP binding; molecular_function	GO:0005622; intracellular; cellular_component	GO:0005975; carbohydrate metabolic process; biological_process	GO:0043531; ADP binding; molecular_function	GO:0030983; mismatched DNA binding; molecular_function	GO:0007264; small GTPase mediated signal transduction; biological_process	GO:0003924; GTPase activity; molecular_function
F1GM000027	3	GO:0006355; regulation of transcription, DNA-dependent; biological_process	GO:0003700; sequence-specific DNA binding transcription factor activity; molecular_function	GO:0005622; intracellular; cellular_component
F1GM000029	1	GO:0004045; aminoacyl-tRNA hydrolase activity; molecular_function
F1GM000030	3	GO:0043565; sequence-specific DNA binding; molecular_function	GO:0003700; sequence-specific DNA binding transcription factor activity; molecular_function	GO:0006355; regulation of transcription, DNA-dependent; biological_process
F1GM000032	4	GO:0000160; two-component signal transduction system (phosphorelay); biological_process	GO:0006355; regulation of transcription, DNA-dependent; biological_process	GO:0000156; two-component response regulator activity; molecular_function	GO:0003677; DNA binding; molecular_function
F1GM000033	8	GO:0005515; protein binding; molecular_function	GO:0016021; integral to membrane; cellular_component	GO:0004871; signal transducer activity; molecular_function	GO:0007165; signal transduction; biological_process	GO:0009877; nodulation; biological_process	GO:0005524; ATP binding; molecular_function	GO:0000155; two-component sensor activity; molecular_function	GO:0016020; membrane; cellular_component
F1GM000035	4	GO:0003677; DNA binding; molecular_function	GO:0000160; two-component signal transduction system (phosphorelay); biological_process	GO:0006355; regulation of transcription, DNA-dependent; biological_process	GO:0000156; two-component response regulator activity; molecular_function
F1GM000036	3	GO:0006396; RNA processing; biological_process	GO:0003723; RNA binding; molecular_function	GO:0008173; RNA methyltransferase activity; molecular_function
F1GM000037	6	GO:0055114; oxidation-reduction process; biological_process	GO:0006520; cellular amino acid metabolic process; biological_process	GO:0016597; amino acid binding; molecular_function	GO:0008152; NA	GO:0016491; oxidoreductase activity; molecular_function	GO:0050661; NADP binding; molecular_function
F1GM000038	1	GO:0005524; ATP binding; molecular_function
F1GM000042	4	GO:0006814; sodium ion transport; biological_process	GO:0015655; alanine:sodium symporter activity; molecular_function	GO:0016020; membrane; cellular_component	GO:0032328; alanine transport; biological_process
F1GM000043	1	GO:0005975; carbohydrate metabolic process; biological_process
F1GM000044	1	GO:0006777; Mo-molybdopterin cofactor biosynthetic process; biological_process
F1GM000045	1	GO:0016020; membrane; cellular_component
F1GM000048	6	GO:0006810; transport; biological_process	GO:0016773; phosphotransferase activity, alcohol group as acceptor; molecular_function	GO:0000902; cell morphogenesis; biological_process	GO:0005975; carbohydrate metabolic process; biological_process	GO:0016787; hydrolase activity; molecular_function	GO:0005886; plasma membrane; cellular_component
F1GM000049	2	GO:0031072; heat shock protein binding; molecular_function	GO:0051082; unfolded protein binding; molecular_function
F1GM000050	3	GO:0004803; transposase activity; molecular_function	GO:0006313; transposition, DNA-mediated; biological_process	GO:0003677; DNA binding; molecular_function
F1GM000051	1	GO:0016020; membrane; cellular_component
F1GM000052	1	GO:0015074; DNA integration; biological_process
F1GM000053	3	GO:0003677; DNA binding; molecular_function	GO:0005515; protein binding; molecular_function	GO:0006355; regulation of transcription, DNA-dependent; biological_process
F1GM000054	3	GO:0006313; transposition, DNA-mediated; biological_process	GO:0003677; DNA binding; molecular_function	GO:0004803; transposase activity; molecular_function
F1GM000055	3	GO:0006885; regulation of pH; biological_process	GO:0006814; sodium ion transport; biological_process	GO:0016021; integral to membrane; cellular_component
F1GM000056	2	GO:0006355; regulation of transcription, DNA-dependent; biological_process	GO:0003700; sequence-specific DNA binding transcription factor activity; molecular_function
F1GM000057	3	GO:0007155; cell adhesion; biological_process	GO:0005518; collagen binding; molecular_function	GO:0009289; pilus; cellular_component
F1GM000058	3	GO:0005215; NA	GO:0016020; membrane; cellular_component	GO:0006810; transport; biological_process
F1GM000060	5	GO:0005840; ribosome; cellular_component	GO:0006412; translation; biological_process	GO:0003723; RNA binding; molecular_function	GO:0005622; intracellular; cellular_component	GO:0003735; structural constituent of ribosome; molecular_function
F1GM000061	5	GO:0009058; biosynthetic process; biological_process	GO:0009231; riboflavin biosynthetic process; biological_process	GO:0008531; riboflavin kinase activity; molecular_function	GO:0003919; FMN adenylyltransferase activity; molecular_function	GO:0003824; NA
F1GM000062	12	GO:0004812; aminoacyl-tRNA ligase activity; molecular_function	GO:0003824; NA	GO:0005737; cytoplasm; cellular_component	GO:0000166; nucleotide binding; molecular_function	GO:0005524; ATP binding; molecular_function	GO:0006430; lysyl-tRNA aminoacylation; biological_process	GO:0004824; lysine-tRNA ligase activity; molecular_function	GO:0004814; arginine-tRNA ligase activity; molecular_function	GO:0008152; NA	GO:0006418; tRNA aminoacylation for protein translation; biological_process	GO:0006420; arginyl-tRNA aminoacylation; biological_process	GO:0002161; aminoacyl-tRNA editing activity; molecular_function
F1GM000063	3	GO:0006508; proteolysis; biological_process	GO:0016020; membrane; cellular_component	GO:0004190; aspartic-type endopeptidase activity; molecular_function
F1GM000064	3	GO:0006457; protein folding; biological_process	GO:0008704; 5-carboxymethyl-2-hydroxymuconate delta-isomerase activity; molecular_function	GO:0019439; aromatic compound catabolic process; biological_process
F1GM000065	2	GO:0055114; oxidation-reduction process; biological_process	GO:0019288; isopentenyl diphosphate biosynthetic process, mevalonate-independent pathway; biological_process
F1GM000067	3	GO:0009089; lysine biosynthetic process via diaminopimelate; biological_process	GO:0008839; dihydrodipicolinate reductase activity; molecular_function	GO:0055114; oxidation-reduction process; biological_process
F1GM000068	2	GO:0016787; hydrolase activity; molecular_function	GO:0006541; glutamine metabolic process; biological_process
F1GM000069	8	GO:0046872; metal ion binding; molecular_function	GO:0008152; NA	GO:0008716; D-alanine-D-alanine ligase activity; molecular_function	GO:0003824; NA	GO:0005524; ATP binding; molecular_function	GO:0019867; outer membrane; cellular_component	GO:0048037; cofactor binding; molecular_function	GO:0051536; iron-sulfur cluster binding; molecular_function
F1GM000070	1	GO:0005515; protein binding; molecular_function
F1GM000071	1	GO:0006351; transcription, DNA-dependent; biological_process
F1GM000073	5	GO:0008233; peptidase activity; molecular_function	GO:0006508; proteolysis; biological_process	GO:0008152; NA	GO:0016021; integral to membrane; cellular_component	GO:0003824; NA
F1GM000074	5	GO:0003824; NA	GO:0008152; NA	GO:0000160; two-component signal transduction system (phosphorelay); biological_process	GO:0006355; regulation of transcription, DNA-dependent; biological_process	GO:0000156; two-component response regulator activity; molecular_function
F1GM000075	2	GO:0003824; NA	GO:0008152; NA
F1GM000076	6	GO:0050660; flavin adenine dinucleotide binding; molecular_function	GO:0055114; oxidation-reduction process; biological_process	GO:0016491; oxidoreductase activity; molecular_function	GO:0003995; acyl-CoA dehydrogenase activity; molecular_function	GO:0008152; NA	GO:0016627; oxidoreductase activity, acting on the CH-CH group of donors; molecular_function
F1GM000077	3	GO:0005215; NA	GO:0016020; membrane; cellular_component	GO:0006810; transport; biological_process
F1GM000078	1	GO:0009058; biosynthetic process; biological_process
F1GM000080	10	GO:0008677; 2-dehydropantoate 2-reductase activity; molecular_function	GO:0016705; oxidoreductase activity, acting on paired donors, with incorporation or reduction of molecular oxygen; molecular_function	GO:0016614; oxidoreductase activity, acting on CH-OH group of donors; molecular_function	GO:0016117; carotenoid biosynthetic process; biological_process	GO:0003857; 3-hydroxyacyl-CoA dehydrogenase activity; molecular_function	GO:0016491; oxidoreductase activity; molecular_function	GO:0006631; fatty acid metabolic process; biological_process	GO:0050660; flavin adenine dinucleotide binding; molecular_function	GO:0055114; oxidation-reduction process; biological_process	GO:0008033; tRNA processing; biological_process
F1GM000081	1	GO:0051536; iron-sulfur cluster binding; molecular_function
F1GM000082	3	GO:0055085; transmembrane transport; biological_process	GO:0022857; transmembrane transporter activity; molecular_function	GO:0016021; integral to membrane; cellular_component
F1GM000083	1	GO:0016491; oxidoreductase activity; molecular_function
F1GM000084	14	GO:0015299; solute:hydrogen antiporter activity; molecular_function	GO:0048037; cofactor binding; molecular_function	GO:0055085; transmembrane transport; biological_process	GO:0003824; NA	GO:0006812; cation transport; biological_process	GO:0019354; siroheme biosynthetic process; biological_process	GO:0006779; porphyrin biosynthetic process; biological_process	GO:0043115; precorrin-2 dehydrogenase activity; molecular_function	GO:0055114; oxidation-reduction process; biological_process	GO:0051287; NAD binding; molecular_function	GO:0008677; 2-dehydropantoate 2-reductase activity; molecular_function	GO:0016616; oxidoreductase activity, acting on the CH-OH group of donors, NAD or NADP as acceptor; molecular_function	GO:0016021; integral to membrane; cellular_component	GO:0006813; potassium ion transport; biological_process
F1GM000085	4	GO:0004146; dihydrofolate reductase activity; molecular_function	GO:0009165; nucleotide biosynthetic process; biological_process	GO:0055114; oxidation-reduction process; biological_process	GO:0006545; glycine biosynthetic process; biological_process
F1GM000086	1	GO:0016787; hydrolase activity; molecular_function
F1GM000087	1	GO:0042302; structural constituent of cuticle; molecular_function
F1GM000088	3	GO:0000154; rRNA modification; biological_process	GO:0000179; rRNA (adenine-N6,N6-)-dimethyltransferase activity; molecular_function	GO:0008649; rRNA methyltransferase activity; molecular_function
F1GM000089	4	GO:0051287; NAD binding; molecular_function	GO:0008615; pyridoxine biosynthetic process; biological_process	GO:0055114; oxidation-reduction process; biological_process	GO:0050570; 4-hydroxythreonine-4-phosphate dehydrogenase activity; molecular_function
F1GM000090	3	GO:0016853; isomerase activity; molecular_function	GO:0015031; protein transport; biological_process	GO:0006457; protein folding; biological_process
F1GM000091	3	GO:0010033; response to organic substance; biological_process	GO:0019867; outer membrane; cellular_component	GO:0061024; membrane organization; biological_process
F1GM000094	4	GO:0009982; pseudouridine synthase activity; molecular_function	GO:0003723; RNA binding; molecular_function	GO:0001522; pseudouridine synthesis; biological_process	GO:0009451; RNA modification; biological_process
F1GM000095	12	GO:0019079; viral genome replication; biological_process	GO:0004386; helicase activity; molecular_function	GO:0005524; ATP binding; molecular_function	GO:0004315; 3-oxoacyl-[acyl-carrier-protein] synthase activity; molecular_function	GO:0016787; hydrolase activity; molecular_function	GO:0006633; fatty acid biosynthetic process; biological_process	GO:0003676; nucleic acid binding; molecular_function	GO:0003677; DNA binding; molecular_function	GO:0016817; hydrolase activity, acting on acid anhydrides; molecular_function	GO:0003994; aconitate hydratase activity; molecular_function	GO:0008026; ATP-dependent helicase activity; molecular_function	GO:0006099; tricarboxylic acid cycle; biological_process
F1GM000096	4	GO:0003887; DNA-directed DNA polymerase activity; molecular_function	GO:0003677; DNA binding; molecular_function	GO:0006260; DNA replication; biological_process	GO:0000166; nucleotide binding; molecular_function
F1GM000098	2	GO:0008733; L-arabinose isomerase activity; molecular_function	GO:0008152; NA
F1GM000099	5	GO:0003684; damaged DNA binding; molecular_function	GO:0006289; nucleotide-excision repair; biological_process	GO:0016773; phosphotransferase activity, alcohol group as acceptor; molecular_function	GO:0043161; proteasomal ubiquitin-dependent protein catabolic process; biological_process	GO:0005975; carbohydrate metabolic process; biological_process
F1GM000100	4	GO:0043565; sequence-specific DNA binding; molecular_function	GO:0003700; sequence-specific DNA binding transcription factor activity; molecular_function	GO:0006355; regulation of transcription, DNA-dependent; biological_process	GO:0005515; protein binding; molecular_function
F1GM000102	5	GO:0005525; GTP binding; molecular_function	GO:0003924; GTPase activity; molecular_function	GO:0016887; ATPase activity; molecular_function	GO:0016301; kinase activity; molecular_function	GO:0005524; ATP binding; molecular_function
F1GM000103	4	GO:0006810; transport; biological_process	GO:0016021; integral to membrane; cellular_component	GO:0016020; membrane; cellular_component	GO:0005215; NA
F1GM000104	2	GO:0005215; NA	GO:0006810; transport; biological_process
F1GM000105	10	GO:0003700; sequence-specific DNA binding transcription factor activity; molecular_function	GO:0004673; protein histidine kinase activity; molecular_function	GO:0005215; NA	GO:0006935; chemotaxis; biological_process	GO:0006355; regulation of transcription, DNA-dependent; biological_process	GO:0000160; two-component signal transduction system (phosphorelay); biological_process	GO:0005622; intracellular; cellular_component	GO:0000155; two-component sensor activity; molecular_function	GO:0006810; transport; biological_process	GO:0005737; cytoplasm; cellular_component
F1GM000107	2	GO:0055085; transmembrane transport; biological_process	GO:0016021; integral to membrane; cellular_component
F1GM000108	1	GO:0008152; NA
F1GM000109	1	GO:0008152; NA
F1GM000110	2	GO:0055114; oxidation-reduction process; biological_process	GO:0016616; oxidoreductase activity, acting on the CH-OH group of donors, NAD or NADP as acceptor; molecular_function
F1GM000111	5	GO:0006568; tryptophan metabolic process; biological_process	GO:0004834; tryptophan synthase activity; molecular_function	GO:0003852; 2-isopropylmalate synthase activity; molecular_function	GO:0009098; leucine biosynthetic process; biological_process	GO:0003824; NA
F1GM000112	3	GO:0043565; sequence-specific DNA binding; molecular_function	GO:0003700; sequence-specific DNA binding transcription factor activity; molecular_function	GO:0006355; regulation of transcription, DNA-dependent; biological_process
F1GM000113	5	GO:0030976; thiamine pyrophosphate binding; molecular_function	GO:0055114; oxidation-reduction process; biological_process	GO:0016491; oxidoreductase activity; molecular_function	GO:0000287; magnesium ion binding; molecular_function	GO:0003824; NA
F1GM000114	2	GO:0016597; amino acid binding; molecular_function	GO:0008152; NA
F1GM000115	3	GO:0003700; sequence-specific DNA binding transcription factor activity; molecular_function	GO:0006355; regulation of transcription, DNA-dependent; biological_process	GO:0043565; sequence-specific DNA binding; molecular_function
F1GM000117	2	GO:0008168; methyltransferase activity; molecular_function	GO:0008152; NA
F1GM000118	3	GO:0016021; integral to membrane; cellular_component	GO:0051301; cell division; biological_process	GO:0007049; cell cycle; biological_process
F1GM000119	1	GO:0008658; penicillin binding; molecular_function
F1GM000120	3	GO:0005524; ATP binding; molecular_function	GO:0016874; ligase activity; molecular_function	GO:0009058; biosynthetic process; biological_process
F1GM000121	3	GO:0016874; ligase activity; molecular_function	GO:0009058; biosynthetic process; biological_process	GO:0005524; ATP binding; molecular_function
F1GM000122	2	GO:0016021; integral to membrane; cellular_component	GO:0008963; phospho-N-acetylmuramoyl-pentapeptide-transferase activity; molecular_function
F1GM000123	7	GO:0005524; ATP binding; molecular_function	GO:0009058; biosynthetic process; biological_process	GO:0016874; ligase activity; molecular_function	GO:0055114; oxidation-reduction process; biological_process	GO:0043115; precorrin-2 dehydrogenase activity; molecular_function	GO:0019354; siroheme biosynthetic process; biological_process	GO:0006779; porphyrin biosynthetic process; biological_process
F1GM000124	2	GO:0007049; cell cycle; biological_process	GO:0016021; integral to membrane; cellular_component
F1GM000125	7	GO:0030259; lipid glycosylation; biological_process	GO:0016758; transferase activity, transferring hexosyl groups; molecular_function	GO:0016597; amino acid binding; molecular_function	GO:0006520; cellular amino acid metabolic process; biological_process	GO:0016743; carboxyl- or carbamoyltransferase activity; molecular_function	GO:0030246; carbohydrate binding; molecular_function	GO:0005975; carbohydrate metabolic process; biological_process
F1GM000126	3	GO:0009058; biosynthetic process; biological_process	GO:0016874; ligase activity; molecular_function	GO:0005524; ATP binding; molecular_function
F1GM000127	3	GO:0008716; D-alanine-D-alanine ligase activity; molecular_function	GO:0005524; ATP binding; molecular_function	GO:0006464; protein modification process; biological_process
F1GM000129	4	GO:0005515; protein binding; molecular_function	GO:0000902; cell morphogenesis; biological_process	GO:0016787; hydrolase activity; molecular_function	GO:0007049; cell cycle; biological_process
F1GM000131	4	GO:0009245; lipid A biosynthetic process; biological_process	GO:0004252; serine-type endopeptidase activity; molecular_function	GO:0006508; proteolysis; biological_process	GO:0008759; UDP-3-O-[3-hydroxymyristoyl] N-acetylglucosamine deacetylase activity; molecular_function
F1GM000132	1	GO:0045182; NA
F1GM000133	5	GO:0003676; nucleic acid binding; molecular_function	GO:0016020; membrane; cellular_component	GO:0008026; ATP-dependent helicase activity; molecular_function	GO:0017038; protein import; biological_process	GO:0005524; ATP binding; molecular_function
F1GM000134	5	GO:0016787; hydrolase activity; molecular_function	GO:0009982; pseudouridine synthase activity; molecular_function	GO:0001522; pseudouridine synthesis; biological_process	GO:0003723; RNA binding; molecular_function	GO:0009451; RNA modification; biological_process
F1GM000135	1	GO:0008270; zinc ion binding; molecular_function
F1GM000137	15	GO:0015937; coenzyme A biosynthetic process; biological_process	GO:0003924; GTPase activity; molecular_function	GO:0004020; adenylylsulfate kinase activity; molecular_function	GO:0008152; NA	GO:0000103; sulfate assimilation; biological_process	GO:0005525; GTP binding; molecular_function	GO:0004140; dephospho-CoA kinase activity; molecular_function	GO:0016887; ATPase activity; molecular_function	GO:0009236; cobalamin biosynthetic process; biological_process	GO:0005524; ATP binding; molecular_function	GO:0016597; amino acid binding; molecular_function	GO:0051188; cofactor biosynthetic process; biological_process	GO:0000166; nucleotide binding; molecular_function	GO:0016301; kinase activity; molecular_function	GO:0043752; adenosylcobinamide kinase activity; molecular_function
F1GM000138	3	GO:0055114; oxidation-reduction process; biological_process	GO:0016491; oxidoreductase activity; molecular_function	GO:0003824; NA
F1GM000140	8	GO:0008026; ATP-dependent helicase activity; molecular_function	GO:0003677; DNA binding; molecular_function	GO:0016787; hydrolase activity; molecular_function	GO:0016301; kinase activity; molecular_function	GO:0006810; transport; biological_process	GO:0005524; ATP binding; molecular_function	GO:0098519; NA	GO:0003676; nucleic acid binding; molecular_function
F1GM000141	2	GO:0007155; cell adhesion; biological_process	GO:0009289; pilus; cellular_component
F1GM000142	9	GO:0003824; NA	GO:0005975; carbohydrate metabolic process; biological_process	GO:0042558; pteridine-containing compound metabolic process; biological_process	GO:0016763; transferase activity, transferring pentosyl groups; molecular_function	GO:0055114; oxidation-reduction process; biological_process	GO:0004514; nicotinate-nucleotide diphosphorylase (carboxylating) activity; molecular_function	GO:0016857; racemase and epimerase activity, acting on carbohydrates and derivatives; molecular_function	GO:0004425; indole-3-glycerol-phosphate synthase activity; molecular_function	GO:0009435; NAD biosynthetic process; biological_process
F1GM000143	2	GO:0009253; peptidoglycan catabolic process; biological_process	GO:0008745; N-acetylmuramoyl-L-alanine amidase activity; molecular_function
F1GM000145	5	GO:0016020; membrane; cellular_component	GO:0015171; amino acid transmembrane transporter activity; molecular_function	GO:0006810; transport; biological_process	GO:0055085; transmembrane transport; biological_process	GO:0003333; amino acid transmembrane transport; biological_process
F1GM000146	4	GO:0003700; sequence-specific DNA binding transcription factor activity; molecular_function	GO:0006355; regulation of transcription, DNA-dependent; biological_process	GO:0005622; intracellular; cellular_component	GO:0003677; DNA binding; molecular_function
F1GM000147	2	GO:0008152; NA	GO:0003824; NA
F1GM000148	11	GO:0016020; membrane; cellular_component	GO:0006546; glycine catabolic process; biological_process	GO:0055114; oxidation-reduction process; biological_process	GO:0005960; glycine cleavage complex; cellular_component	GO:0006814; sodium ion transport; biological_process	GO:0016763; transferase activity, transferring pentosyl groups; molecular_function	GO:0016746; transferase activity, transferring acyl groups; molecular_function	GO:0055085; transmembrane transport; biological_process	GO:0006213; pyrimidine nucleoside metabolic process; biological_process	GO:0016655; oxidoreductase activity, acting on NADH or NADPH, quinone or similar compound as acceptor; molecular_function	GO:0008152; NA
F1GM000149	11	GO:0050661; NADP binding; molecular_function	GO:0016705; oxidoreductase activity, acting on paired donors, with incorporation or reduction of molecular oxygen; molecular_function	GO:0003857; 3-hydroxyacyl-CoA dehydrogenase activity; molecular_function	GO:0016117; carotenoid biosynthetic process; biological_process	GO:0004499; flavin-containing monooxygenase activity; molecular_function	GO:0006631; fatty acid metabolic process; biological_process	GO:0016491; oxidoreductase activity; molecular_function	GO:0045454; cell redox homeostasis; biological_process	GO:0008033; tRNA processing; biological_process	GO:0055114; oxidation-reduction process; biological_process	GO:0050660; flavin adenine dinucleotide binding; molecular_function
F1GM000151	3	GO:0003994; aconitate hydratase activity; molecular_function	GO:0006099; tricarboxylic acid cycle; biological_process	GO:0008152; NA
F1GM000152	2	GO:0004871; signal transducer activity; molecular_function	GO:0000160; two-component signal transduction system (phosphorelay); biological_process
F1GM000153	3	GO:0004014; adenosylmethionine decarboxylase activity; molecular_function	GO:0019867; outer membrane; cellular_component	GO:0008295; spermidine biosynthetic process; biological_process
F1GM000154	6	GO:0008168; methyltransferase activity; molecular_function	GO:0008649; rRNA methyltransferase activity; molecular_function	GO:0000154; rRNA modification; biological_process	GO:0008152; NA	GO:0003824; NA	GO:0000179; rRNA (adenine-N6,N6-)-dimethyltransferase activity; molecular_function
F1GM000156	3	GO:0005507; copper ion binding; molecular_function	GO:0016491; oxidoreductase activity; molecular_function	GO:0055114; oxidation-reduction process; biological_process
F1GM000158	1	GO:0009116; nucleoside metabolic process; biological_process
F1GM000159	2	GO:0008270; zinc ion binding; molecular_function	GO:0004089; carbonate dehydratase activity; molecular_function
F1GM000160	7	GO:0008810; cellulase activity; molecular_function	GO:0005975; carbohydrate metabolic process; biological_process	GO:0005524; ATP binding; molecular_function	GO:0016887; ATPase activity; molecular_function	GO:0003924; GTPase activity; molecular_function	GO:0006614; SRP-dependent cotranslational protein targeting to membrane; biological_process	GO:0005525; GTP binding; molecular_function
F1GM000161	1	GO:0016020; membrane; cellular_component
F1GM000162	2	GO:0009401; phosphoenolpyruvate-dependent sugar phosphotransferase system; biological_process	GO:0016021; integral to membrane; cellular_component
F1GM000163	2	GO:0016810; hydrolase activity, acting on carbon-nitrogen (but not peptide) bonds; molecular_function	GO:0005975; carbohydrate metabolic process; biological_process
F1GM000164	2	GO:0006523; alanine biosynthetic process; biological_process	GO:0004068; aspartate 1-decarboxylase activity; molecular_function
F1GM000165	4	GO:0043565; sequence-specific DNA binding; molecular_function	GO:0003677; DNA binding; molecular_function	GO:0000150; recombinase activity; molecular_function	GO:0006310; DNA recombination; biological_process
F1GM000166	6	GO:0009231; riboflavin biosynthetic process; biological_process	GO:0055114; oxidation-reduction process; biological_process	GO:0003919; FMN adenylyltransferase activity; molecular_function	GO:0015940; pantothenate biosynthetic process; biological_process	GO:0016491; oxidoreductase activity; molecular_function	GO:0004592; pantoate-beta-alanine ligase activity; molecular_function
F1GM000167	2	GO:0015940; pantothenate biosynthetic process; biological_process	GO:0003864; 3-methyl-2-oxobutanoate hydroxymethyltransferase activity; molecular_function
F1GM000168	2	GO:0007155; cell adhesion; biological_process	GO:0009289; pilus; cellular_component
F1GM000169	2	GO:0009289; pilus; cellular_component	GO:0007155; cell adhesion; biological_process
F1GM000170	2	GO:0009289; pilus; cellular_component	GO:0007155; cell adhesion; biological_process
F1GM000171	2	GO:0009289; pilus; cellular_component	GO:0007155; cell adhesion; biological_process
F1GM000172	4	GO:0006810; transport; biological_process	GO:0005515; protein binding; molecular_function	GO:0016020; membrane; cellular_component	GO:0005215; NA
F1GM000173	2	GO:0071555; cell wall organization; biological_process	GO:0030288; outer membrane-bounded periplasmic space; cellular_component
F1GM000174	2	GO:0009289; pilus; cellular_component	GO:0007155; cell adhesion; biological_process
F1GM000175	2	GO:0009396; folic acid-containing compound biosynthetic process; biological_process	GO:0003848; 2-amino-4-hydroxy-6-hydroxymethyldihydropteridine diphosphokinase activity; molecular_function
F1GM000176	3	GO:0006396; RNA processing; biological_process	GO:0003723; RNA binding; molecular_function	GO:0016779; nucleotidyltransferase activity; molecular_function
F1GM000177	3	GO:0043039; tRNA aminoacylation; biological_process	GO:0005524; ATP binding; molecular_function	GO:0016876; ligase activity, forming aminoacyl-tRNA and related compounds; molecular_function
F1GM000178	2	GO:0008270; zinc ion binding; molecular_function	GO:0051537; 2 iron, 2 sulfur cluster binding; molecular_function
F1GM000181	4	GO:0008026; ATP-dependent helicase activity; molecular_function	GO:0005524; ATP binding; molecular_function	GO:0004386; helicase activity; molecular_function	GO:0003676; nucleic acid binding; molecular_function
F1GM000183	1	GO:0008658; penicillin binding; molecular_function
F1GM000185	4	GO:0016020; membrane; cellular_component	GO:0005215; NA	GO:0006810; transport; biological_process	GO:0004872; receptor activity; molecular_function
F1GM000186	5	GO:0000166; nucleotide binding; molecular_function	GO:0005524; ATP binding; molecular_function	GO:0016887; ATPase activity; molecular_function	GO:0003924; GTPase activity; molecular_function	GO:0005525; GTP binding; molecular_function
F1GM000187	1	GO:0005488; NA
F1GM000188	6	GO:0005524; ATP binding; molecular_function	GO:0006810; transport; biological_process	GO:0042626; ATPase activity, coupled to transmembrane movement of substances; molecular_function	GO:0016020; membrane; cellular_component	GO:0005215; NA	GO:0006950; response to stress; biological_process
F1GM000189	3	GO:0030170; pyridoxal phosphate binding; molecular_function	GO:0003824; NA	GO:0008483; transaminase activity; molecular_function
F1GM000190	4	GO:0016020; membrane; cellular_component	GO:0006821; chloride transport; biological_process	GO:0005247; voltage-gated chloride channel activity; molecular_function	GO:0055085; transmembrane transport; biological_process
F1GM000193	1	GO:0005488; NA
F1GM000194	2	GO:0003824; NA	GO:0009116; nucleoside metabolic process; biological_process
F1GM000195	2	GO:0046872; metal ion binding; molecular_function	GO:0008081; phosphoric diester hydrolase activity; molecular_function
F1GM000196	3	GO:0004252; serine-type endopeptidase activity; molecular_function	GO:0005515; protein binding; molecular_function	GO:0006508; proteolysis; biological_process
F1GM000197	1	GO:0005515; protein binding; molecular_function
F1GM000198	3	GO:0008608; attachment of spindle microtubules to kinetochore; biological_process	GO:0042729; DASH complex; cellular_component	GO:0072686; mitotic spindle; cellular_component
F1GM000199	1	GO:0016787; hydrolase activity; molecular_function
F1GM000202	6	GO:0008773; [protein-PII] uridylyltransferase activity; molecular_function	GO:0008081; phosphoric diester hydrolase activity; molecular_function	GO:0008152; NA	GO:0046872; metal ion binding; molecular_function	GO:0016597; amino acid binding; molecular_function	GO:0016779; nucleotidyltransferase activity; molecular_function
F1GM000205	4	GO:0003735; structural constituent of ribosome; molecular_function	GO:0005622; intracellular; cellular_component	GO:0006412; translation; biological_process	GO:0005840; ribosome; cellular_component
F1GM000206	4	GO:0005622; intracellular; cellular_component	GO:0006414; translational elongation; biological_process	GO:0005515; protein binding; molecular_function	GO:0003746; translation elongation factor activity; molecular_function
F1GM000208	3	GO:0016485; protein processing; biological_process	GO:0008565; protein transporter activity; molecular_function	GO:0019069; viral capsid assembly; biological_process
F1GM000209	3	GO:0005515; protein binding; molecular_function	GO:0055114; oxidation-reduction process; biological_process	GO:0070402; NADPH binding; molecular_function
F1GM000210	1	GO:0016765; transferase activity, transferring alkyl or aryl (other than methyl) groups; molecular_function
F1GM000211	3	GO:0016020; membrane; cellular_component	GO:0016772; transferase activity, transferring phosphorus-containing groups; molecular_function	GO:0016021; integral to membrane; cellular_component
F1GM000212	3	GO:0005515; protein binding; molecular_function	GO:0004222; metalloendopeptidase activity; molecular_function	GO:0006508; proteolysis; biological_process
F1GM000213	1	GO:0019867; outer membrane; cellular_component
F1GM000214	1	GO:0051082; unfolded protein binding; molecular_function
F1GM000215	2	GO:0016747; transferase activity, transferring acyl groups other than amino-acyl groups; molecular_function	GO:0009245; lipid A biosynthetic process; biological_process
F1GM000216	2	GO:0016491; oxidoreductase activity; molecular_function	GO:0008152; NA
F1GM000218	2	GO:0008915; lipid-A-disaccharide synthase activity; molecular_function	GO:0009245; lipid A biosynthetic process; biological_process
F1GM000220	4	GO:0006260; DNA replication; biological_process	GO:0003824; NA	GO:0008408; 3'-5' exonuclease activity; molecular_function	GO:0003676; nucleic acid binding; molecular_function
F1GM000221	4	GO:0016874; ligase activity; molecular_function	GO:0006633; fatty acid biosynthetic process; biological_process	GO:0003989; acetyl-CoA carboxylase activity; molecular_function	GO:0009317; acetyl-CoA carboxylase complex; cellular_component
F1GM000222	4	GO:0003824; NA	GO:0016829; lyase activity; molecular_function	GO:0016831; carboxy-lyase activity; molecular_function	GO:0006520; cellular amino acid metabolic process; biological_process
F1GM000224	10	GO:0000166; nucleotide binding; molecular_function	GO:0005524; ATP binding; molecular_function	GO:0006529; asparagine biosynthetic process; biological_process	GO:0004066; asparagine synthase (glutamine-hydrolyzing) activity; molecular_function	GO:0003824; NA	GO:0005737; cytoplasm; cellular_component	GO:0008033; tRNA processing; biological_process	GO:0008152; NA	GO:0016740; transferase activity; molecular_function	GO:0016879; ligase activity, forming carbon-nitrogen bonds; molecular_function
F1GM000228	2	GO:0006415; translational termination; biological_process	GO:0003747; translation release factor activity; molecular_function
F1GM000231	7	GO:0002161; aminoacyl-tRNA editing activity; molecular_function	GO:0006418; tRNA aminoacylation for protein translation; biological_process	GO:0005515; protein binding; molecular_function	GO:0007165; signal transduction; biological_process	GO:0000166; nucleotide binding; molecular_function	GO:0005524; ATP binding; molecular_function	GO:0004812; aminoacyl-tRNA ligase activity; molecular_function
F1GM000234	2	GO:0005215; NA	GO:0006810; transport; biological_process
F1GM000235	3	GO:0005215; NA	GO:0016020; membrane; cellular_component	GO:0006810; transport; biological_process
F1GM000236	6	GO:0005622; intracellular; cellular_component	GO:0005524; ATP binding; molecular_function	GO:0005525; GTP binding; molecular_function	GO:0007264; small GTPase mediated signal transduction; biological_process	GO:0003924; GTPase activity; molecular_function	GO:0016887; ATPase activity; molecular_function
F1GM000240	2	GO:0006355; regulation of transcription, DNA-dependent; biological_process	GO:0003700; sequence-specific DNA binding transcription factor activity; molecular_function
F1GM000242	3	GO:0008152; NA	GO:0008610; lipid biosynthetic process; biological_process	GO:0008168; methyltransferase activity; molecular_function
F1GM000243	4	GO:0004803; transposase activity; molecular_function	GO:0016998; cell wall macromolecule catabolic process; biological_process	GO:0006313; transposition, DNA-mediated; biological_process	GO:0003677; DNA binding; molecular_function
F1GM000244	1	GO:0016787; hydrolase activity; molecular_function
F1GM000245	2	GO:0008168; methyltransferase activity; molecular_function	GO:0008152; NA
F1GM000246	2	GO:0003676; nucleic acid binding; molecular_function	GO:0004523; ribonuclease H activity; molecular_function
F1GM000247	3	GO:0003676; nucleic acid binding; molecular_function	GO:0006139; nucleobase, nucleoside, nucleotide and nucleic acid metabolic process; biological_process	GO:0008408; 3'-5' exonuclease activity; molecular_function
F1GM000254	1	GO:0000166; nucleotide binding; molecular_function
F1GM000257	10	GO:0003924; GTPase activity; molecular_function	GO:0007264; small GTPase mediated signal transduction; biological_process	GO:0008134; transcription factor binding; molecular_function	GO:0006355; regulation of transcription, DNA-dependent; biological_process	GO:0005525; GTP binding; molecular_function	GO:0016887; ATPase activity; molecular_function	GO:0005524; ATP binding; molecular_function	GO:0098519; NA	GO:0005622; intracellular; cellular_component	GO:0016301; kinase activity; molecular_function
F1GM000261	1	GO:0005515; protein binding; molecular_function
F1GM000271	2	GO:0005886; plasma membrane; cellular_component	GO:0016740; transferase activity; molecular_function
F1GM000273	3	GO:0003677; DNA binding; molecular_function	GO:0006313; transposition, DNA-mediated; biological_process	GO:0004803; transposase activity; molecular_function
F1GM000274	2	GO:0006807; nitrogen compound metabolic process; biological_process	GO:0016810; hydrolase activity, acting on carbon-nitrogen (but not peptide) bonds; molecular_function
F1GM000276	6	GO:0003995; acyl-CoA dehydrogenase activity; molecular_function	GO:0016627; oxidoreductase activity, acting on the CH-CH group of donors; molecular_function	GO:0008152; NA	GO:0033539; fatty acid beta-oxidation using acyl-CoA dehydrogenase; biological_process	GO:0050660; flavin adenine dinucleotide binding; molecular_function	GO:0055114; oxidation-reduction process; biological_process
F1GM000277	4	GO:0046677; response to antibiotic; biological_process	GO:0046353; aminoglycoside 3-N-acetyltransferase activity; molecular_function	GO:0030246; carbohydrate binding; molecular_function	GO:0005975; carbohydrate metabolic process; biological_process
F1GM000278	1	GO:0008152; NA
F1GM000279	1	GO:0016740; transferase activity; molecular_function
F1GM000283	3	GO:0003677; DNA binding; molecular_function	GO:0006313; transposition, DNA-mediated; biological_process	GO:0004803; transposase activity; molecular_function
F1GM000284	2	GO:0016020; membrane; cellular_component	GO:0009306; protein secretion; biological_process
F1GM000285	3	GO:0051782; negative regulation of cell division; biological_process	GO:0009276; Gram-negative-bacterium-type cell wall; cellular_component	GO:0009432; SOS response; biological_process
F1GM000286	4	GO:0003684; damaged DNA binding; molecular_function	GO:0016779; nucleotidyltransferase activity; molecular_function	GO:0006281; DNA repair; biological_process	GO:0003887; DNA-directed DNA polymerase activity; molecular_function
F1GM000289	2	GO:0008080; N-acetyltransferase activity; molecular_function	GO:0016747; transferase activity, transferring acyl groups other than amino-acyl groups; molecular_function
F1GM000290	2	GO:0003747; translation release factor activity; molecular_function	GO:0006415; translational termination; biological_process
F1GM000291	2	GO:0008152; NA	GO:0016787; hydrolase activity; molecular_function
F1GM000292	1	GO:0009116; nucleoside metabolic process; biological_process
F1GM000294	2	GO:0045893; positive regulation of transcription, DNA-dependent; biological_process	GO:0005737; cytoplasm; cellular_component
F1GM000295	3	GO:0006810; transport; biological_process	GO:0015288; porin activity; molecular_function	GO:0016020; membrane; cellular_component
F1GM000296	1	GO:0003723; RNA binding; molecular_function
F1GM000297	3	GO:0055114; oxidation-reduction process; biological_process	GO:0016491; oxidoreductase activity; molecular_function	GO:0008152; NA
F1GM000298	1	GO:0008080; N-acetyltransferase activity; molecular_function
F1GM000302	1	GO:0008270; zinc ion binding; molecular_function
F1GM000303	3	GO:0004803; transposase activity; molecular_function	GO:0006313; transposition, DNA-mediated; biological_process	GO:0003677; DNA binding; molecular_function
F1GM000304	1	GO:0006313; transposition, DNA-mediated; biological_process
F1GM000307	7	GO:0006886; intracellular protein transport; biological_process	GO:0016021; integral to membrane; cellular_component	GO:0006357; regulation of transcription from RNA polymerase II promoter; biological_process	GO:0010508; positive regulation of autophagy; biological_process	GO:0016592; mediator complex; cellular_component	GO:0005783; endoplasmic reticulum; cellular_component	GO:0001104; RNA polymerase II transcription cofactor activity; molecular_function
F1GM000309	1	GO:0015074; DNA integration; biological_process
F1GM000311	5	GO:0003677; DNA binding; molecular_function	GO:0006313; transposition, DNA-mediated; biological_process	GO:0006355; regulation of transcription, DNA-dependent; biological_process	GO:0003700; sequence-specific DNA binding transcription factor activity; molecular_function	GO:0004803; transposase activity; molecular_function
F1GM000312	15	GO:0008026; ATP-dependent helicase activity; molecular_function	GO:0016021; integral to membrane; cellular_component	GO:0016851; magnesium chelatase activity; molecular_function	GO:0003677; DNA binding; molecular_function	GO:0015979; photosynthesis; biological_process	GO:0019083; viral transcription; biological_process	GO:0015995; chlorophyll biosynthetic process; biological_process	GO:0007059; chromosome segregation; biological_process	GO:0016787; hydrolase activity; molecular_function	GO:0005524; ATP binding; molecular_function	GO:0000166; nucleotide binding; molecular_function	GO:0016887; ATPase activity; molecular_function	GO:0003676; nucleic acid binding; molecular_function	GO:0051301; cell division; biological_process	GO:0007049; cell cycle; biological_process
F1GM000315	3	GO:0006306; DNA methylation; biological_process	GO:0003677; DNA binding; molecular_function	GO:0008170; N-methyltransferase activity; molecular_function
F1GM000316	5	GO:0006304; DNA modification; biological_process	GO:0003824; NA	GO:0008170; N-methyltransferase activity; molecular_function	GO:0003677; DNA binding; molecular_function	GO:0006306; DNA methylation; biological_process
F1GM000317	3	GO:0006313; transposition, DNA-mediated; biological_process	GO:0003677; DNA binding; molecular_function	GO:0004803; transposase activity; molecular_function
F1GM000318	13	GO:0008134; transcription factor binding; molecular_function	GO:0008026; ATP-dependent helicase activity; molecular_function	GO:0003677; DNA binding; molecular_function	GO:0000103; sulfate assimilation; biological_process	GO:0004020; adenylylsulfate kinase activity; molecular_function	GO:0016787; hydrolase activity; molecular_function	GO:0006810; transport; biological_process	GO:0005524; ATP binding; molecular_function	GO:0003676; nucleic acid binding; molecular_function	GO:0016887; ATPase activity; molecular_function	GO:0005525; GTP binding; molecular_function	GO:0006614; SRP-dependent cotranslational protein targeting to membrane; biological_process	GO:0006355; regulation of transcription, DNA-dependent; biological_process
F1GM000319	1	GO:0015074; DNA integration; biological_process
F1GM000320	7	GO:0003676; nucleic acid binding; molecular_function	GO:0005524; ATP binding; molecular_function	GO:0003677; DNA binding; molecular_function	GO:0004519; endonuclease activity; molecular_function	GO:0008026; ATP-dependent helicase activity; molecular_function	GO:0016787; hydrolase activity; molecular_function	GO:0006304; DNA modification; biological_process
F1GM000321	2	GO:0003677; DNA binding; molecular_function	GO:0006304; DNA modification; biological_process
F1GM000322	13	GO:0008170; N-methyltransferase activity; molecular_function	GO:0030674; protein binding, bridging; molecular_function	GO:0007165; signal transduction; biological_process	GO:0003824; NA	GO:0006304; DNA modification; biological_process	GO:0006306; DNA methylation; biological_process	GO:0003677; DNA binding; molecular_function	GO:0005102; receptor binding; molecular_function	GO:0005577; fibrinogen complex; cellular_component	GO:0030168; platelet activation; biological_process	GO:0008168; methyltransferase activity; molecular_function	GO:0051258; protein polymerization; biological_process	GO:0009007; site-specific DNA-methyltransferase (adenine-specific) activity; molecular_function
F1GM000323	20	GO:0003924; GTPase activity; molecular_function	GO:0015093; ferrous iron transmembrane transporter activity; molecular_function	GO:0016021; integral to membrane; cellular_component	GO:0015684; ferrous iron transport; biological_process	GO:0008152; NA	GO:0006576; cellular biogenic amine metabolic process; biological_process	GO:0005525; GTP binding; molecular_function	GO:0043531; ADP binding; molecular_function	GO:0016301; kinase activity; molecular_function	GO:0003724; RNA helicase activity; molecular_function	GO:0005622; intracellular; cellular_component	GO:0005524; ATP binding; molecular_function	GO:0007264; small GTPase mediated signal transduction; biological_process	GO:0003723; RNA binding; molecular_function	GO:0005634; nucleus; cellular_component	GO:0016817; hydrolase activity, acting on acid anhydrides; molecular_function	GO:0016887; ATPase activity; molecular_function	GO:0016020; membrane; cellular_component	GO:0007049; cell cycle; biological_process	GO:0005737; cytoplasm; cellular_component
F1GM000328	2	GO:0005576; NA	GO:0005179; hormone activity; molecular_function
F1GM000337	3	GO:0003677; DNA binding; molecular_function	GO:0015074; DNA integration; biological_process	GO:0006310; DNA recombination; biological_process
F1GM000340	2	GO:0055114; oxidation-reduction process; biological_process	GO:0016491; oxidoreductase activity; molecular_function
F1GM000341	2	GO:0016491; oxidoreductase activity; molecular_function	GO:0055114; oxidation-reduction process; biological_process
F1GM000342	10	GO:0009055; NA	GO:0055114; oxidation-reduction process; biological_process	GO:0051536; iron-sulfur cluster binding; molecular_function	GO:0016491; oxidoreductase activity; molecular_function	GO:0019898; extrinsic to membrane; cellular_component	GO:0015979; photosynthesis; biological_process	GO:0046872; metal ion binding; molecular_function	GO:0009523; photosystem II; cellular_component	GO:0009654; oxygen evolving complex; cellular_component	GO:0005509; calcium ion binding; molecular_function
F1GM000344	1	GO:0005516; calmodulin binding; molecular_function
F1GM000345	2	GO:0071555; cell wall organization; biological_process	GO:0030288; outer membrane-bounded periplasmic space; cellular_component
F1GM000348	2	GO:0071555; cell wall organization; biological_process	GO:0030288; outer membrane-bounded periplasmic space; cellular_component
F1GM000350	7	GO:0003677; DNA binding; molecular_function	GO:0000150; recombinase activity; molecular_function	GO:0006310; DNA recombination; biological_process	GO:0003700; sequence-specific DNA binding transcription factor activity; molecular_function	GO:0016987; sigma factor activity; molecular_function	GO:0006355; regulation of transcription, DNA-dependent; biological_process	GO:0006352; transcription initiation, DNA-dependent; biological_process
F1GM000352	4	GO:0005622; intracellular; cellular_component	GO:0003735; structural constituent of ribosome; molecular_function	GO:0005840; ribosome; cellular_component	GO:0006412; translation; biological_process
F1GM000353	4	GO:0006412; translation; biological_process	GO:0005840; ribosome; cellular_component	GO:0003735; structural constituent of ribosome; molecular_function	GO:0005622; intracellular; cellular_component
F1GM000354	2	GO:0006355; regulation of transcription, DNA-dependent; biological_process	GO:0009271; phage shock; biological_process
F1GM000355	2	GO:0007154; cell communication; biological_process	GO:0016021; integral to membrane; cellular_component
F1GM000357	1	GO:0006313; transposition, DNA-mediated; biological_process
F1GM000358	3	GO:0043565; sequence-specific DNA binding; molecular_function	GO:0003700; sequence-specific DNA binding transcription factor activity; molecular_function	GO:0006355; regulation of transcription, DNA-dependent; biological_process
F1GM000361	22	GO:0006813; potassium ion transport; biological_process	GO:0008270; zinc ion binding; molecular_function	GO:0051287; NAD binding; molecular_function	GO:0008677; 2-dehydropantoate 2-reductase activity; molecular_function	GO:0004616; phosphogluconate dehydrogenase (decarboxylating) activity; molecular_function	GO:0016616; oxidoreductase activity, acting on the CH-OH group of donors, NAD or NADP as acceptor; molecular_function	GO:0019354; siroheme biosynthetic process; biological_process	GO:0055114; oxidation-reduction process; biological_process	GO:0008033; tRNA processing; biological_process	GO:0016491; oxidoreductase activity; molecular_function	GO:0006631; fatty acid metabolic process; biological_process	GO:0005737; cytoplasm; cellular_component	GO:0003857; 3-hydroxyacyl-CoA dehydrogenase activity; molecular_function	GO:0016117; carotenoid biosynthetic process; biological_process	GO:0046168; glycerol-3-phosphate catabolic process; biological_process	GO:0016705; oxidoreductase activity, acting on paired donors, with incorporation or reduction of molecular oxygen; molecular_function	GO:0050660; flavin adenine dinucleotide binding; molecular_function	GO:0006779; porphyrin biosynthetic process; biological_process	GO:0043115; precorrin-2 dehydrogenase activity; molecular_function	GO:0045454; cell redox homeostasis; biological_process	GO:0048037; cofactor binding; molecular_function	GO:0006098; pentose-phosphate shunt; biological_process
F1GM000362	3	GO:0003700; sequence-specific DNA binding transcription factor activity; molecular_function	GO:0006355; regulation of transcription, DNA-dependent; biological_process	GO:0043565; sequence-specific DNA binding; molecular_function
F1GM000364	2	GO:0051536; iron-sulfur cluster binding; molecular_function	GO:0009058; biosynthetic process; biological_process
F1GM000366	2	GO:0009103; lipopolysaccharide biosynthetic process; biological_process	GO:0016020; membrane; cellular_component
F1GM000367	6	GO:0016614; oxidoreductase activity, acting on CH-OH group of donors; molecular_function	GO:0016705; oxidoreductase activity, acting on paired donors, with incorporation or reduction of molecular oxygen; molecular_function	GO:0016491; oxidoreductase activity; molecular_function	GO:0016117; carotenoid biosynthetic process; biological_process	GO:0055114; oxidation-reduction process; biological_process	GO:0050660; flavin adenine dinucleotide binding; molecular_function
F1GM000368	6	GO:0016491; oxidoreductase activity; molecular_function	GO:0005622; intracellular; cellular_component	GO:0006508; proteolysis; biological_process	GO:0008152; NA	GO:0055114; oxidation-reduction process; biological_process	GO:0004198; calcium-dependent cysteine-type endopeptidase activity; molecular_function
F1GM000369	4	GO:0003677; DNA binding; molecular_function	GO:0043565; sequence-specific DNA binding; molecular_function	GO:0006355; regulation of transcription, DNA-dependent; biological_process	GO:0003700; sequence-specific DNA binding transcription factor activity; molecular_function
F1GM000370	3	GO:0005215; NA	GO:0016020; membrane; cellular_component	GO:0006810; transport; biological_process
F1GM000371	5	GO:0006355; regulation of transcription, DNA-dependent; biological_process	GO:0003700; sequence-specific DNA binding transcription factor activity; molecular_function	GO:0030908; protein splicing; biological_process	GO:0003677; DNA binding; molecular_function	GO:0004519; endonuclease activity; molecular_function
F1GM000372	3	GO:0043565; sequence-specific DNA binding; molecular_function	GO:0006355; regulation of transcription, DNA-dependent; biological_process	GO:0003700; sequence-specific DNA binding transcription factor activity; molecular_function
F1GM000374	1	GO:0005515; protein binding; molecular_function
F1GM000376	3	GO:0001104; RNA polymerase II transcription cofactor activity; molecular_function	GO:0016592; mediator complex; cellular_component	GO:0006357; regulation of transcription from RNA polymerase II promoter; biological_process
F1GM000377	3	GO:0008152; NA	GO:0048037; cofactor binding; molecular_function	GO:0003824; NA
F1GM000379	4	GO:0030700; glycine reductase complex; cellular_component	GO:0050485; oxidoreductase activity, acting on X-H and Y-H to form an X-Y bond, with a disulfide as acceptor; molecular_function	GO:0055114; oxidation-reduction process; biological_process	GO:0030699; glycine reductase activity; molecular_function
F1GM000382	12	GO:0008168; methyltransferase activity; molecular_function	GO:0003857; 3-hydroxyacyl-CoA dehydrogenase activity; molecular_function	GO:0008270; zinc ion binding; molecular_function	GO:0008152; NA	GO:0016616; oxidoreductase activity, acting on the CH-OH group of donors, NAD or NADP as acceptor; molecular_function	GO:0004616; phosphogluconate dehydrogenase (decarboxylating) activity; molecular_function	GO:0055114; oxidation-reduction process; biological_process	GO:0048037; cofactor binding; molecular_function	GO:0006631; fatty acid metabolic process; biological_process	GO:0016491; oxidoreductase activity; molecular_function	GO:0006098; pentose-phosphate shunt; biological_process	GO:0006520; cellular amino acid metabolic process; biological_process
F1GM000383	1	GO:0016021; integral to membrane; cellular_component
F1GM000385	3	GO:0006865; amino acid transport; biological_process	GO:0016021; integral to membrane; cellular_component	GO:0016020; membrane; cellular_component
F1GM000386	6	GO:0016020; membrane; cellular_component	GO:0006783; heme biosynthetic process; biological_process	GO:0009306; protein secretion; biological_process	GO:0016868; intramolecular transferase activity, phosphotransferases; molecular_function	GO:0005975; carbohydrate metabolic process; biological_process	GO:0004325; ferrochelatase activity; molecular_function
F1GM000387	1	GO:0006313; transposition, DNA-mediated; biological_process
F1GM000388	3	GO:0006313; transposition, DNA-mediated; biological_process	GO:0003677; DNA binding; molecular_function	GO:0004803; transposase activity; molecular_function
F1GM000389	12	GO:0005524; ATP binding; molecular_function	GO:0006810; transport; biological_process	GO:0016887; ATPase activity; molecular_function	GO:0000160; two-component signal transduction system (phosphorelay); biological_process	GO:0006355; regulation of transcription, DNA-dependent; biological_process	GO:0043565; sequence-specific DNA binding; molecular_function	GO:0000156; two-component response regulator activity; molecular_function	GO:0008134; transcription factor binding; molecular_function	GO:0016851; magnesium chelatase activity; molecular_function	GO:0003677; DNA binding; molecular_function	GO:0015979; photosynthesis; biological_process	GO:0015995; chlorophyll biosynthetic process; biological_process
F1GM000390	2	GO:0008152; NA	GO:0003824; NA
F1GM000391	2	GO:0046912; transferase activity, transferring acyl groups, acyl groups converted into alkyl on transfer; molecular_function	GO:0044262; cellular carbohydrate metabolic process; biological_process
F1GM000392	2	GO:0019543; propionate catabolic process; biological_process	GO:0047547; 2-methylcitrate dehydratase activity; molecular_function
F1GM000393	2	GO:0003824; NA	GO:0008152; NA
F1GM000394	3	GO:0016020; membrane; cellular_component	GO:0015851; nucleobase transport; biological_process	GO:0015205; nucleobase transmembrane transporter activity; molecular_function
F1GM000395	1	GO:0016787; hydrolase activity; molecular_function
F1GM000396	2	GO:0006355; regulation of transcription, DNA-dependent; biological_process	GO:0003700; sequence-specific DNA binding transcription factor activity; molecular_function
F1GM000397	2	GO:0006355; regulation of transcription, DNA-dependent; biological_process	GO:0003700; sequence-specific DNA binding transcription factor activity; molecular_function
F1GM000398	4	GO:0008270; zinc ion binding; molecular_function	GO:0004806; triglyceride lipase activity; molecular_function	GO:0004089; carbonate dehydratase activity; molecular_function	GO:0006629; lipid metabolic process; biological_process
F1GM000399	1	GO:0009439; cyanate metabolic process; biological_process
F1GM000400	3	GO:0022857; transmembrane transporter activity; molecular_function	GO:0055085; transmembrane transport; biological_process	GO:0016021; integral to membrane; cellular_component
F1GM000401	1	GO:0016407; acetyltransferase activity; molecular_function
F1GM000402	4	GO:0016020; membrane; cellular_component	GO:0006810; transport; biological_process	GO:0016021; integral to membrane; cellular_component	GO:0055085; transmembrane transport; biological_process
F1GM000403	4	GO:0009341; beta-galactosidase complex; cellular_component	GO:0004565; beta-galactosidase activity; molecular_function	GO:0005975; carbohydrate metabolic process; biological_process	GO:0004553; hydrolase activity, hydrolyzing O-glycosyl compounds; molecular_function
F1GM000404	3	GO:0006355; regulation of transcription, DNA-dependent; biological_process	GO:0003700; sequence-specific DNA binding transcription factor activity; molecular_function	GO:0043565; sequence-specific DNA binding; molecular_function
F1GM000405	5	GO:0006355; regulation of transcription, DNA-dependent; biological_process	GO:0003700; sequence-specific DNA binding transcription factor activity; molecular_function	GO:0005515; protein binding; molecular_function	GO:0003677; DNA binding; molecular_function	GO:0005622; intracellular; cellular_component
F1GM000406	8	GO:0016616; oxidoreductase activity, acting on the CH-OH group of donors, NAD or NADP as acceptor; molecular_function	GO:0051287; NAD binding; molecular_function	GO:0006813; potassium ion transport; biological_process	GO:0003824; NA	GO:0016491; oxidoreductase activity; molecular_function	GO:0048037; cofactor binding; molecular_function	GO:0055114; oxidation-reduction process; biological_process	GO:0050660; flavin adenine dinucleotide binding; molecular_function
F1GM000407	3	GO:0006725; cellular aromatic compound metabolic process; biological_process	GO:0008198; ferrous iron binding; molecular_function	GO:0016491; oxidoreductase activity; molecular_function
F1GM000408	2	GO:0016787; hydrolase activity; molecular_function	GO:0008152; NA
F1GM000409	2	GO:0008152; NA	GO:0003824; NA
F1GM000410	7	GO:0055114; oxidation-reduction process; biological_process	GO:0008774; acetaldehyde dehydrogenase (acetylating) activity; molecular_function	GO:0050661; NADP binding; molecular_function	GO:0019439; aromatic compound catabolic process; biological_process	GO:0016620; oxidoreductase activity, acting on the aldehyde or oxo group of donors, NAD or NADP as acceptor; molecular_function	GO:0051287; NAD binding; molecular_function	GO:0016491; oxidoreductase activity; molecular_function
F1GM000411	3	GO:0016833; oxo-acid-lyase activity; molecular_function	GO:0003824; NA	GO:0019439; aromatic compound catabolic process; biological_process
F1GM000412	6	GO:0055085; transmembrane transport; biological_process	GO:0022857; transmembrane transporter activity; molecular_function	GO:0016021; integral to membrane; cellular_component	GO:0016887; ATPase activity; molecular_function	GO:0045444; fat cell differentiation; biological_process	GO:0006812; cation transport; biological_process
F1GM000413	2	GO:0005741; mitochondrial outer membrane; cellular_component	GO:0006626; protein targeting to mitochondrion; biological_process
F1GM000414	6	GO:0047746; chlorophyllase activity; molecular_function	GO:0015996; chlorophyll catabolic process; biological_process	GO:0008236; serine-type peptidase activity; molecular_function	GO:0004806; triglyceride lipase activity; molecular_function	GO:0006629; lipid metabolic process; biological_process	GO:0006508; proteolysis; biological_process
F1GM000415	6	GO:0048037; cofactor binding; molecular_function	GO:0016491; oxidoreductase activity; molecular_function	GO:0016616; oxidoreductase activity, acting on the CH-OH group of donors, NAD or NADP as acceptor; molecular_function	GO:0006813; potassium ion transport; biological_process	GO:0008270; zinc ion binding; molecular_function	GO:0055114; oxidation-reduction process; biological_process
F1GM000416	10	GO:0003735; structural constituent of ribosome; molecular_function	GO:0016021; integral to membrane; cellular_component	GO:0006886; intracellular protein transport; biological_process	GO:0046983; protein dimerization activity; molecular_function	GO:0006412; translation; biological_process	GO:0005840; ribosome; cellular_component	GO:0000155; two-component sensor activity; molecular_function	GO:0005622; intracellular; cellular_component	GO:0016020; membrane; cellular_component	GO:0000160; two-component signal transduction system (phosphorelay); biological_process
F1GM000417	2	GO:0004523; ribonuclease H activity; molecular_function	GO:0003887; DNA-directed DNA polymerase activity; molecular_function
F1GM000419	3	GO:0016757; transferase activity, transferring glycosyl groups; molecular_function	GO:0018342; protein prenylation; biological_process	GO:0008318; protein prenyltransferase activity; molecular_function
F1GM000421	3	GO:0004803; transposase activity; molecular_function	GO:0006313; transposition, DNA-mediated; biological_process	GO:0003677; DNA binding; molecular_function
F1GM000422	2	GO:0006810; transport; biological_process	GO:0005215; NA
F1GM000423	8	GO:0003723; RNA binding; molecular_function	GO:0003924; GTPase activity; molecular_function	GO:0003724; RNA helicase activity; molecular_function	GO:0005524; ATP binding; molecular_function	GO:0006810; transport; biological_process	GO:0005525; GTP binding; molecular_function	GO:0016887; ATPase activity; molecular_function	GO:0006576; cellular biogenic amine metabolic process; biological_process
F1GM000424	3	GO:0006810; transport; biological_process	GO:0016020; membrane; cellular_component	GO:0005215; NA
F1GM000425	2	GO:0055114; oxidation-reduction process; biological_process	GO:0016491; oxidoreductase activity; molecular_function
F1GM000426	4	GO:0046872; metal ion binding; molecular_function	GO:0033014; tetrapyrrole biosynthetic process; biological_process	GO:0019295; coenzyme M biosynthetic process; biological_process	GO:0004655; porphobilinogen synthase activity; molecular_function
F1GM000429	5	GO:0003700; sequence-specific DNA binding transcription factor activity; molecular_function	GO:0006355; regulation of transcription, DNA-dependent; biological_process	GO:0005622; intracellular; cellular_component	GO:0006508; proteolysis; biological_process	GO:0004252; serine-type endopeptidase activity; molecular_function
F1GM000430	2	GO:0006508; proteolysis; biological_process	GO:0009002; serine-type D-Ala-D-Ala carboxypeptidase activity; molecular_function
F1GM000432	5	GO:0016020; membrane; cellular_component	GO:0009276; Gram-negative-bacterium-type cell wall; cellular_component	GO:0005215; NA	GO:0006810; transport; biological_process	GO:0016021; integral to membrane; cellular_component
F1GM000434	1	GO:0016021; integral to membrane; cellular_component
F1GM000436	3	GO:0008716; D-alanine-D-alanine ligase activity; molecular_function	GO:0005524; ATP binding; molecular_function	GO:0046872; metal ion binding; molecular_function
F1GM000437	2	GO:0000917; barrier septum formation; biological_process	GO:0005737; cytoplasm; cellular_component
F1GM000438	5	GO:0003824; NA	GO:0016791; phosphatase activity; molecular_function	GO:0008484; sulfuric ester hydrolase activity; molecular_function	GO:0046872; metal ion binding; molecular_function	GO:0008152; NA
F1GM000441	15	GO:0016616; oxidoreductase activity, acting on the CH-OH group of donors, NAD or NADP as acceptor; molecular_function	GO:0004616; phosphogluconate dehydrogenase (decarboxylating) activity; molecular_function	GO:0051287; NAD binding; molecular_function	GO:0008677; 2-dehydropantoate 2-reductase activity; molecular_function	GO:0046168; glycerol-3-phosphate catabolic process; biological_process	GO:0008762; UDP-N-acetylmuramate dehydrogenase activity; molecular_function	GO:0006571; tyrosine biosynthetic process; biological_process	GO:0005737; cytoplasm; cellular_component	GO:0004665; prephenate dehydrogenase (NADP+) activity; molecular_function	GO:0006098; pentose-phosphate shunt; biological_process	GO:0008977; prephenate dehydrogenase activity; molecular_function	GO:0048037; cofactor binding; molecular_function	GO:0016491; oxidoreductase activity; molecular_function	GO:0055114; oxidation-reduction process; biological_process	GO:0050660; flavin adenine dinucleotide binding; molecular_function
F1GM000445	2	GO:0036361; NA	GO:0006807; nitrogen compound metabolic process; biological_process
F1GM000450	1	GO:0006310; DNA recombination; biological_process
F1GM000451	7	GO:0006096; glycolysis; biological_process	GO:0004803; transposase activity; molecular_function	GO:0051156; glucose 6-phosphate metabolic process; biological_process	GO:0005524; ATP binding; molecular_function	GO:0003677; DNA binding; molecular_function	GO:0004340; glucokinase activity; molecular_function	GO:0006313; transposition, DNA-mediated; biological_process
F1GM000452	3	GO:0022857; transmembrane transporter activity; molecular_function	GO:0055085; transmembrane transport; biological_process	GO:0016021; integral to membrane; cellular_component
F1GM000453	8	GO:0006629; lipid metabolic process; biological_process	GO:0007264; small GTPase mediated signal transduction; biological_process	GO:0016788; hydrolase activity, acting on ester bonds; molecular_function	GO:0005622; intracellular; cellular_component	GO:0005524; ATP binding; molecular_function	GO:0098519; NA	GO:0016887; ATPase activity; molecular_function	GO:0005525; GTP binding; molecular_function
F1GM000454	1	GO:0016787; hydrolase activity; molecular_function
F1GM000455	4	GO:0006355; regulation of transcription, DNA-dependent; biological_process	GO:0000156; two-component response regulator activity; molecular_function	GO:0000160; two-component signal transduction system (phosphorelay); biological_process	GO:0003677; DNA binding; molecular_function
F1GM000456	7	GO:0016020; membrane; cellular_component	GO:0006355; regulation of transcription, DNA-dependent; biological_process	GO:0004673; protein histidine kinase activity; molecular_function	GO:0004871; signal transducer activity; molecular_function	GO:0007165; signal transduction; biological_process	GO:0005524; ATP binding; molecular_function	GO:0000155; two-component sensor activity; molecular_function
F1GM000457	3	GO:0015658; branched-chain aliphatic amino acid transmembrane transporter activity; molecular_function	GO:0015803; branched-chain aliphatic amino acid transport; biological_process	GO:0016021; integral to membrane; cellular_component
F1GM000458	5	GO:0006810; transport; biological_process	GO:0055085; transmembrane transport; biological_process	GO:0003333; amino acid transmembrane transport; biological_process	GO:0016020; membrane; cellular_component	GO:0015171; amino acid transmembrane transporter activity; molecular_function
F1GM000459	4	GO:0003824; NA	GO:0004553; hydrolase activity, hydrolyzing O-glycosyl compounds; molecular_function	GO:0043169; cation binding; molecular_function	GO:0005975; carbohydrate metabolic process; biological_process
F1GM000460	2	GO:0008770; [acyl-carrier-protein] phosphodiesterase activity; molecular_function	GO:0006633; fatty acid biosynthetic process; biological_process
F1GM000461	3	GO:0016853; isomerase activity; molecular_function	GO:0016740; transferase activity; molecular_function	GO:0008616; queuosine biosynthetic process; biological_process
F1GM000462	3	GO:0008616; queuosine biosynthetic process; biological_process	GO:0006400; tRNA modification; biological_process	GO:0008479; queuine tRNA-ribosyltransferase activity; molecular_function
F1GM000463	2	GO:0008360; regulation of cell shape; biological_process	GO:0006858; extracellular transport; biological_process
F1GM000464	2	GO:0016020; membrane; cellular_component	GO:0008158; hedgehog receptor activity; molecular_function
F1GM000465	3	GO:0006810; transport; biological_process	GO:0005215; NA	GO:0016020; membrane; cellular_component
F1GM000466	2	GO:0003676; nucleic acid binding; molecular_function	GO:0004519; endonuclease activity; molecular_function
F1GM000467	1	GO:0009279; cell outer membrane; cellular_component
F1GM000468	1	GO:0009424; bacterial-type flagellum hook; cellular_component
F1GM000470	5	GO:0016787; hydrolase activity; molecular_function	GO:0009231; riboflavin biosynthetic process; biological_process	GO:0055114; oxidation-reduction process; biological_process	GO:0008270; zinc ion binding; molecular_function	GO:0008703; 5-amino-6-(5-phosphoribosylamino)uracil reductase activity; molecular_function
F1GM000471	2	GO:0009349; riboflavin synthase complex; cellular_component	GO:0009231; riboflavin biosynthetic process; biological_process
F1GM000472	2	GO:0006355; regulation of transcription, DNA-dependent; biological_process	GO:0003723; RNA binding; molecular_function
F1GM000473	1	GO:0003824; NA
F1GM000474	2	GO:0008962; phosphatidylglycerophosphatase activity; molecular_function	GO:0006629; lipid metabolic process; biological_process
F1GM000476	6	GO:0008152; NA	GO:0003824; NA	GO:0016114; terpenoid biosynthetic process; biological_process	GO:0030976; thiamine pyrophosphate binding; molecular_function	GO:0016624; oxidoreductase activity, acting on the aldehyde or oxo group of donors, disulfide as acceptor; molecular_function	GO:0008661; 1-deoxy-D-xylulose-5-phosphate synthase activity; molecular_function
F1GM000477	1	GO:0008299; isoprenoid biosynthetic process; biological_process
F1GM000478	3	GO:0008855; exodeoxyribonuclease VII activity; molecular_function	GO:0006308; DNA catabolic process; biological_process	GO:0009318; exodeoxyribonuclease VII complex; cellular_component
F1GM000479	4	GO:0016740; transferase activity; molecular_function	GO:0005737; cytoplasm; cellular_component	GO:0003723; RNA binding; molecular_function	GO:0008033; tRNA processing; biological_process
F1GM000480	2	GO:0003824; NA	GO:0009236; cobalamin biosynthetic process; biological_process
F1GM000481	11	GO:0016491; oxidoreductase activity; molecular_function	GO:0006098; pentose-phosphate shunt; biological_process	GO:0003824; NA	GO:0005737; cytoplasm; cellular_component	GO:0055114; oxidation-reduction process; biological_process	GO:0051287; NAD binding; molecular_function	GO:0008677; 2-dehydropantoate 2-reductase activity; molecular_function	GO:0016616; oxidoreductase activity, acting on the CH-OH group of donors, NAD or NADP as acceptor; molecular_function	GO:0004616; phosphogluconate dehydrogenase (decarboxylating) activity; molecular_function	GO:0050661; NADP binding; molecular_function	GO:0046168; glycerol-3-phosphate catabolic process; biological_process
F1GM000483	6	GO:0055085; transmembrane transport; biological_process	GO:0022857; transmembrane transporter activity; molecular_function	GO:0016021; integral to membrane; cellular_component	GO:0016020; membrane; cellular_component	GO:0015948; methanogenesis; biological_process	GO:0030269; tetrahydromethanopterin S-methyltransferase activity; molecular_function
F1GM000484	2	GO:0016021; integral to membrane; cellular_component	GO:0004659; prenyltransferase activity; molecular_function
F1GM000485	5	GO:0016021; integral to membrane; cellular_component	GO:0005506; iron ion binding; molecular_function	GO:0016491; oxidoreductase activity; molecular_function	GO:0055114; oxidation-reduction process; biological_process	GO:0006633; fatty acid biosynthetic process; biological_process
F1GM000486	2	GO:0015002; heme-copper terminal oxidase activity; molecular_function	GO:0016020; membrane; cellular_component
F1GM000487	7	GO:0009055; NA	GO:0055114; oxidation-reduction process; biological_process	GO:0020037; heme binding; molecular_function	GO:0005506; iron ion binding; molecular_function	GO:0009060; aerobic respiration; biological_process	GO:0004129; cytochrome-c oxidase activity; molecular_function	GO:0016021; integral to membrane; cellular_component
F1GM000488	7	GO:0022900; electron transport chain; biological_process	GO:0055114; oxidation-reduction process; biological_process	GO:0016020; membrane; cellular_component	GO:0008827; cytochrome o ubiquinol oxidase activity; molecular_function	GO:0016021; integral to membrane; cellular_component	GO:0004129; cytochrome-c oxidase activity; molecular_function	GO:0005507; copper ion binding; molecular_function
F1GM000489	3	GO:0008521; acetyl-CoA transporter activity; molecular_function	GO:0016021; integral to membrane; cellular_component	GO:0055085; transmembrane transport; biological_process
F1GM000493	2	GO:0015031; protein transport; biological_process	GO:0006457; protein folding; biological_process
F1GM000495	21	GO:0015995; chlorophyll biosynthetic process; biological_process	GO:0008134; transcription factor binding; molecular_function	GO:0006310; DNA recombination; biological_process	GO:0008026; ATP-dependent helicase activity; molecular_function	GO:0003724; RNA helicase activity; molecular_function	GO:0005524; ATP binding; molecular_function	GO:0006260; DNA replication; biological_process	GO:0008270; zinc ion binding; molecular_function	GO:0015979; photosynthesis; biological_process	GO:0003723; RNA binding; molecular_function	GO:0046983; protein dimerization activity; molecular_function	GO:0016851; magnesium chelatase activity; molecular_function	GO:0003677; DNA binding; molecular_function	GO:0003676; nucleic acid binding; molecular_function	GO:0016887; ATPase activity; molecular_function	GO:0003678; DNA helicase activity; molecular_function	GO:0006355; regulation of transcription, DNA-dependent; biological_process	GO:0016787; hydrolase activity; molecular_function	GO:0006281; DNA repair; biological_process	GO:0006810; transport; biological_process	GO:0009378; four-way junction helicase activity; molecular_function
F1GM000496	13	GO:0006310; DNA recombination; biological_process	GO:0003924; GTPase activity; molecular_function	GO:0003723; RNA binding; molecular_function	GO:0003724; RNA helicase activity; molecular_function	GO:0004176; ATP-dependent peptidase activity; molecular_function	GO:0005524; ATP binding; molecular_function	GO:0006508; proteolysis; biological_process	GO:0009378; four-way junction helicase activity; molecular_function	GO:0004252; serine-type endopeptidase activity; molecular_function	GO:0006281; DNA repair; biological_process	GO:0003678; DNA helicase activity; molecular_function	GO:0005525; GTP binding; molecular_function	GO:0016887; ATPase activity; molecular_function
F1GM000497	1	GO:0003677; DNA binding; molecular_function
F1GM000498	1	GO:0016853; isomerase activity; molecular_function
F1GM000499	10	GO:0015979; photosynthesis; biological_process	GO:0003677; DNA binding; molecular_function	GO:0042549; photosystem II stabilization; biological_process	GO:0016021; integral to membrane; cellular_component	GO:0009523; photosystem II; cellular_component	GO:0009654; oxygen evolving complex; cellular_component	GO:0003676; nucleic acid binding; molecular_function	GO:0005622; intracellular; cellular_component	GO:0009306; protein secretion; biological_process	GO:0019898; extrinsic to membrane; cellular_component
F1GM000500	2	GO:0006633; fatty acid biosynthetic process; biological_process	GO:0016790; thiolester hydrolase activity; molecular_function
F1GM000501	7	GO:0008152; NA	GO:0005524; ATP binding; molecular_function	GO:0006529; asparagine biosynthetic process; biological_process	GO:0004066; asparagine synthase (glutamine-hydrolyzing) activity; molecular_function	GO:0006526; arginine biosynthetic process; biological_process	GO:0003824; NA	GO:0004055; argininosuccinate synthase activity; molecular_function
F1GM000502	7	GO:0006352; transcription initiation, DNA-dependent; biological_process	GO:0005215; NA	GO:0016987; sigma factor activity; molecular_function	GO:0003700; sequence-specific DNA binding transcription factor activity; molecular_function	GO:0006355; regulation of transcription, DNA-dependent; biological_process	GO:0003677; DNA binding; molecular_function	GO:0006810; transport; biological_process
F1GM000503	2	GO:0005992; trehalose biosynthetic process; biological_process	GO:0003824; NA
F1GM000504	4	GO:0043565; sequence-specific DNA binding; molecular_function	GO:0006355; regulation of transcription, DNA-dependent; biological_process	GO:0003700; sequence-specific DNA binding transcription factor activity; molecular_function	GO:0005622; intracellular; cellular_component
F1GM000505	9	GO:0042626; ATPase activity, coupled to transmembrane movement of substances; molecular_function	GO:0005525; GTP binding; molecular_function	GO:0016887; ATPase activity; molecular_function	GO:0006810; transport; biological_process	GO:0005524; ATP binding; molecular_function	GO:0055085; transmembrane transport; biological_process	GO:0043531; ADP binding; molecular_function	GO:0003924; GTPase activity; molecular_function	GO:0016021; integral to membrane; cellular_component
F1GM000506	12	GO:0003924; GTPase activity; molecular_function	GO:0008026; ATP-dependent helicase activity; molecular_function	GO:0016021; integral to membrane; cellular_component	GO:0016887; ATPase activity; molecular_function	GO:0003676; nucleic acid binding; molecular_function	GO:0005525; GTP binding; molecular_function	GO:0042626; ATPase activity, coupled to transmembrane movement of substances; molecular_function	GO:0055085; transmembrane transport; biological_process	GO:0043531; ADP binding; molecular_function	GO:0005524; ATP binding; molecular_function	GO:0006810; transport; biological_process	GO:0016301; kinase activity; molecular_function
F1GM000507	2	GO:0030234; NA	GO:0006808; regulation of nitrogen utilization; biological_process
F1GM000508	3	GO:0015696; ammonium transport; biological_process	GO:0016020; membrane; cellular_component	GO:0008519; ammonium transmembrane transporter activity; molecular_function
F1GM000511	2	GO:0006281; DNA repair; biological_process	GO:0003824; NA
F1GM000513	3	GO:0004871; signal transducer activity; molecular_function	GO:0007165; signal transduction; biological_process	GO:0016021; integral to membrane; cellular_component
F1GM000515	1	GO:0016407; acetyltransferase activity; molecular_function
F1GM000516	1	GO:0005985; sucrose metabolic process; biological_process
F1GM000518	3	GO:0016020; membrane; cellular_component	GO:0005215; NA	GO:0006810; transport; biological_process
F1GM000519	4	GO:0005215; NA	GO:0016020; membrane; cellular_component	GO:0055085; transmembrane transport; biological_process	GO:0006810; transport; biological_process
F1GM000520	3	GO:0006355; regulation of transcription, DNA-dependent; biological_process	GO:0003700; sequence-specific DNA binding transcription factor activity; molecular_function	GO:0003677; DNA binding; molecular_function
F1GM000521	3	GO:0006313; transposition, DNA-mediated; biological_process	GO:0003677; DNA binding; molecular_function	GO:0004803; transposase activity; molecular_function
F1GM000522	1	GO:0003677; DNA binding; molecular_function
F1GM000523	2	GO:0055085; transmembrane transport; biological_process	GO:0016020; membrane; cellular_component
F1GM000525	1	GO:0051259; protein oligomerization; biological_process
F1GM000527	1	GO:0009116; nucleoside metabolic process; biological_process
F1GM000528	12	GO:0000723; telomere maintenance; biological_process	GO:0003677; DNA binding; molecular_function	GO:0006310; DNA recombination; biological_process	GO:0003678; DNA helicase activity; molecular_function	GO:0016887; ATPase activity; molecular_function	GO:0009360; DNA polymerase III complex; cellular_component	GO:0006260; DNA replication; biological_process	GO:0009378; four-way junction helicase activity; molecular_function	GO:0005524; ATP binding; molecular_function	GO:0016787; hydrolase activity; molecular_function	GO:0006281; DNA repair; biological_process	GO:0003887; DNA-directed DNA polymerase activity; molecular_function
F1GM000529	11	GO:0055114; oxidation-reduction process; biological_process	GO:0043565; sequence-specific DNA binding; molecular_function	GO:0016020; membrane; cellular_component	GO:0006355; regulation of transcription, DNA-dependent; biological_process	GO:0005525; GTP binding; molecular_function	GO:0004399; histidinol dehydrogenase activity; molecular_function	GO:0008270; zinc ion binding; molecular_function	GO:0003700; sequence-specific DNA binding transcription factor activity; molecular_function	GO:0016817; hydrolase activity, acting on acid anhydrides; molecular_function	GO:0051287; NAD binding; molecular_function	GO:0000105; histidine biosynthetic process; biological_process
F1GM000530	3	GO:0017137; Rab GTPase binding; molecular_function	GO:0006886; intracellular protein transport; biological_process	GO:0003677; DNA binding; molecular_function
F1GM000531	8	GO:0006950; response to stress; biological_process	GO:0006869; lipid transport; biological_process	GO:0005576; NA	GO:0042157; lipoprotein metabolic process; biological_process	GO:0005524; ATP binding; molecular_function	GO:0051082; unfolded protein binding; molecular_function	GO:0008289; lipid binding; molecular_function	GO:0006457; protein folding; biological_process
F1GM000532	1	GO:0004017; adenylate kinase activity; molecular_function
F1GM000533	10	GO:0009236; cobalamin biosynthetic process; biological_process	GO:0051536; iron-sulfur cluster binding; molecular_function	GO:0016874; ligase activity; molecular_function	GO:0004325; ferrochelatase activity; molecular_function	GO:0003824; NA	GO:0005524; ATP binding; molecular_function	GO:0006783; heme biosynthetic process; biological_process	GO:0009058; biosynthetic process; biological_process	GO:0016829; lyase activity; molecular_function	GO:0046872; metal ion binding; molecular_function
F1GM000534	4	GO:0008152; NA	GO:0006508; proteolysis; biological_process	GO:0016787; hydrolase activity; molecular_function	GO:0008236; serine-type peptidase activity; molecular_function
F1GM000535	4	GO:0000287; magnesium ion binding; molecular_function	GO:0003743; translation initiation factor activity; molecular_function	GO:0030976; thiamine pyrophosphate binding; molecular_function	GO:0006413; translational initiation; biological_process
F1GM000536	7	GO:0055085; transmembrane transport; biological_process	GO:0016021; integral to membrane; cellular_component	GO:0008677; 2-dehydropantoate 2-reductase activity; molecular_function	GO:0015299; solute:hydrogen antiporter activity; molecular_function	GO:0055114; oxidation-reduction process; biological_process	GO:0006813; potassium ion transport; biological_process	GO:0006812; cation transport; biological_process
F1GM000537	5	GO:0055085; transmembrane transport; biological_process	GO:0016021; integral to membrane; cellular_component	GO:0006810; transport; biological_process	GO:0005215; NA	GO:0016020; membrane; cellular_component
F1GM000538	2	GO:0016787; hydrolase activity; molecular_function	GO:0009166; nucleotide catabolic process; biological_process
F1GM000539	1	GO:0002161; aminoacyl-tRNA editing activity; molecular_function
F1GM000541	1	GO:0043565; sequence-specific DNA binding; molecular_function
F1GM000542	3	GO:0000166; nucleotide binding; molecular_function	GO:0046872; metal ion binding; molecular_function	GO:0030001; metal ion transport; biological_process
F1GM000543	2	GO:0004359; glutaminase activity; molecular_function	GO:0006541; glutamine metabolic process; biological_process
F1GM000544	5	GO:0006810; transport; biological_process	GO:0055085; transmembrane transport; biological_process	GO:0003333; amino acid transmembrane transport; biological_process	GO:0016020; membrane; cellular_component	GO:0015171; amino acid transmembrane transporter activity; molecular_function
F1GM000545	6	GO:0003677; DNA binding; molecular_function	GO:0010038; response to metal ion; biological_process	GO:0016756; glutathione gamma-glutamylcysteinyltransferase activity; molecular_function	GO:0046872; metal ion binding; molecular_function	GO:0046938; phytochelatin biosynthetic process; biological_process	GO:0006355; regulation of transcription, DNA-dependent; biological_process
F1GM000546	3	GO:0007165; signal transduction; biological_process	GO:0016021; integral to membrane; cellular_component	GO:0004871; signal transducer activity; molecular_function
F1GM000548	14	GO:0003724; RNA helicase activity; molecular_function	GO:0098519; NA	GO:0005524; ATP binding; molecular_function	GO:0006810; transport; biological_process	GO:0005525; GTP binding; molecular_function	GO:0016887; ATPase activity; molecular_function	GO:0006298; mismatch repair; biological_process	GO:0016851; magnesium chelatase activity; molecular_function	GO:0015995; chlorophyll biosynthetic process; biological_process	GO:0030983; mismatched DNA binding; molecular_function	GO:0003723; RNA binding; molecular_function	GO:0015979; photosynthesis; biological_process	GO:0003924; GTPase activity; molecular_function	GO:0019083; viral transcription; biological_process
F1GM000550	2	GO:0045454; cell redox homeostasis; biological_process	GO:0042802; identical protein binding; molecular_function
F1GM000551	6	GO:0044237; cellular metabolic process; biological_process	GO:0055114; oxidation-reduction process; biological_process	GO:0050662; coenzyme binding; molecular_function	GO:0003824; NA	GO:0008152; NA	GO:0016491; oxidoreductase activity; molecular_function
F1GM000552	2	GO:0006629; lipid metabolic process; biological_process	GO:0016788; hydrolase activity, acting on ester bonds; molecular_function
F1GM000553	6	GO:0005525; GTP binding; molecular_function	GO:0007264; small GTPase mediated signal transduction; biological_process	GO:0016887; ATPase activity; molecular_function	GO:0003924; GTPase activity; molecular_function	GO:0005622; intracellular; cellular_component	GO:0005524; ATP binding; molecular_function
F1GM000554	4	GO:0055085; transmembrane transport; biological_process	GO:0005216; ion channel activity; molecular_function	GO:0006811; ion transport; biological_process	GO:0016020; membrane; cellular_component
F1GM000558	2	GO:0005576; NA	GO:0006953; acute-phase response; biological_process
F1GM000560	6	GO:0043565; sequence-specific DNA binding; molecular_function	GO:0004803; transposase activity; molecular_function	GO:0003677; DNA binding; molecular_function	GO:0006313; transposition, DNA-mediated; biological_process	GO:0000150; recombinase activity; molecular_function	GO:0006310; DNA recombination; biological_process
F1GM000561	9	GO:0007049; cell cycle; biological_process	GO:0051301; cell division; biological_process	GO:0005524; ATP binding; molecular_function	GO:0000166; nucleotide binding; molecular_function	GO:0006810; transport; biological_process	GO:0016301; kinase activity; molecular_function	GO:0007059; chromosome segregation; biological_process	GO:0003677; DNA binding; molecular_function	GO:0016021; integral to membrane; cellular_component
F1GM000562	2	GO:0006355; regulation of transcription, DNA-dependent; biological_process	GO:0003700; sequence-specific DNA binding transcription factor activity; molecular_function
F1GM000563	3	GO:0000256; allantoin catabolic process; biological_process	GO:0005515; protein binding; molecular_function	GO:0004848; ureidoglycolate hydrolase activity; molecular_function
F1GM000564	3	GO:0006355; regulation of transcription, DNA-dependent; biological_process	GO:0003700; sequence-specific DNA binding transcription factor activity; molecular_function	GO:0003677; DNA binding; molecular_function
F1GM000565	3	GO:0000287; magnesium ion binding; molecular_function	GO:0003824; NA	GO:0030976; thiamine pyrophosphate binding; molecular_function
F1GM000567	12	GO:0006098; pentose-phosphate shunt; biological_process	GO:0016491; oxidoreductase activity; molecular_function	GO:0048037; cofactor binding; molecular_function	GO:0006631; fatty acid metabolic process; biological_process	GO:0055114; oxidation-reduction process; biological_process	GO:0016616; oxidoreductase activity, acting on the CH-OH group of donors, NAD or NADP as acceptor; molecular_function	GO:0004455; ketol-acid reductoisomerase activity; molecular_function	GO:0004616; phosphogluconate dehydrogenase (decarboxylating) activity; molecular_function	GO:0008652; cellular amino acid biosynthetic process; biological_process	GO:0008677; 2-dehydropantoate 2-reductase activity; molecular_function	GO:0051287; NAD binding; molecular_function	GO:0003857; 3-hydroxyacyl-CoA dehydrogenase activity; molecular_function
F1GM000568	3	GO:0015205; nucleobase transmembrane transporter activity; molecular_function	GO:0015851; nucleobase transport; biological_process	GO:0016020; membrane; cellular_component
F1GM000569	6	GO:0016787; hydrolase activity; molecular_function	GO:0003824; NA	GO:0008152; NA	GO:0016151; nickel ion binding; molecular_function	GO:0009039; urease activity; molecular_function	GO:0019627; urea metabolic process; biological_process
F1GM000570	4	GO:0016020; membrane; cellular_component	GO:0005215; NA	GO:0006810; transport; biological_process	GO:0055085; transmembrane transport; biological_process
F1GM000571	2	GO:0031388; organic acid phosphorylation; biological_process	GO:0008887; glycerate kinase activity; molecular_function
F1GM000572	3	GO:0010309; acireductone dioxygenase [iron(II)-requiring] activity; molecular_function	GO:0006355; regulation of transcription, DNA-dependent; biological_process	GO:0055114; oxidation-reduction process; biological_process
F1GM000573	2	GO:0016787; hydrolase activity; molecular_function	GO:0008152; NA
F1GM000574	3	GO:0055114; oxidation-reduction process; biological_process	GO:0016491; oxidoreductase activity; molecular_function	GO:0008152; NA
F1GM000575	6	GO:0048037; cofactor binding; molecular_function	GO:0051287; NAD binding; molecular_function	GO:0016620; oxidoreductase activity, acting on the aldehyde or oxo group of donors, NAD or NADP as acceptor; molecular_function	GO:0008152; NA	GO:0003824; NA	GO:0055114; oxidation-reduction process; biological_process
F1GM000580	1	GO:0006189; 'de novo' IMP biosynthetic process; biological_process
F1GM000581	1	GO:0016787; hydrolase activity; molecular_function
F1GM000582	2	GO:0003755; peptidyl-prolyl cis-trans isomerase activity; molecular_function	GO:0006457; protein folding; biological_process
F1GM000583	9	GO:0004824; lysine-tRNA ligase activity; molecular_function	GO:0006418; tRNA aminoacylation for protein translation; biological_process	GO:0006430; lysyl-tRNA aminoacylation; biological_process	GO:0000166; nucleotide binding; molecular_function	GO:0005524; ATP binding; molecular_function	GO:0004812; aminoacyl-tRNA ligase activity; molecular_function	GO:0005737; cytoplasm; cellular_component	GO:0004817; cysteine-tRNA ligase activity; molecular_function	GO:0006423; cysteinyl-tRNA aminoacylation; biological_process
F1GM000586	5	GO:0003824; NA	GO:0009396; folic acid-containing compound biosynthetic process; biological_process	GO:0016787; hydrolase activity; molecular_function	GO:0055114; oxidation-reduction process; biological_process	GO:0004488; methylenetetrahydrofolate dehydrogenase (NADP+) activity; molecular_function
F1GM000587	2	GO:0007155; cell adhesion; biological_process	GO:0009289; pilus; cellular_component
F1GM000588	2	GO:0030288; outer membrane-bounded periplasmic space; cellular_component	GO:0071555; cell wall organization; biological_process
F1GM000589	4	GO:0006810; transport; biological_process	GO:0005515; protein binding; molecular_function	GO:0016020; membrane; cellular_component	GO:0005215; NA
F1GM000590	4	GO:0043565; sequence-specific DNA binding; molecular_function	GO:0004803; transposase activity; molecular_function	GO:0003677; DNA binding; molecular_function	GO:0006313; transposition, DNA-mediated; biological_process
F1GM000591	6	GO:0006352; transcription initiation, DNA-dependent; biological_process	GO:0016987; sigma factor activity; molecular_function	GO:0006355; regulation of transcription, DNA-dependent; biological_process	GO:0003700; sequence-specific DNA binding transcription factor activity; molecular_function	GO:0003677; DNA binding; molecular_function	GO:0015074; DNA integration; biological_process
F1GM000592	2	GO:0009289; pilus; cellular_component	GO:0007155; cell adhesion; biological_process
F1GM000593	2	GO:0009289; pilus; cellular_component	GO:0007155; cell adhesion; biological_process
F1GM000594	7	GO:0003677; DNA binding; molecular_function	GO:0000156; two-component response regulator activity; molecular_function	GO:0006355; regulation of transcription, DNA-dependent; biological_process	GO:0016987; sigma factor activity; molecular_function	GO:0003700; sequence-specific DNA binding transcription factor activity; molecular_function	GO:0006352; transcription initiation, DNA-dependent; biological_process	GO:0000160; two-component signal transduction system (phosphorelay); biological_process
F1GM000595	3	GO:0003700; sequence-specific DNA binding transcription factor activity; molecular_function	GO:0006355; regulation of transcription, DNA-dependent; biological_process	GO:0043565; sequence-specific DNA binding; molecular_function
F1GM000597	2	GO:0005515; protein binding; molecular_function	GO:0042802; identical protein binding; molecular_function
F1GM000598	4	GO:0005524; ATP binding; molecular_function	GO:0006810; transport; biological_process	GO:0016829; lyase activity; molecular_function	GO:0006099; tricarboxylic acid cycle; biological_process
F1GM000599	6	GO:0007165; signal transduction; biological_process	GO:0005524; ATP binding; molecular_function	GO:0000155; two-component sensor activity; molecular_function	GO:0016021; integral to membrane; cellular_component	GO:0016020; membrane; cellular_component	GO:0004871; signal transducer activity; molecular_function
F1GM000600	7	GO:0006298; mismatch repair; biological_process	GO:0000160; two-component signal transduction system (phosphorelay); biological_process	GO:0006355; regulation of transcription, DNA-dependent; biological_process	GO:0030983; mismatched DNA binding; molecular_function	GO:0000156; two-component response regulator activity; molecular_function	GO:0005524; ATP binding; molecular_function	GO:0003677; DNA binding; molecular_function
F1GM000601	2	GO:0006810; transport; biological_process	GO:0005215; NA
F1GM000604	3	GO:0006810; transport; biological_process	GO:0016020; membrane; cellular_component	GO:0005215; NA
F1GM000605	8	GO:0015171; amino acid transmembrane transporter activity; molecular_function	GO:0006807; nitrogen compound metabolic process; biological_process	GO:0003333; amino acid transmembrane transport; biological_process	GO:0055085; transmembrane transport; biological_process	GO:0015930; glutamate synthase activity; molecular_function	GO:0006810; transport; biological_process	GO:0055114; oxidation-reduction process; biological_process	GO:0016020; membrane; cellular_component
F1GM000606	6	GO:0019684; photosynthesis, light reaction; biological_process	GO:0016020; membrane; cellular_component	GO:0055085; transmembrane transport; biological_process	GO:0045156; electron transporter, transferring electrons within the cyclic electron transport pathway of photosynthesis activity; molecular_function	GO:0016021; integral to membrane; cellular_component	GO:0030077; plasma membrane light-harvesting complex; cellular_component
F1GM000607	1	GO:0016491; oxidoreductase activity; molecular_function
F1GM000608	4	GO:0004803; transposase activity; molecular_function	GO:0006313; transposition, DNA-mediated; biological_process	GO:0015074; DNA integration; biological_process	GO:0003677; DNA binding; molecular_function
F1GM000610	1	GO:0008080; N-acetyltransferase activity; molecular_function
F1GM000611	4	GO:0043565; sequence-specific DNA binding; molecular_function	GO:0004803; transposase activity; molecular_function	GO:0003677; DNA binding; molecular_function	GO:0006313; transposition, DNA-mediated; biological_process
F1GM000613	3	GO:0004803; transposase activity; molecular_function	GO:0003677; DNA binding; molecular_function	GO:0006313; transposition, DNA-mediated; biological_process
F1GM000614	3	GO:0004616; phosphogluconate dehydrogenase (decarboxylating) activity; molecular_function	GO:0006098; pentose-phosphate shunt; biological_process	GO:0055114; oxidation-reduction process; biological_process
F1GM000615	2	GO:0019012; NA	GO:0009058; biosynthetic process; biological_process
F1GM000616	25	GO:0016773; phosphotransferase activity, alcohol group as acceptor; molecular_function	GO:0042803; protein homodimerization activity; molecular_function	GO:0008152; NA	GO:0008134; transcription factor binding; molecular_function	GO:0008610; lipid biosynthetic process; biological_process	GO:0005198; NA	GO:0006464; protein modification process; biological_process	GO:0009452; RNA capping; biological_process	GO:0001510; RNA methylation; biological_process	GO:0008168; methyltransferase activity; molecular_function	GO:0008270; zinc ion binding; molecular_function	GO:0006302; double-strand break repair; biological_process	GO:0008276; protein methyltransferase activity; molecular_function	GO:0004719; protein-L-isoaspartate (D-aspartate) O-methyltransferase activity; molecular_function	GO:0010508; positive regulation of autophagy; biological_process	GO:0005515; protein binding; molecular_function	GO:0008757; S-adenosylmethionine-dependent methyltransferase activity; molecular_function	GO:0006479; protein methylation; biological_process	GO:0005882; intermediate filament; cellular_component	GO:0045502; dynein binding; molecular_function	GO:0055114; oxidation-reduction process; biological_process	GO:0016491; oxidoreductase activity; molecular_function	GO:0006468; protein phosphorylation; biological_process	GO:0005737; cytoplasm; cellular_component	GO:0019748; secondary metabolic process; biological_process
F1GM000617	1	GO:0009058; biosynthetic process; biological_process
F1GM000618	6	GO:0005524; ATP binding; molecular_function	GO:0000166; nucleotide binding; molecular_function	GO:0005737; cytoplasm; cellular_component	GO:0004826; phenylalanine-tRNA ligase activity; molecular_function	GO:0006432; phenylalanyl-tRNA aminoacylation; biological_process	GO:0009058; biosynthetic process; biological_process
F1GM000619	10	GO:0016887; ATPase activity; molecular_function	GO:0005525; GTP binding; molecular_function	GO:0005622; intracellular; cellular_component	GO:0005524; ATP binding; molecular_function	GO:0007264; small GTPase mediated signal transduction; biological_process	GO:0003924; GTPase activity; molecular_function	GO:0004871; signal transducer activity; molecular_function	GO:0019001; guanyl nucleotide binding; molecular_function	GO:0007186; G-protein coupled receptor protein signaling pathway; biological_process	GO:0031683; G-protein beta/gamma-subunit complex binding; molecular_function
F1GM000620	1	GO:0016020; membrane; cellular_component
F1GM000621	1	GO:0009058; biosynthetic process; biological_process
F1GM000622	17	GO:0009058; biosynthetic process; biological_process	GO:0016616; oxidoreductase activity, acting on the CH-OH group of donors, NAD or NADP as acceptor; molecular_function	GO:0050662; coenzyme binding; molecular_function	GO:0051287; NAD binding; molecular_function	GO:0009089; lysine biosynthetic process via diaminopimelate; biological_process	GO:0055114; oxidation-reduction process; biological_process	GO:0008831; dTDP-4-dehydrorhamnose reductase activity; molecular_function	GO:0045226; extracellular polysaccharide biosynthetic process; biological_process	GO:0003854; 3-beta-hydroxy-delta5-steroid dehydrogenase activity; molecular_function	GO:0003824; NA	GO:0016491; oxidoreductase activity; molecular_function	GO:0006631; fatty acid metabolic process; biological_process	GO:0003857; 3-hydroxyacyl-CoA dehydrogenase activity; molecular_function	GO:0044237; cellular metabolic process; biological_process	GO:0008152; NA	GO:0006694; steroid biosynthetic process; biological_process	GO:0008839; dihydrodipicolinate reductase activity; molecular_function
F1GM000623	2	GO:0009058; biosynthetic process; biological_process	GO:0016779; nucleotidyltransferase activity; molecular_function
F1GM000625	4	GO:0004803; transposase activity; molecular_function	GO:0006313; transposition, DNA-mediated; biological_process	GO:0003677; DNA binding; molecular_function	GO:0015074; DNA integration; biological_process
F1GM000626	3	GO:0042398; cellular modified amino acid biosynthetic process; biological_process	GO:0004357; glutamate-cysteine ligase activity; molecular_function	GO:0006750; glutathione biosynthetic process; biological_process
F1GM000627	3	GO:0003677; DNA binding; molecular_function	GO:0006313; transposition, DNA-mediated; biological_process	GO:0004803; transposase activity; molecular_function
F1GM000628	1	GO:0015074; DNA integration; biological_process
F1GM000629	1	GO:0016020; membrane; cellular_component
F1GM000630	3	GO:0006313; transposition, DNA-mediated; biological_process	GO:0003677; DNA binding; molecular_function	GO:0004803; transposase activity; molecular_function
F1GM000631	7	GO:0008233; peptidase activity; molecular_function	GO:0006508; proteolysis; biological_process	GO:0005524; ATP binding; molecular_function	GO:0016021; integral to membrane; cellular_component	GO:0000287; magnesium ion binding; molecular_function	GO:0008897; holo-[acyl-carrier-protein] synthase activity; molecular_function	GO:0009059; macromolecule biosynthetic process; biological_process
F1GM000632	4	GO:0006810; transport; biological_process	GO:0004872; receptor activity; molecular_function	GO:0005215; NA	GO:0016020; membrane; cellular_component
F1GM000634	7	GO:0016787; hydrolase activity; molecular_function	GO:0005737; cytoplasm; cellular_component	GO:0006508; proteolysis; biological_process	GO:0006826; iron ion transport; biological_process	GO:0005506; iron ion binding; molecular_function	GO:0008849; enterochelin esterase activity; molecular_function	GO:0008236; serine-type peptidase activity; molecular_function
F1GM000636	7	GO:0009058; biosynthetic process; biological_process	GO:0016787; hydrolase activity; molecular_function	GO:0004806; triglyceride lipase activity; molecular_function	GO:0003824; NA	GO:0016788; hydrolase activity, acting on ester bonds; molecular_function	GO:0006629; lipid metabolic process; biological_process	GO:0008152; NA
F1GM000637	2	GO:0016020; membrane; cellular_component	GO:0009103; lipopolysaccharide biosynthetic process; biological_process
F1GM000638	14	GO:0005524; ATP binding; molecular_function	GO:0003724; RNA helicase activity; molecular_function	GO:0005525; GTP binding; molecular_function	GO:0016887; ATPase activity; molecular_function	GO:0006388; tRNA splicing, via endonucleolytic cleavage and ligation; biological_process	GO:0006298; mismatch repair; biological_process	GO:0016851; magnesium chelatase activity; molecular_function	GO:0030983; mismatched DNA binding; molecular_function	GO:0015995; chlorophyll biosynthetic process; biological_process	GO:0003972; RNA ligase (ATP) activity; molecular_function	GO:0019083; viral transcription; biological_process	GO:0003723; RNA binding; molecular_function	GO:0003924; GTPase activity; molecular_function	GO:0015979; photosynthesis; biological_process
F1GM000639	2	GO:0005215; NA	GO:0016020; membrane; cellular_component
F1GM000640	2	GO:0005215; NA	GO:0016020; membrane; cellular_component
F1GM000641	2	GO:0016021; integral to membrane; cellular_component	GO:0055085; transmembrane transport; biological_process
F1GM000642	1	GO:0005488; NA
F1GM000644	2	GO:0003824; NA	GO:0008152; NA
F1GM000645	2	GO:0003824; NA	GO:0008152; NA
F1GM000646	11	GO:0044237; cellular metabolic process; biological_process	GO:0008152; NA	GO:0050662; coenzyme binding; molecular_function	GO:0016616; oxidoreductase activity, acting on the CH-OH group of donors, NAD or NADP as acceptor; molecular_function	GO:0006779; porphyrin biosynthetic process; biological_process	GO:0019354; siroheme biosynthetic process; biological_process	GO:0043115; precorrin-2 dehydrogenase activity; molecular_function	GO:0055114; oxidation-reduction process; biological_process	GO:0016491; oxidoreductase activity; molecular_function	GO:0048037; cofactor binding; molecular_function	GO:0003824; NA
F1GM000648	2	GO:0009267; cellular response to starvation; biological_process	GO:0016020; membrane; cellular_component
F1GM000650	8	GO:0050661; NADP binding; molecular_function	GO:0046872; metal ion binding; molecular_function	GO:0055114; oxidation-reduction process; biological_process	GO:0008883; glutamyl-tRNA reductase activity; molecular_function	GO:0033014; tetrapyrrole biosynthetic process; biological_process	GO:0003856; 3-dehydroquinate synthase activity; molecular_function	GO:0009073; aromatic amino acid family biosynthetic process; biological_process	GO:0016491; oxidoreductase activity; molecular_function
F1GM000651	3	GO:0009058; biosynthetic process; biological_process	GO:0030170; pyridoxal phosphate binding; molecular_function	GO:0008152; NA
F1GM000653	2	GO:0003824; NA	GO:0008152; NA
F1GM000654	3	GO:0006355; regulation of transcription, DNA-dependent; biological_process	GO:0003700; sequence-specific DNA binding transcription factor activity; molecular_function	GO:0003677; DNA binding; molecular_function
F1GM000655	5	GO:0016491; oxidoreductase activity; molecular_function	GO:0045454; cell redox homeostasis; biological_process	GO:0015035; protein disulfide oxidoreductase activity; molecular_function	GO:0016209; NA	GO:0055114; oxidation-reduction process; biological_process
F1GM000656	4	GO:0055114; oxidation-reduction process; biological_process	GO:0051920; peroxiredoxin activity; molecular_function	GO:0016209; NA	GO:0016491; oxidoreductase activity; molecular_function
F1GM000658	18	GO:0045454; cell redox homeostasis; biological_process	GO:0006779; porphyrin biosynthetic process; biological_process	GO:0043115; precorrin-2 dehydrogenase activity; molecular_function	GO:0050660; flavin adenine dinucleotide binding; molecular_function	GO:0009055; NA	GO:0016705; oxidoreductase activity, acting on paired donors, with incorporation or reduction of molecular oxygen; molecular_function	GO:0016117; carotenoid biosynthetic process; biological_process	GO:0046168; glycerol-3-phosphate catabolic process; biological_process	GO:0015035; protein disulfide oxidoreductase activity; molecular_function	GO:0005737; cytoplasm; cellular_component	GO:0016491; oxidoreductase activity; molecular_function	GO:0019354; siroheme biosynthetic process; biological_process	GO:0008033; tRNA processing; biological_process	GO:0055114; oxidation-reduction process; biological_process	GO:0050661; NADP binding; molecular_function	GO:0016616; oxidoreductase activity, acting on the CH-OH group of donors, NAD or NADP as acceptor; molecular_function	GO:0051287; NAD binding; molecular_function	GO:0004499; flavin-containing monooxygenase activity; molecular_function
F1GM000659	4	GO:0046914; transition metal ion binding; molecular_function	GO:0046983; protein dimerization activity; molecular_function	GO:0006355; regulation of transcription, DNA-dependent; biological_process	GO:0006950; response to stress; biological_process
F1GM000660	3	GO:0016491; oxidoreductase activity; molecular_function	GO:0055114; oxidation-reduction process; biological_process	GO:0008270; zinc ion binding; molecular_function
F1GM000662	2	GO:0032784; regulation of transcription elongation, DNA-dependent; biological_process	GO:0003677; DNA binding; molecular_function
F1GM000663	2	GO:0033897; ribonuclease T2 activity; molecular_function	GO:0003723; RNA binding; molecular_function
F1GM000664	6	GO:0006814; sodium ion transport; biological_process	GO:0055085; transmembrane transport; biological_process	GO:0016020; membrane; cellular_component	GO:0045444; fat cell differentiation; biological_process	GO:0008270; zinc ion binding; molecular_function	GO:0005215; NA
F1GM000665	3	GO:0005524; ATP binding; molecular_function	GO:0016310; phosphorylation; biological_process	GO:0046917; triphosphoribosyl-dephospho-CoA synthase activity; molecular_function
F1GM000666	1	GO:0051191; prosthetic group biosynthetic process; biological_process
F1GM000667	4	GO:0009346; citrate lyase complex; cellular_component	GO:0005737; cytoplasm; cellular_component	GO:0008814; citrate CoA-transferase activity; molecular_function	GO:0006084; acetyl-CoA metabolic process; biological_process
F1GM000668	2	GO:0016830; carbon-carbon lyase activity; molecular_function	GO:0006725; cellular aromatic compound metabolic process; biological_process
F1GM000670	5	GO:0008771; [citrate (pro-3S)-lyase] ligase activity; molecular_function	GO:0008080; N-acetyltransferase activity; molecular_function	GO:0016747; transferase activity, transferring acyl groups other than amino-acyl groups; molecular_function	GO:0009058; biosynthetic process; biological_process	GO:0003824; NA
F1GM000671	5	GO:0006355; regulation of transcription, DNA-dependent; biological_process	GO:0004871; signal transducer activity; molecular_function	GO:0007165; signal transduction; biological_process	GO:0005524; ATP binding; molecular_function	GO:0016021; integral to membrane; cellular_component
F1GM000672	3	GO:0000160; two-component signal transduction system (phosphorelay); biological_process	GO:0000156; two-component response regulator activity; molecular_function	GO:0006355; regulation of transcription, DNA-dependent; biological_process
F1GM000673	2	GO:0055085; transmembrane transport; biological_process	GO:0016021; integral to membrane; cellular_component
F1GM000675	3	GO:0003677; DNA binding; molecular_function	GO:0006355; regulation of transcription, DNA-dependent; biological_process	GO:0003723; RNA binding; molecular_function
F1GM000676	1	GO:0016021; integral to membrane; cellular_component
F1GM000678	2	GO:0006807; nitrogen compound metabolic process; biological_process	GO:0016810; hydrolase activity, acting on carbon-nitrogen (but not peptide) bonds; molecular_function
F1GM000679	2	GO:0008565; protein transporter activity; molecular_function	GO:0015031; protein transport; biological_process
F1GM000680	2	GO:0051536; iron-sulfur cluster binding; molecular_function	GO:0003824; NA
F1GM000681	2	GO:0003700; sequence-specific DNA binding transcription factor activity; molecular_function	GO:0006355; regulation of transcription, DNA-dependent; biological_process
F1GM000682	2	GO:0006464; protein modification process; biological_process	GO:0003824; NA
F1GM000685	3	GO:0006508; proteolysis; biological_process	GO:0019048; virus-host interaction; biological_process	GO:0009002; serine-type D-Ala-D-Ala carboxypeptidase activity; molecular_function
F1GM000687	2	GO:0007049; cell cycle; biological_process	GO:0016021; integral to membrane; cellular_component
F1GM000688	1	GO:0008658; penicillin binding; molecular_function
F1GM000689	3	GO:0005737; cytoplasm; cellular_component	GO:0006364; rRNA processing; biological_process	GO:0008168; methyltransferase activity; molecular_function
F1GM000691	2	GO:0008318; protein prenyltransferase activity; molecular_function	GO:0018342; protein prenylation; biological_process
F1GM000692	2	GO:0003824; NA	GO:0009058; biosynthetic process; biological_process
F1GM000693	7	GO:0009360; DNA polymerase III complex; cellular_component	GO:0003700; sequence-specific DNA binding transcription factor activity; molecular_function	GO:0006355; regulation of transcription, DNA-dependent; biological_process	GO:0043565; sequence-specific DNA binding; molecular_function	GO:0003887; DNA-directed DNA polymerase activity; molecular_function	GO:0006260; DNA replication; biological_process	GO:0003677; DNA binding; molecular_function
F1GM000694	2	GO:0019867; outer membrane; cellular_component	GO:0043165; Gram-negative-bacterium-type cell outer membrane assembly; biological_process
F1GM000695	5	GO:0004812; aminoacyl-tRNA ligase activity; molecular_function	GO:0005524; ATP binding; molecular_function	GO:0000166; nucleotide binding; molecular_function	GO:0006418; tRNA aminoacylation for protein translation; biological_process	GO:0002161; aminoacyl-tRNA editing activity; molecular_function
F1GM000696	6	GO:0008289; lipid binding; molecular_function	GO:0003899; DNA-directed RNA polymerase activity; molecular_function	GO:0005576; NA	GO:0006351; transcription, DNA-dependent; biological_process	GO:0006869; lipid transport; biological_process	GO:0004674; protein serine/threonine kinase activity; molecular_function
F1GM000698	2	GO:0005576; NA	GO:0005179; hormone activity; molecular_function
F1GM000703	4	GO:0016773; phosphotransferase activity, alcohol group as acceptor; molecular_function	GO:0000902; cell morphogenesis; biological_process	GO:0005975; carbohydrate metabolic process; biological_process	GO:0016787; hydrolase activity; molecular_function
F1GM000705	25	GO:0003924; GTPase activity; molecular_function	GO:0015995; chlorophyll biosynthetic process; biological_process	GO:0016021; integral to membrane; cellular_component	GO:0008026; ATP-dependent helicase activity; molecular_function	GO:0008152; NA	GO:0051301; cell division; biological_process	GO:0005525; GTP binding; molecular_function	GO:0070526; threonylcarbamoyladenosine biosynthetic process; biological_process	GO:0043531; ADP binding; molecular_function	GO:0007059; chromosome segregation; biological_process	GO:0016301; kinase activity; molecular_function	GO:0003724; RNA helicase activity; molecular_function	GO:0000166; nucleotide binding; molecular_function	GO:0005524; ATP binding; molecular_function	GO:0005622; intracellular; cellular_component	GO:0007264; small GTPase mediated signal transduction; biological_process	GO:0003723; RNA binding; molecular_function	GO:0015979; photosynthesis; biological_process	GO:0003677; DNA binding; molecular_function	GO:0016851; magnesium chelatase activity; molecular_function	GO:0003676; nucleic acid binding; molecular_function	GO:0016887; ATPase activity; molecular_function	GO:0007049; cell cycle; biological_process	GO:0006810; transport; biological_process	GO:0098519; NA
F1GM000706	3	GO:0016020; membrane; cellular_component	GO:0005215; NA	GO:0006810; transport; biological_process
F1GM000707	3	GO:0016020; membrane; cellular_component	GO:0005215; NA	GO:0006810; transport; biological_process
F1GM000708	2	GO:0005215; NA	GO:0006810; transport; biological_process
F1GM000709	2	GO:0006807; nitrogen compound metabolic process; biological_process	GO:0016810; hydrolase activity, acting on carbon-nitrogen (but not peptide) bonds; molecular_function
F1GM000710	1	GO:0030554; adenyl nucleotide binding; molecular_function
F1GM000711	2	GO:0004222; metalloendopeptidase activity; molecular_function	GO:0006364; rRNA processing; biological_process
F1GM000712	4	GO:0005524; ATP binding; molecular_function	GO:0008026; ATP-dependent helicase activity; molecular_function	GO:0003723; RNA binding; molecular_function	GO:0003676; nucleic acid binding; molecular_function
F1GM000713	6	GO:0051539; 4 iron, 4 sulfur cluster binding; molecular_function	GO:0003824; NA	GO:0046872; metal ion binding; molecular_function	GO:0051536; iron-sulfur cluster binding; molecular_function	GO:0031419; cobalamin binding; molecular_function	GO:0009451; RNA modification; biological_process
F1GM000714	18	GO:0016021; integral to membrane; cellular_component	GO:0004506; squalene monooxygenase activity; molecular_function	GO:0016705; oxidoreductase activity, acting on paired donors, with incorporation or reduction of molecular oxygen; molecular_function	GO:0046168; glycerol-3-phosphate catabolic process; biological_process	GO:0003857; 3-hydroxyacyl-CoA dehydrogenase activity; molecular_function	GO:0016117; carotenoid biosynthetic process; biological_process	GO:0006098; pentose-phosphate shunt; biological_process	GO:0050660; flavin adenine dinucleotide binding; molecular_function	GO:0016616; oxidoreductase activity, acting on the CH-OH group of donors, NAD or NADP as acceptor; molecular_function	GO:0004616; phosphogluconate dehydrogenase (decarboxylating) activity; molecular_function	GO:0051287; NAD binding; molecular_function	GO:0008677; 2-dehydropantoate 2-reductase activity; molecular_function	GO:0006813; potassium ion transport; biological_process	GO:0005737; cytoplasm; cellular_component	GO:0006631; fatty acid metabolic process; biological_process	GO:0016491; oxidoreductase activity; molecular_function	GO:0008033; tRNA processing; biological_process	GO:0055114; oxidation-reduction process; biological_process
F1GM000716	6	GO:0008033; tRNA processing; biological_process	GO:0016740; transferase activity; molecular_function	GO:0005737; cytoplasm; cellular_component	GO:0004066; asparagine synthase (glutamine-hydrolyzing) activity; molecular_function	GO:0006529; asparagine biosynthetic process; biological_process	GO:0008152; NA
F1GM000717	4	GO:0005524; ATP binding; molecular_function	GO:0003677; DNA binding; molecular_function	GO:0000156; two-component response regulator activity; molecular_function	GO:0000160; two-component signal transduction system (phosphorelay); biological_process
F1GM000718	6	GO:0006351; transcription, DNA-dependent; biological_process	GO:0051304; chromosome separation; biological_process	GO:0003677; DNA binding; molecular_function	GO:0005622; intracellular; cellular_component	GO:0003700; sequence-specific DNA binding transcription factor activity; molecular_function	GO:0006355; regulation of transcription, DNA-dependent; biological_process
F1GM000719	1	GO:0016787; hydrolase activity; molecular_function
F1GM000720	1	GO:0005975; carbohydrate metabolic process; biological_process
F1GM000721	6	GO:0016020; membrane; cellular_component	GO:0008982; protein-N(PI)-phosphohistidine-sugar phosphotransferase activity; molecular_function	GO:0006810; transport; biological_process	GO:0009401; phosphoenolpyruvate-dependent sugar phosphotransferase system; biological_process	GO:0016021; integral to membrane; cellular_component	GO:0005351; sugar:hydrogen symporter activity; molecular_function
F1GM000722	7	GO:0043039; tRNA aminoacylation; biological_process	GO:0006418; tRNA aminoacylation for protein translation; biological_process	GO:0016876; ligase activity, forming aminoacyl-tRNA and related compounds; molecular_function	GO:0000166; nucleotide binding; molecular_function	GO:0005524; ATP binding; molecular_function	GO:0004812; aminoacyl-tRNA ligase activity; molecular_function	GO:0005737; cytoplasm; cellular_component
F1GM000724	3	GO:0015288; porin activity; molecular_function	GO:0006810; transport; biological_process	GO:0016021; integral to membrane; cellular_component
F1GM000726	2	GO:0006355; regulation of transcription, DNA-dependent; biological_process	GO:0003700; sequence-specific DNA binding transcription factor activity; molecular_function
F1GM000727	2	GO:0010181; FMN binding; molecular_function	GO:0016491; oxidoreductase activity; molecular_function
F1GM000728	1	GO:0006355; regulation of transcription, DNA-dependent; biological_process
F1GM000729	5	GO:0006886; intracellular protein transport; biological_process	GO:0016788; hydrolase activity, acting on ester bonds; molecular_function	GO:0016787; hydrolase activity; molecular_function	GO:0006505; GPI anchor metabolic process; biological_process	GO:0009058; biosynthetic process; biological_process
F1GM000730	2	GO:0003677; DNA binding; molecular_function	GO:0032297; negative regulation of DNA-dependent DNA replication initiation; biological_process
F1GM000731	2	GO:0016868; intramolecular transferase activity, phosphotransferases; molecular_function	GO:0005975; carbohydrate metabolic process; biological_process
F1GM000734	4	GO:0003677; DNA binding; molecular_function	GO:0006355; regulation of transcription, DNA-dependent; biological_process	GO:0000156; two-component response regulator activity; molecular_function	GO:0000160; two-component signal transduction system (phosphorelay); biological_process
F1GM000735	5	GO:0055085; transmembrane transport; biological_process	GO:0003333; amino acid transmembrane transport; biological_process	GO:0006810; transport; biological_process	GO:0015171; amino acid transmembrane transporter activity; molecular_function	GO:0016020; membrane; cellular_component
F1GM000736	1	GO:0003824; NA
F1GM000737	1	GO:0003824; NA
F1GM000738	2	GO:0016831; carboxy-lyase activity; molecular_function	GO:0003824; NA
F1GM000740	4	GO:0003677; DNA binding; molecular_function	GO:0000160; two-component signal transduction system (phosphorelay); biological_process	GO:0000156; two-component response regulator activity; molecular_function	GO:0006355; regulation of transcription, DNA-dependent; biological_process
F1GM000741	8	GO:0005515; protein binding; molecular_function	GO:0004673; protein histidine kinase activity; molecular_function	GO:0007165; signal transduction; biological_process	GO:0005524; ATP binding; molecular_function	GO:0000155; two-component sensor activity; molecular_function	GO:0016020; membrane; cellular_component	GO:0000160; two-component signal transduction system (phosphorelay); biological_process	GO:0006950; response to stress; biological_process
F1GM000742	3	GO:0006813; potassium ion transport; biological_process	GO:0016020; membrane; cellular_component	GO:0008556; potassium-transporting ATPase activity; molecular_function
F1GM000743	5	GO:0000160; two-component signal transduction system (phosphorelay); biological_process	GO:0000156; two-component response regulator activity; molecular_function	GO:0006355; regulation of transcription, DNA-dependent; biological_process	GO:0000166; nucleotide binding; molecular_function	GO:0046872; metal ion binding; molecular_function
F1GM000744	3	GO:0005886; plasma membrane; cellular_component	GO:0008556; potassium-transporting ATPase activity; molecular_function	GO:0006813; potassium ion transport; biological_process
F1GM000745	4	GO:0005886; plasma membrane; cellular_component	GO:0008556; potassium-transporting ATPase activity; molecular_function	GO:0016021; integral to membrane; cellular_component	GO:0043462; regulation of ATPase activity; biological_process
F1GM000747	4	GO:0009982; pseudouridine synthase activity; molecular_function	GO:0009451; RNA modification; biological_process	GO:0001522; pseudouridine synthesis; biological_process	GO:0003723; RNA binding; molecular_function
F1GM000750	3	GO:0004803; transposase activity; molecular_function	GO:0003677; DNA binding; molecular_function	GO:0006313; transposition, DNA-mediated; biological_process
F1GM000752	2	GO:0006281; DNA repair; biological_process	GO:0003913; DNA photolyase activity; molecular_function
F1GM000753	5	GO:0055085; transmembrane transport; biological_process	GO:0016021; integral to membrane; cellular_component	GO:0006810; transport; biological_process	GO:0005215; NA	GO:0016020; membrane; cellular_component
F1GM000758	7	GO:0006284; base-excision repair; biological_process	GO:0003906; DNA-(apurinic or apyrimidinic site) lyase activity; molecular_function	GO:0003824; NA	GO:0003684; damaged DNA binding; molecular_function	GO:0008270; zinc ion binding; molecular_function	GO:0006289; nucleotide-excision repair; biological_process	GO:0016799; hydrolase activity, hydrolyzing N-glycosyl compounds; molecular_function
F1GM000761	2	GO:0009289; pilus; cellular_component	GO:0007155; cell adhesion; biological_process
F1GM000762	2	GO:0030288; outer membrane-bounded periplasmic space; cellular_component	GO:0071555; cell wall organization; biological_process
F1GM000763	4	GO:0005515; protein binding; molecular_function	GO:0006810; transport; biological_process	GO:0005215; NA	GO:0016020; membrane; cellular_component
F1GM000764	3	GO:0007155; cell adhesion; biological_process	GO:0005524; ATP binding; molecular_function	GO:0009289; pilus; cellular_component
F1GM000765	2	GO:0046912; transferase activity, transferring acyl groups, acyl groups converted into alkyl on transfer; molecular_function	GO:0044262; cellular carbohydrate metabolic process; biological_process
F1GM000766	2	GO:0042710; biofilm formation; biological_process	GO:0016627; oxidoreductase activity, acting on the CH-CH group of donors; molecular_function
F1GM000767	3	GO:0016627; oxidoreductase activity, acting on the CH-CH group of donors; molecular_function	GO:0016021; integral to membrane; cellular_component	GO:0005740; mitochondrial envelope; cellular_component
F1GM000768	4	GO:0050660; flavin adenine dinucleotide binding; molecular_function	GO:0055114; oxidation-reduction process; biological_process	GO:0008033; tRNA processing; biological_process	GO:0016491; oxidoreductase activity; molecular_function
F1GM000769	2	GO:0051536; iron-sulfur cluster binding; molecular_function	GO:0009055; NA
F1GM000770	2	GO:0008152; NA	GO:0016624; oxidoreductase activity, acting on the aldehyde or oxo group of donors, disulfide as acceptor; molecular_function
F1GM000771	6	GO:0005840; ribosome; cellular_component	GO:0005622; intracellular; cellular_component	GO:0008152; NA	GO:0006414; translational elongation; biological_process	GO:0003735; structural constituent of ribosome; molecular_function	GO:0016746; transferase activity, transferring acyl groups; molecular_function
F1GM000772	2	GO:0008152; NA	GO:0003824; NA
F1GM000773	3	GO:0008152; NA	GO:0048037; cofactor binding; molecular_function	GO:0003824; NA
F1GM000774	4	GO:0006355; regulation of transcription, DNA-dependent; biological_process	GO:0003700; sequence-specific DNA binding transcription factor activity; molecular_function	GO:0003677; DNA binding; molecular_function	GO:0005622; intracellular; cellular_component
F1GM000775	4	GO:0016020; membrane; cellular_component	GO:0008982; protein-N(PI)-phosphohistidine-sugar phosphotransferase activity; molecular_function	GO:0009401; phosphoenolpyruvate-dependent sugar phosphotransferase system; biological_process	GO:0005351; sugar:hydrogen symporter activity; molecular_function
F1GM000776	6	GO:0015923; mannosidase activity; molecular_function	GO:0005975; carbohydrate metabolic process; biological_process	GO:0004553; hydrolase activity, hydrolyzing O-glycosyl compounds; molecular_function	GO:0004559; alpha-mannosidase activity; molecular_function	GO:0008270; zinc ion binding; molecular_function	GO:0006013; mannose metabolic process; biological_process
F1GM000778	4	GO:0016020; membrane; cellular_component	GO:0008092; cytoskeletal protein binding; molecular_function	GO:0005737; cytoplasm; cellular_component	GO:0019898; extrinsic to membrane; cellular_component
F1GM000779	2	GO:0016020; membrane; cellular_component	GO:0055114; oxidation-reduction process; biological_process
F1GM000782	2	GO:0016790; thiolester hydrolase activity; molecular_function	GO:0006633; fatty acid biosynthetic process; biological_process
F1GM000783	5	GO:0016020; membrane; cellular_component	GO:0000166; nucleotide binding; molecular_function	GO:0008565; protein transporter activity; molecular_function	GO:0046872; metal ion binding; molecular_function	GO:0006810; transport; biological_process
F1GM000784	5	GO:0006810; transport; biological_process	GO:0003824; NA	GO:0016020; membrane; cellular_component	GO:0005215; NA	GO:0051536; iron-sulfur cluster binding; molecular_function
F1GM000785	6	GO:0006810; transport; biological_process	GO:0006357; regulation of transcription from RNA polymerase II promoter; biological_process	GO:0016592; mediator complex; cellular_component	GO:0005215; NA	GO:0016020; membrane; cellular_component	GO:0001104; RNA polymerase II transcription cofactor activity; molecular_function
F1GM000786	8	GO:0045490; pectin catabolic process; biological_process	GO:0070008; serine-type exopeptidase activity; molecular_function	GO:0006508; proteolysis; biological_process	GO:0042597; periplasmic space; cellular_component	GO:0047487; oligogalacturonide lyase activity; molecular_function	GO:0004252; serine-type endopeptidase activity; molecular_function	GO:0015031; protein transport; biological_process	GO:0016020; membrane; cellular_component
F1GM000788	13	GO:0009424; bacterial-type flagellum hook; cellular_component	GO:0030674; protein binding, bridging; molecular_function	GO:0007165; signal transduction; biological_process	GO:0004656; procollagen-proline 4-dioxygenase activity; molecular_function	GO:0007049; cell cycle; biological_process	GO:0055114; oxidation-reduction process; biological_process	GO:0016702; oxidoreductase activity, acting on single donors with incorporation of molecular oxygen, incorporation of two atoms of oxygen; molecular_function	GO:0005515; protein binding; molecular_function	GO:0005577; fibrinogen complex; cellular_component	GO:0005102; receptor binding; molecular_function	GO:0030168; platelet activation; biological_process	GO:0051258; protein polymerization; biological_process	GO:0005783; endoplasmic reticulum; cellular_component
F1GM000789	2	GO:0009435; NAD biosynthetic process; biological_process	GO:0008987; quinolinate synthetase A activity; molecular_function
F1GM000790	3	GO:0034258; nicotinamide riboside transport; biological_process	GO:0034257; nicotinamide riboside transporter activity; molecular_function	GO:0016020; membrane; cellular_component
F1GM000791	4	GO:0016021; integral to membrane; cellular_component	GO:0008324; cation transmembrane transporter activity; molecular_function	GO:0055085; transmembrane transport; biological_process	GO:0006812; cation transport; biological_process
F1GM000792	2	GO:0001503; ossification; biological_process	GO:0030198; extracellular matrix organization; biological_process
F1GM000793	1	GO:0009058; biosynthetic process; biological_process
F1GM000795	2	GO:0005975; carbohydrate metabolic process; biological_process	GO:0016853; isomerase activity; molecular_function
F1GM000796	1	GO:0005524; ATP binding; molecular_function
F1GM000797	2	GO:0006012; galactose metabolic process; biological_process	GO:0008108; UDP-glucose:hexose-1-phosphate uridylyltransferase activity; molecular_function
F1GM000798	14	GO:0051287; NAD binding; molecular_function	GO:0008152; NA	GO:0016620; oxidoreductase activity, acting on the aldehyde or oxo group of donors, NAD or NADP as acceptor; molecular_function	GO:0016616; oxidoreductase activity, acting on the CH-OH group of donors, NAD or NADP as acceptor; molecular_function	GO:0050662; coenzyme binding; molecular_function	GO:0009058; biosynthetic process; biological_process	GO:0044237; cellular metabolic process; biological_process	GO:0016491; oxidoreductase activity; molecular_function	GO:0003824; NA	GO:0045226; extracellular polysaccharide biosynthetic process; biological_process	GO:0003854; 3-beta-hydroxy-delta5-steroid dehydrogenase activity; molecular_function	GO:0006694; steroid biosynthetic process; biological_process	GO:0055114; oxidation-reduction process; biological_process	GO:0008831; dTDP-4-dehydrorhamnose reductase activity; molecular_function
F1GM000799	20	GO:0015995; chlorophyll biosynthetic process; biological_process	GO:0003924; GTPase activity; molecular_function	GO:0016021; integral to membrane; cellular_component	GO:0005525; GTP binding; molecular_function	GO:0051301; cell division; biological_process	GO:0005622; intracellular; cellular_component	GO:0003724; RNA helicase activity; molecular_function	GO:0000166; nucleotide binding; molecular_function	GO:0005524; ATP binding; molecular_function	GO:0016301; kinase activity; molecular_function	GO:0007059; chromosome segregation; biological_process	GO:0030983; mismatched DNA binding; molecular_function	GO:0015979; photosynthesis; biological_process	GO:0003723; RNA binding; molecular_function	GO:0007264; small GTPase mediated signal transduction; biological_process	GO:0016851; magnesium chelatase activity; molecular_function	GO:0003677; DNA binding; molecular_function	GO:0007049; cell cycle; biological_process	GO:0016887; ATPase activity; molecular_function	GO:0006298; mismatch repair; biological_process
F1GM000800	7	GO:0006355; regulation of transcription, DNA-dependent; biological_process	GO:0003700; sequence-specific DNA binding transcription factor activity; molecular_function	GO:0043190; ATP-binding cassette (ABC) transporter complex; cellular_component	GO:0005215; NA	GO:0006810; transport; biological_process	GO:0005524; ATP binding; molecular_function	GO:0016820; hydrolase activity, acting on acid anhydrides, catalyzing transmembrane movement of substances; molecular_function
F1GM000802	2	GO:0005215; NA	GO:0006810; transport; biological_process
F1GM000803	4	GO:0016021; integral to membrane; cellular_component	GO:0006810; transport; biological_process	GO:0005215; NA	GO:0016020; membrane; cellular_component
F1GM000804	10	GO:0016820; hydrolase activity, acting on acid anhydrides, catalyzing transmembrane movement of substances; molecular_function	GO:0007264; small GTPase mediated signal transduction; biological_process	GO:0003924; GTPase activity; molecular_function	GO:0005215; NA	GO:0006810; transport; biological_process	GO:0005524; ATP binding; molecular_function	GO:0005622; intracellular; cellular_component	GO:0016887; ATPase activity; molecular_function	GO:0005525; GTP binding; molecular_function	GO:0043190; ATP-binding cassette (ABC) transporter complex; cellular_component
F1GM000805	3	GO:0007049; cell cycle; biological_process	GO:0070176; DRM complex; cellular_component	GO:0006351; transcription, DNA-dependent; biological_process
F1GM000807	2	GO:0003700; sequence-specific DNA binding transcription factor activity; molecular_function	GO:0006355; regulation of transcription, DNA-dependent; biological_process
F1GM000809	1	GO:0018112; proline racemase activity; molecular_function
F1GM000810	4	GO:0055085; transmembrane transport; biological_process	GO:0006814; sodium ion transport; biological_process	GO:0005215; NA	GO:0016020; membrane; cellular_component
F1GM000811	1	GO:0008152; NA
F1GM000812	3	GO:0030599; pectinesterase activity; molecular_function	GO:0042545; cell wall modification; biological_process	GO:0005618; cell wall; cellular_component
F1GM000814	4	GO:0008483; transaminase activity; molecular_function	GO:0030170; pyridoxal phosphate binding; molecular_function	GO:0006520; cellular amino acid metabolic process; biological_process	GO:0016829; lyase activity; molecular_function
F1GM000815	2	GO:0003824; NA	GO:0051536; iron-sulfur cluster binding; molecular_function
F1GM000816	5	GO:0030170; pyridoxal phosphate binding; molecular_function	GO:0008152; NA	GO:0006520; cellular amino acid metabolic process; biological_process	GO:0016829; lyase activity; molecular_function	GO:0009058; biosynthetic process; biological_process
F1GM000817	9	GO:0000179; rRNA (adenine-N6,N6-)-dimethyltransferase activity; molecular_function	GO:0008757; S-adenosylmethionine-dependent methyltransferase activity; molecular_function	GO:0008152; NA	GO:0008649; rRNA methyltransferase activity; molecular_function	GO:0008168; methyltransferase activity; molecular_function	GO:0009312; oligosaccharide biosynthetic process; biological_process	GO:0009877; nodulation; biological_process	GO:0000154; rRNA modification; biological_process	GO:0008610; lipid biosynthetic process; biological_process
F1GM000819	14	GO:0003676; nucleic acid binding; molecular_function	GO:0006413; translational initiation; biological_process	GO:0003777; microtubule motor activity; molecular_function	GO:0008017; microtubule binding; molecular_function	GO:0016787; hydrolase activity; molecular_function	GO:0004386; helicase activity; molecular_function	GO:0007018; microtubule-based movement; biological_process	GO:0005524; ATP binding; molecular_function	GO:0003743; translation initiation factor activity; molecular_function	GO:0006139; nucleobase, nucleoside, nucleotide and nucleic acid metabolic process; biological_process	GO:0016818; hydrolase activity, acting on acid anhydrides, in phosphorus-containing anhydrides; molecular_function	GO:0008026; ATP-dependent helicase activity; molecular_function	GO:0005515; protein binding; molecular_function	GO:0003677; DNA binding; molecular_function
F1GM000822	5	GO:0006777; Mo-molybdopterin cofactor biosynthetic process; biological_process	GO:0051539; 4 iron, 4 sulfur cluster binding; molecular_function	GO:0003824; NA	GO:0019008; molybdopterin synthase complex; cellular_component	GO:0051536; iron-sulfur cluster binding; molecular_function
F1GM000823	1	GO:0006777; Mo-molybdopterin cofactor biosynthetic process; biological_process
F1GM000824	1	GO:0006777; Mo-molybdopterin cofactor biosynthetic process; biological_process
F1GM000826	1	GO:0006777; Mo-molybdopterin cofactor biosynthetic process; biological_process
F1GM000830	2	GO:0008152; NA	GO:0003824; NA
F1GM000832	1	GO:0016021; integral to membrane; cellular_component
F1GM000833	4	GO:0015886; heme transport; biological_process	GO:0015232; heme transporter activity; molecular_function	GO:0016020; membrane; cellular_component	GO:0017004; cytochrome complex assembly; biological_process
F1GM000834	1	GO:0016020; membrane; cellular_component
F1GM000835	13	GO:0070526; threonylcarbamoyladenosine biosynthetic process; biological_process	GO:0016301; kinase activity; molecular_function	GO:0003724; RNA helicase activity; molecular_function	GO:0000166; nucleotide binding; molecular_function	GO:0005524; ATP binding; molecular_function	GO:0016887; ATPase activity; molecular_function	GO:0006614; SRP-dependent cotranslational protein targeting to membrane; biological_process	GO:0005525; GTP binding; molecular_function	GO:0016851; magnesium chelatase activity; molecular_function	GO:0003723; RNA binding; molecular_function	GO:0003924; GTPase activity; molecular_function	GO:0015979; photosynthesis; biological_process	GO:0015995; chlorophyll biosynthetic process; biological_process
F1GM000836	5	GO:0005215; NA	GO:0016020; membrane; cellular_component	GO:0055085; transmembrane transport; biological_process	GO:0006886; intracellular protein transport; biological_process	GO:0006810; transport; biological_process
F1GM000837	1	GO:0003677; DNA binding; molecular_function
F1GM000838	7	GO:0005634; nucleus; cellular_component	GO:0003677; DNA binding; molecular_function	GO:0005524; ATP binding; molecular_function	GO:0004386; helicase activity; molecular_function	GO:0016787; hydrolase activity; molecular_function	GO:0008026; ATP-dependent helicase activity; molecular_function	GO:0003676; nucleic acid binding; molecular_function
F1GM000841	8	GO:0006139; nucleobase, nucleoside, nucleotide and nucleic acid metabolic process; biological_process	GO:0003677; DNA binding; molecular_function	GO:0008026; ATP-dependent helicase activity; molecular_function	GO:0016818; hydrolase activity, acting on acid anhydrides, in phosphorus-containing anhydrides; molecular_function	GO:0003676; nucleic acid binding; molecular_function	GO:0005524; ATP binding; molecular_function	GO:0004003; ATP-dependent DNA helicase activity; molecular_function	GO:0016787; hydrolase activity; molecular_function
F1GM000842	2	GO:0008152; NA	GO:0016757; transferase activity, transferring glycosyl groups; molecular_function
F1GM000843	3	GO:0016491; oxidoreductase activity; molecular_function	GO:0008152; NA	GO:0055114; oxidation-reduction process; biological_process
F1GM000845	1	GO:0008270; zinc ion binding; molecular_function
F1GM000846	3	GO:0055114; oxidation-reduction process; biological_process	GO:0016491; oxidoreductase activity; molecular_function	GO:0016706; oxidoreductase activity, acting on paired donors, with incorporation or reduction of molecular oxygen, 2-oxoglutarate as one donor, and incorporation of one atom each of oxygen into both donors; molecular_function
F1GM000847	8	GO:0009521; photosystem; cellular_component	GO:0019684; photosynthesis, light reaction; biological_process	GO:0016168; chlorophyll binding; molecular_function	GO:0016020; membrane; cellular_component	GO:0006810; transport; biological_process	GO:0005215; NA	GO:0009767; photosynthetic electron transport chain; biological_process	GO:0004872; receptor activity; molecular_function
F1GM000849	1	GO:0008168; methyltransferase activity; molecular_function
F1GM000850	2	GO:0016020; membrane; cellular_component	GO:0055085; transmembrane transport; biological_process
F1GM000851	28	GO:0009236; cobalamin biosynthetic process; biological_process	GO:0006298; mismatch repair; biological_process	GO:0016887; ATPase activity; molecular_function	GO:0006355; regulation of transcription, DNA-dependent; biological_process	GO:0007049; cell cycle; biological_process	GO:0006810; transport; biological_process	GO:0051188; cofactor biosynthetic process; biological_process	GO:0098519; NA	GO:0007264; small GTPase mediated signal transduction; biological_process	GO:0015979; photosynthesis; biological_process	GO:0030983; mismatched DNA binding; molecular_function	GO:0003677; DNA binding; molecular_function	GO:0016851; magnesium chelatase activity; molecular_function	GO:0051301; cell division; biological_process	GO:0005525; GTP binding; molecular_function	GO:0070526; threonylcarbamoyladenosine biosynthetic process; biological_process	GO:0043752; adenosylcobinamide kinase activity; molecular_function	GO:0043531; ADP binding; molecular_function	GO:0007059; chromosome segregation; biological_process	GO:0000166; nucleotide binding; molecular_function	GO:0005622; intracellular; cellular_component	GO:0005524; ATP binding; molecular_function	GO:0019083; viral transcription; biological_process	GO:0003924; GTPase activity; molecular_function	GO:0015995; chlorophyll biosynthetic process; biological_process	GO:0008134; transcription factor binding; molecular_function	GO:0016740; transferase activity; molecular_function	GO:0016021; integral to membrane; cellular_component
F1GM000852	5	GO:0016020; membrane; cellular_component	GO:0005215; NA	GO:0005234; extracellular-glutamate-gated ion channel activity; molecular_function	GO:0006810; transport; biological_process	GO:0004970; ionotropic glutamate receptor activity; molecular_function
F1GM000853	5	GO:0005215; NA	GO:0005234; extracellular-glutamate-gated ion channel activity; molecular_function	GO:0016020; membrane; cellular_component	GO:0006810; transport; biological_process	GO:0004970; ionotropic glutamate receptor activity; molecular_function
F1GM000854	2	GO:0006879; cellular iron ion homeostasis; biological_process	GO:0008199; ferric iron binding; molecular_function
F1GM000855	4	GO:0006508; proteolysis; biological_process	GO:0016020; membrane; cellular_component	GO:0004190; aspartic-type endopeptidase activity; molecular_function	GO:0030436; asexual sporulation; biological_process
F1GM000856	1	GO:0009279; cell outer membrane; cellular_component
F1GM000857	3	GO:0008484; sulfuric ester hydrolase activity; molecular_function	GO:0008152; NA	GO:0016021; integral to membrane; cellular_component
F1GM000859	9	GO:0003700; sequence-specific DNA binding transcription factor activity; molecular_function	GO:0046983; protein dimerization activity; molecular_function	GO:0003677; DNA binding; molecular_function	GO:0006355; regulation of transcription, DNA-dependent; biological_process	GO:0043565; sequence-specific DNA binding; molecular_function	GO:0004252; serine-type endopeptidase activity; molecular_function	GO:0006508; proteolysis; biological_process	GO:0005622; intracellular; cellular_component	GO:0046914; transition metal ion binding; molecular_function
F1GM000860	5	GO:0006814; sodium ion transport; biological_process	GO:0055085; transmembrane transport; biological_process	GO:0016021; integral to membrane; cellular_component	GO:0016020; membrane; cellular_component	GO:0005215; NA
F1GM000861	1	GO:0016740; transferase activity; molecular_function
F1GM000862	15	GO:0051301; cell division; biological_process	GO:0016887; ATPase activity; molecular_function	GO:0005525; GTP binding; molecular_function	GO:0007049; cell cycle; biological_process	GO:0007059; chromosome segregation; biological_process	GO:0006810; transport; biological_process	GO:0000166; nucleotide binding; molecular_function	GO:0005622; intracellular; cellular_component	GO:0005524; ATP binding; molecular_function	GO:0003724; RNA helicase activity; molecular_function	GO:0007264; small GTPase mediated signal transduction; biological_process	GO:0003723; RNA binding; molecular_function	GO:0003924; GTPase activity; molecular_function	GO:0016021; integral to membrane; cellular_component	GO:0003677; DNA binding; molecular_function
F1GM000864	1	GO:0006355; regulation of transcription, DNA-dependent; biological_process
F1GM000865	2	GO:0008152; NA	GO:0003824; NA
F1GM000866	4	GO:0051536; iron-sulfur cluster binding; molecular_function	GO:0006355; regulation of transcription, DNA-dependent; biological_process	GO:0003824; NA	GO:0009607; response to biotic stimulus; biological_process
F1GM000867	1	GO:0005975; carbohydrate metabolic process; biological_process
F1GM000868	6	GO:0006779; porphyrin biosynthetic process; biological_process	GO:0019354; siroheme biosynthetic process; biological_process	GO:0043115; precorrin-2 dehydrogenase activity; molecular_function	GO:0055114; oxidation-reduction process; biological_process	GO:0016491; oxidoreductase activity; molecular_function	GO:0003824; NA
F1GM000869	2	GO:0032324; molybdopterin cofactor biosynthetic process; biological_process	GO:0006777; Mo-molybdopterin cofactor biosynthetic process; biological_process
F1GM000870	1	GO:0016787; hydrolase activity; molecular_function
F1GM000871	26	GO:0004672; protein kinase activity; molecular_function	GO:0003677; DNA binding; molecular_function	GO:0016851; magnesium chelatase activity; molecular_function	GO:0000103; sulfate assimilation; biological_process	GO:0015979; photosynthesis; biological_process	GO:0016787; hydrolase activity; molecular_function	GO:0006109; regulation of carbohydrate metabolic process; biological_process	GO:0006810; transport; biological_process	GO:0015833; peptide transport; biological_process	GO:0000160; two-component signal transduction system (phosphorelay); biological_process	GO:0016887; ATPase activity; molecular_function	GO:0006355; regulation of transcription, DNA-dependent; biological_process	GO:0007049; cell cycle; biological_process	GO:0016021; integral to membrane; cellular_component	GO:0008134; transcription factor binding; molecular_function	GO:0008152; NA	GO:0004020; adenylylsulfate kinase activity; molecular_function	GO:0003924; GTPase activity; molecular_function	GO:0015995; chlorophyll biosynthetic process; biological_process	GO:0007059; chromosome segregation; biological_process	GO:0016301; kinase activity; molecular_function	GO:0000155; two-component sensor activity; molecular_function	GO:0005524; ATP binding; molecular_function	GO:0000166; nucleotide binding; molecular_function	GO:0051301; cell division; biological_process	GO:0005525; GTP binding; molecular_function
F1GM000872	6	GO:0005576; NA	GO:0009405; pathogenesis; biological_process	GO:0003824; NA	GO:0046872; metal ion binding; molecular_function	GO:0006810; transport; biological_process	GO:0005215; NA
F1GM000873	3	GO:0005215; NA	GO:0016020; membrane; cellular_component	GO:0006810; transport; biological_process
F1GM000874	3	GO:0005215; NA	GO:0016020; membrane; cellular_component	GO:0006810; transport; biological_process
F1GM000877	5	GO:0009451; RNA modification; biological_process	GO:0051536; iron-sulfur cluster binding; molecular_function	GO:0048037; cofactor binding; molecular_function	GO:0051539; 4 iron, 4 sulfur cluster binding; molecular_function	GO:0003824; NA
F1GM000879	3	GO:0005975; carbohydrate metabolic process; biological_process	GO:0048038; quinone binding; molecular_function	GO:0016901; oxidoreductase activity, acting on the CH-OH group of donors, quinone or similar compound as acceptor; molecular_function
F1GM000880	1	GO:0005515; protein binding; molecular_function
F1GM000881	3	GO:0006508; proteolysis; biological_process	GO:0009002; serine-type D-Ala-D-Ala carboxypeptidase activity; molecular_function	GO:0004185; serine-type carboxypeptidase activity; molecular_function
F1GM000882	3	GO:0003700; sequence-specific DNA binding transcription factor activity; molecular_function	GO:0006355; regulation of transcription, DNA-dependent; biological_process	GO:0005622; intracellular; cellular_component
F1GM000883	2	GO:0016020; membrane; cellular_component	GO:0003824; NA
F1GM000884	3	GO:0055085; transmembrane transport; biological_process	GO:0022857; transmembrane transporter activity; molecular_function	GO:0016021; integral to membrane; cellular_component
F1GM000887	3	GO:0022857; transmembrane transporter activity; molecular_function	GO:0055085; transmembrane transport; biological_process	GO:0016021; integral to membrane; cellular_component
F1GM000888	1	GO:0003677; DNA binding; molecular_function
F1GM000889	3	GO:0006310; DNA recombination; biological_process	GO:0003677; DNA binding; molecular_function	GO:0015074; DNA integration; biological_process
F1GM000891	2	GO:0003677; DNA binding; molecular_function	GO:0045892; negative regulation of transcription, DNA-dependent; biological_process
F1GM000896	3	GO:0005576; NA	GO:0005179; hormone activity; molecular_function	GO:0008270; zinc ion binding; molecular_function
F1GM000897	4	GO:0032775; DNA methylation on adenine; biological_process	GO:0009007; site-specific DNA-methyltransferase (adenine-specific) activity; molecular_function	GO:0008168; methyltransferase activity; molecular_function	GO:0031167; rRNA methylation; biological_process
F1GM000898	1	GO:0006260; DNA replication; biological_process
F1GM000903	7	GO:0006352; transcription initiation, DNA-dependent; biological_process	GO:0016987; sigma factor activity; molecular_function	GO:0006355; regulation of transcription, DNA-dependent; biological_process	GO:0003700; sequence-specific DNA binding transcription factor activity; molecular_function	GO:0019069; viral capsid assembly; biological_process	GO:0005524; ATP binding; molecular_function	GO:0003677; DNA binding; molecular_function
F1GM000904	1	GO:0019069; viral capsid assembly; biological_process
F1GM000905	1	GO:0019028; viral capsid; cellular_component
F1GM000906	3	GO:0004519; endonuclease activity; molecular_function	GO:0019069; viral capsid assembly; biological_process	GO:0003677; DNA binding; molecular_function
F1GM000907	1	GO:0019069; viral capsid assembly; biological_process
F1GM000910	3	GO:0009253; peptidoglycan catabolic process; biological_process	GO:0016998; cell wall macromolecule catabolic process; biological_process	GO:0003796; lysozyme activity; molecular_function
F1GM000912	4	GO:0007049; cell cycle; biological_process	GO:0004383; guanylate cyclase activity; molecular_function	GO:0006182; cGMP biosynthetic process; biological_process	GO:0010508; positive regulation of autophagy; biological_process
F1GM000914	1	GO:0000746; conjugation; biological_process
F1GM000915	2	GO:0005576; NA	GO:0042742; defense response to bacterium; biological_process
F1GM000916	7	GO:0005524; ATP binding; molecular_function	GO:0003724; RNA helicase activity; molecular_function	GO:0043531; ADP binding; molecular_function	GO:0005525; GTP binding; molecular_function	GO:0003723; RNA binding; molecular_function	GO:0016887; ATPase activity; molecular_function	GO:0003924; GTPase activity; molecular_function
F1GM000925	7	GO:0000150; recombinase activity; molecular_function	GO:0006310; DNA recombination; biological_process	GO:0016151; nickel ion binding; molecular_function	GO:0003677; DNA binding; molecular_function	GO:0006807; nitrogen compound metabolic process; biological_process	GO:0055114; oxidation-reduction process; biological_process	GO:0051920; peroxiredoxin activity; molecular_function
F1GM000930	5	GO:0010508; positive regulation of autophagy; biological_process	GO:0007021; tubulin complex assembly; biological_process	GO:0005524; ATP binding; molecular_function	GO:0051082; unfolded protein binding; molecular_function	GO:0005874; microtubule; cellular_component
F1GM000931	8	GO:0008053; mitochondrial fusion; biological_process	GO:0005198; NA	GO:0005741; mitochondrial outer membrane; cellular_component	GO:0006184; GTP catabolic process; biological_process	GO:0003924; GTPase activity; molecular_function	GO:0019028; viral capsid; cellular_component	GO:0016021; integral to membrane; cellular_component	GO:0019031; viral envelope; cellular_component
F1GM000933	2	GO:0008324; cation transmembrane transporter activity; molecular_function	GO:0006813; potassium ion transport; biological_process
F1GM000934	2	GO:0016021; integral to membrane; cellular_component	GO:0016747; transferase activity, transferring acyl groups other than amino-acyl groups; molecular_function
F1GM000935	4	GO:0009055; NA	GO:0043565; sequence-specific DNA binding; molecular_function	GO:0045454; cell redox homeostasis; biological_process	GO:0015035; protein disulfide oxidoreductase activity; molecular_function
F1GM000937	3	GO:0016491; oxidoreductase activity; molecular_function	GO:0008152; NA	GO:0003824; NA
F1GM000938	6	GO:0046872; metal ion binding; molecular_function	GO:0006464; protein modification process; biological_process	GO:0005524; ATP binding; molecular_function	GO:0006750; glutathione biosynthetic process; biological_process	GO:0008716; D-alanine-D-alanine ligase activity; molecular_function	GO:0004363; glutathione synthase activity; molecular_function
F1GM000940	2	GO:0005215; NA	GO:0006810; transport; biological_process
F1GM000941	10	GO:0005524; ATP binding; molecular_function	GO:0005622; intracellular; cellular_component	GO:0006810; transport; biological_process	GO:0043190; ATP-binding cassette (ABC) transporter complex; cellular_component	GO:0005525; GTP binding; molecular_function	GO:0016887; ATPase activity; molecular_function	GO:0016820; hydrolase activity, acting on acid anhydrides, catalyzing transmembrane movement of substances; molecular_function	GO:0005215; NA	GO:0003924; GTPase activity; molecular_function	GO:0007264; small GTPase mediated signal transduction; biological_process
F1GM000942	3	GO:0006810; transport; biological_process	GO:0016020; membrane; cellular_component	GO:0005215; NA
F1GM000943	3	GO:0006810; transport; biological_process	GO:0016020; membrane; cellular_component	GO:0005215; NA
F1GM000945	6	GO:0009452; RNA capping; biological_process	GO:0001510; RNA methylation; biological_process	GO:0008173; RNA methyltransferase activity; molecular_function	GO:0006396; RNA processing; biological_process	GO:0031167; rRNA methylation; biological_process	GO:0008168; methyltransferase activity; molecular_function
F1GM000946	2	GO:0005215; NA	GO:0006810; transport; biological_process
F1GM000947	3	GO:0005215; NA	GO:0016020; membrane; cellular_component	GO:0006810; transport; biological_process
F1GM000948	3	GO:0005215; NA	GO:0016020; membrane; cellular_component	GO:0006810; transport; biological_process
F1GM000949	2	GO:0005215; NA	GO:0006810; transport; biological_process
F1GM000950	6	GO:0005622; intracellular; cellular_component	GO:0005524; ATP binding; molecular_function	GO:0005525; GTP binding; molecular_function	GO:0016887; ATPase activity; molecular_function	GO:0003924; GTPase activity; molecular_function	GO:0007264; small GTPase mediated signal transduction; biological_process
F1GM000953	2	GO:0009253; peptidoglycan catabolic process; biological_process	GO:0008745; N-acetylmuramoyl-L-alanine amidase activity; molecular_function
F1GM000954	11	GO:0003824; NA	GO:0016491; oxidoreductase activity; molecular_function	GO:0008831; dTDP-4-dehydrorhamnose reductase activity; molecular_function	GO:0055114; oxidation-reduction process; biological_process	GO:0003854; 3-beta-hydroxy-delta5-steroid dehydrogenase activity; molecular_function	GO:0006694; steroid biosynthetic process; biological_process	GO:0045226; extracellular polysaccharide biosynthetic process; biological_process	GO:0050662; coenzyme binding; molecular_function	GO:0016616; oxidoreductase activity, acting on the CH-OH group of donors, NAD or NADP as acceptor; molecular_function	GO:0008152; NA	GO:0044237; cellular metabolic process; biological_process
F1GM000955	15	GO:0044237; cellular metabolic process; biological_process	GO:0051287; NAD binding; molecular_function	GO:0016620; oxidoreductase activity, acting on the aldehyde or oxo group of donors, NAD or NADP as acceptor; molecular_function	GO:0009089; lysine biosynthetic process via diaminopimelate; biological_process	GO:0008152; NA	GO:0016616; oxidoreductase activity, acting on the CH-OH group of donors, NAD or NADP as acceptor; molecular_function	GO:0050662; coenzyme binding; molecular_function	GO:0045226; extracellular polysaccharide biosynthetic process; biological_process	GO:0003854; 3-beta-hydroxy-delta5-steroid dehydrogenase activity; molecular_function	GO:0006694; steroid biosynthetic process; biological_process	GO:0055114; oxidation-reduction process; biological_process	GO:0008831; dTDP-4-dehydrorhamnose reductase activity; molecular_function	GO:0008839; dihydrodipicolinate reductase activity; molecular_function	GO:0016491; oxidoreductase activity; molecular_function	GO:0003824; NA
F1GM000956	4	GO:0030170; pyridoxal phosphate binding; molecular_function	GO:0006520; cellular amino acid metabolic process; biological_process	GO:0016829; lyase activity; molecular_function	GO:0009058; biosynthetic process; biological_process
F1GM000957	3	GO:0000287; magnesium ion binding; molecular_function	GO:0003824; NA	GO:0030976; thiamine pyrophosphate binding; molecular_function
F1GM000958	4	GO:0051536; iron-sulfur cluster binding; molecular_function	GO:0055114; oxidation-reduction process; biological_process	GO:0009055; NA	GO:0016491; oxidoreductase activity; molecular_function
F1GM000959	2	GO:0016491; oxidoreductase activity; molecular_function	GO:0055114; oxidation-reduction process; biological_process
F1GM000962	3	GO:0005215; NA	GO:0016020; membrane; cellular_component	GO:0006810; transport; biological_process
F1GM000963	1	GO:0006313; transposition, DNA-mediated; biological_process
F1GM000964	3	GO:0003677; DNA binding; molecular_function	GO:0006313; transposition, DNA-mediated; biological_process	GO:0004803; transposase activity; molecular_function
F1GM000965	2	GO:0005524; ATP binding; molecular_function	GO:0016887; ATPase activity; molecular_function
F1GM000967	3	GO:0055085; transmembrane transport; biological_process	GO:0007049; cell cycle; biological_process	GO:0016020; membrane; cellular_component
F1GM000968	14	GO:0005975; carbohydrate metabolic process; biological_process	GO:0007059; chromosome segregation; biological_process	GO:0005524; ATP binding; molecular_function	GO:0000166; nucleotide binding; molecular_function	GO:0016758; transferase activity, transferring hexosyl groups; molecular_function	GO:0051301; cell division; biological_process	GO:0016887; ATPase activity; molecular_function	GO:0016020; membrane; cellular_component	GO:0030259; lipid glycosylation; biological_process	GO:0005525; GTP binding; molecular_function	GO:0007049; cell cycle; biological_process	GO:0016021; integral to membrane; cellular_component	GO:0003677; DNA binding; molecular_function	GO:0003924; GTPase activity; molecular_function
F1GM000969	2	GO:0006355; regulation of transcription, DNA-dependent; biological_process	GO:0003677; DNA binding; molecular_function
F1GM000970	1	GO:0030163; protein catabolic process; biological_process
F1GM000971	23	GO:0006281; DNA repair; biological_process	GO:0016787; hydrolase activity; molecular_function	GO:0009378; four-way junction helicase activity; molecular_function	GO:0016887; ATPase activity; molecular_function	GO:0003676; nucleic acid binding; molecular_function	GO:0006355; regulation of transcription, DNA-dependent; biological_process	GO:0003678; DNA helicase activity; molecular_function	GO:0003677; DNA binding; molecular_function	GO:0016851; magnesium chelatase activity; molecular_function	GO:0015979; photosynthesis; biological_process	GO:0003723; RNA binding; molecular_function	GO:0009058; biosynthetic process; biological_process	GO:0003724; RNA helicase activity; molecular_function	GO:0005524; ATP binding; molecular_function	GO:0016301; kinase activity; molecular_function	GO:0005525; GTP binding; molecular_function	GO:0019538; protein metabolic process; biological_process	GO:0004161; dimethylallyltranstransferase activity; molecular_function	GO:0008026; ATP-dependent helicase activity; molecular_function	GO:0006310; DNA recombination; biological_process	GO:0008134; transcription factor binding; molecular_function	GO:0003924; GTPase activity; molecular_function	GO:0015995; chlorophyll biosynthetic process; biological_process
F1GM000972	8	GO:0003743; translation initiation factor activity; molecular_function	GO:0005215; NA	GO:0003723; RNA binding; molecular_function	GO:0016820; hydrolase activity, acting on acid anhydrides, catalyzing transmembrane movement of substances; molecular_function	GO:0006413; translational initiation; biological_process	GO:0043190; ATP-binding cassette (ABC) transporter complex; cellular_component	GO:0006810; transport; biological_process	GO:0005524; ATP binding; molecular_function
F1GM000973	2	GO:0030163; protein catabolic process; biological_process	GO:0008914; leucyltransferase activity; molecular_function
F1GM000974	18	GO:0007264; small GTPase mediated signal transduction; biological_process	GO:0015979; photosynthesis; biological_process	GO:0016851; magnesium chelatase activity; molecular_function	GO:0003677; DNA binding; molecular_function	GO:0016887; ATPase activity; molecular_function	GO:0007049; cell cycle; biological_process	GO:0042626; ATPase activity, coupled to transmembrane movement of substances; molecular_function	GO:0055085; transmembrane transport; biological_process	GO:0006810; transport; biological_process	GO:0003924; GTPase activity; molecular_function	GO:0015995; chlorophyll biosynthetic process; biological_process	GO:0016021; integral to membrane; cellular_component	GO:0051301; cell division; biological_process	GO:0005525; GTP binding; molecular_function	GO:0007059; chromosome segregation; biological_process	GO:0005524; ATP binding; molecular_function	GO:0005622; intracellular; cellular_component	GO:0000166; nucleotide binding; molecular_function
F1GM000975	14	GO:0003677; DNA binding; molecular_function	GO:0016021; integral to membrane; cellular_component	GO:0003924; GTPase activity; molecular_function	GO:0005524; ATP binding; molecular_function	GO:0000166; nucleotide binding; molecular_function	GO:0016301; kinase activity; molecular_function	GO:0006810; transport; biological_process	GO:0007059; chromosome segregation; biological_process	GO:0055085; transmembrane transport; biological_process	GO:0005525; GTP binding; molecular_function	GO:0007049; cell cycle; biological_process	GO:0042626; ATPase activity, coupled to transmembrane movement of substances; molecular_function	GO:0016887; ATPase activity; molecular_function	GO:0051301; cell division; biological_process
F1GM000976	13	GO:0050660; flavin adenine dinucleotide binding; molecular_function	GO:0019354; siroheme biosynthetic process; biological_process	GO:0006779; porphyrin biosynthetic process; biological_process	GO:0008033; tRNA processing; biological_process	GO:0043115; precorrin-2 dehydrogenase activity; molecular_function	GO:0055114; oxidation-reduction process; biological_process	GO:0016491; oxidoreductase activity; molecular_function	GO:0005737; cytoplasm; cellular_component	GO:0004499; flavin-containing monooxygenase activity; molecular_function	GO:0046168; glycerol-3-phosphate catabolic process; biological_process	GO:0051287; NAD binding; molecular_function	GO:0050661; NADP binding; molecular_function	GO:0016616; oxidoreductase activity, acting on the CH-OH group of donors, NAD or NADP as acceptor; molecular_function
F1GM000977	7	GO:0003677; DNA binding; molecular_function	GO:0005622; intracellular; cellular_component	GO:0006508; proteolysis; biological_process	GO:0004252; serine-type endopeptidase activity; molecular_function	GO:0043565; sequence-specific DNA binding; molecular_function	GO:0006355; regulation of transcription, DNA-dependent; biological_process	GO:0003700; sequence-specific DNA binding transcription factor activity; molecular_function
F1GM000978	8	GO:0016021; integral to membrane; cellular_component	GO:0003677; DNA binding; molecular_function	GO:0007059; chromosome segregation; biological_process	GO:0000166; nucleotide binding; molecular_function	GO:0005524; ATP binding; molecular_function	GO:0006810; transport; biological_process	GO:0051301; cell division; biological_process	GO:0007049; cell cycle; biological_process
F1GM000980	20	GO:0003723; RNA binding; molecular_function	GO:0015979; photosynthesis; biological_process	GO:0003677; DNA binding; molecular_function	GO:0016851; magnesium chelatase activity; molecular_function	GO:0003678; DNA helicase activity; molecular_function	GO:0006355; regulation of transcription, DNA-dependent; biological_process	GO:0016887; ATPase activity; molecular_function	GO:0006810; transport; biological_process	GO:0098519; NA	GO:0009378; four-way junction helicase activity; molecular_function	GO:0016787; hydrolase activity; molecular_function	GO:0006281; DNA repair; biological_process	GO:0015995; chlorophyll biosynthetic process; biological_process	GO:0003924; GTPase activity; molecular_function	GO:0008134; transcription factor binding; molecular_function	GO:0006310; DNA recombination; biological_process	GO:0005525; GTP binding; molecular_function	GO:0019079; viral genome replication; biological_process	GO:0005524; ATP binding; molecular_function	GO:0003724; RNA helicase activity; molecular_function
F1GM000981	14	GO:0004828; serine-tRNA ligase activity; molecular_function	GO:0005524; ATP binding; molecular_function	GO:0000166; nucleotide binding; molecular_function	GO:0005198; NA	GO:0005737; cytoplasm; cellular_component	GO:0004812; aminoacyl-tRNA ligase activity; molecular_function	GO:0005882; intermediate filament; cellular_component	GO:0006897; endocytosis; biological_process	GO:0045502; dynein binding; molecular_function	GO:0007015; actin filament organization; biological_process	GO:0042803; protein homodimerization activity; molecular_function	GO:0008134; transcription factor binding; molecular_function	GO:0006434; seryl-tRNA aminoacylation; biological_process	GO:0006418; tRNA aminoacylation for protein translation; biological_process
F1GM000982	3	GO:0016491; oxidoreductase activity; molecular_function	GO:0055114; oxidation-reduction process; biological_process	GO:0030151; molybdenum ion binding; molecular_function
F1GM000983	1	GO:0051536; iron-sulfur cluster binding; molecular_function
F1GM000984	2	GO:0019645; anaerobic electron transport chain; biological_process	GO:0016021; integral to membrane; cellular_component
F1GM000985	2	GO:0008152; NA	GO:0003824; NA
F1GM000986	3	GO:0016021; integral to membrane; cellular_component	GO:0022857; transmembrane transporter activity; molecular_function	GO:0055085; transmembrane transport; biological_process
F1GM000987	3	GO:0006313; transposition, DNA-mediated; biological_process	GO:0003677; DNA binding; molecular_function	GO:0004803; transposase activity; molecular_function
F1GM000988	5	GO:0055085; transmembrane transport; biological_process	GO:0003333; amino acid transmembrane transport; biological_process	GO:0006810; transport; biological_process	GO:0015171; amino acid transmembrane transporter activity; molecular_function	GO:0016020; membrane; cellular_component
F1GM000989	4	GO:0006355; regulation of transcription, DNA-dependent; biological_process	GO:0003700; sequence-specific DNA binding transcription factor activity; molecular_function	GO:0042157; lipoprotein metabolic process; biological_process	GO:0005576; NA
F1GM000990	1	GO:0016491; oxidoreductase activity; molecular_function
F1GM000991	2	GO:0003824; NA	GO:0051536; iron-sulfur cluster binding; molecular_function
F1GM000992	2	GO:0003824; NA	GO:0008152; NA
F1GM000993	3	GO:0006810; transport; biological_process	GO:0005215; NA	GO:0016020; membrane; cellular_component
F1GM000995	2	GO:0033644; host cell membrane; cellular_component	GO:0019042; latent virus infection; biological_process
F1GM000996	1	GO:0008152; NA
F1GM000997	1	GO:0016765; transferase activity, transferring alkyl or aryl (other than methyl) groups; molecular_function
F1GM000998	3	GO:0006508; proteolysis; biological_process	GO:0004222; metalloendopeptidase activity; molecular_function	GO:0016020; membrane; cellular_component
F1GM000999	12	GO:0006139; nucleobase, nucleoside, nucleotide and nucleic acid metabolic process; biological_process	GO:0003723; RNA binding; molecular_function	GO:0008152; NA	GO:0006310; DNA recombination; biological_process	GO:0004127; cytidylate kinase activity; molecular_function	GO:0016887; ATPase activity; molecular_function	GO:0003724; RNA helicase activity; molecular_function	GO:0009378; four-way junction helicase activity; molecular_function	GO:0005524; ATP binding; molecular_function	GO:0016301; kinase activity; molecular_function	GO:0006281; DNA repair; biological_process	GO:0070526; threonylcarbamoyladenosine biosynthetic process; biological_process
F1GM001000	10	GO:0016820; hydrolase activity, acting on acid anhydrides, catalyzing transmembrane movement of substances; molecular_function	GO:0000178; exosome (RNase complex); cellular_component	GO:0006402; mRNA catabolic process; biological_process	GO:0005215; NA	GO:0003723; RNA binding; molecular_function	GO:0006109; regulation of carbohydrate metabolic process; biological_process	GO:0006810; transport; biological_process	GO:0006464; protein modification process; biological_process	GO:0005524; ATP binding; molecular_function	GO:0043190; ATP-binding cassette (ABC) transporter complex; cellular_component
F1GM001001	1	GO:0003677; DNA binding; molecular_function
F1GM001002	1	GO:0016787; hydrolase activity; molecular_function
F1GM001003	17	GO:0008026; ATP-dependent helicase activity; molecular_function	GO:0016021; integral to membrane; cellular_component	GO:0003924; GTPase activity; molecular_function	GO:0004020; adenylylsulfate kinase activity; molecular_function	GO:0005524; ATP binding; molecular_function	GO:0016301; kinase activity; molecular_function	GO:0006000; fructose metabolic process; biological_process	GO:0043531; ADP binding; molecular_function	GO:0005525; GTP binding; molecular_function	GO:0000103; sulfate assimilation; biological_process	GO:0003873; 6-phosphofructo-2-kinase activity; molecular_function	GO:0006810; transport; biological_process	GO:0055085; transmembrane transport; biological_process	GO:0042626; ATPase activity, coupled to transmembrane movement of substances; molecular_function	GO:0016020; membrane; cellular_component	GO:0016887; ATPase activity; molecular_function	GO:0003676; nucleic acid binding; molecular_function
F1GM001004	3	GO:0005524; ATP binding; molecular_function	GO:0009029; tetraacyldisaccharide 4'-kinase activity; molecular_function	GO:0009245; lipid A biosynthetic process; biological_process
F1GM001007	3	GO:0009058; biosynthetic process; biological_process	GO:0009103; lipopolysaccharide biosynthetic process; biological_process	GO:0016779; nucleotidyltransferase activity; molecular_function
F1GM001008	5	GO:0005634; nucleus; cellular_component	GO:0007165; signal transduction; biological_process	GO:0004871; signal transducer activity; molecular_function	GO:0003700; sequence-specific DNA binding transcription factor activity; molecular_function	GO:0006355; regulation of transcription, DNA-dependent; biological_process
F1GM001010	19	GO:0055114; oxidation-reduction process; biological_process	GO:0006400; tRNA modification; biological_process	GO:0005975; carbohydrate metabolic process; biological_process	GO:0016491; oxidoreductase activity; molecular_function	GO:0006631; fatty acid metabolic process; biological_process	GO:0008168; methyltransferase activity; molecular_function	GO:0008649; rRNA methyltransferase activity; molecular_function	GO:0016616; oxidoreductase activity, acting on the CH-OH group of donors, NAD or NADP as acceptor; molecular_function	GO:0008757; S-adenosylmethionine-dependent methyltransferase activity; molecular_function	GO:0051287; NAD binding; molecular_function	GO:0008610; lipid biosynthetic process; biological_process	GO:0001510; RNA methylation; biological_process	GO:0000154; rRNA modification; biological_process	GO:0009452; RNA capping; biological_process	GO:0003857; 3-hydroxyacyl-CoA dehydrogenase activity; molecular_function	GO:0008176; tRNA (guanine-N7-)-methyltransferase activity; molecular_function	GO:0004553; hydrolase activity, hydrolyzing O-glycosyl compounds; molecular_function	GO:0000179; rRNA (adenine-N6,N6-)-dimethyltransferase activity; molecular_function	GO:0008152; NA
F1GM001011	7	GO:0005737; cytoplasm; cellular_component	GO:0007059; chromosome segregation; biological_process	GO:0005509; calcium ion binding; molecular_function	GO:0005622; intracellular; cellular_component	GO:0006260; DNA replication; biological_process	GO:0006355; regulation of transcription, DNA-dependent; biological_process	GO:0003700; sequence-specific DNA binding transcription factor activity; molecular_function
F1GM001012	5	GO:0030261; chromosome condensation; biological_process	GO:0007059; chromosome segregation; biological_process	GO:0005737; cytoplasm; cellular_component	GO:0009394; 2'-deoxyribonucleotide metabolic process; biological_process	GO:0008829; dCTP deaminase activity; molecular_function
F1GM001013	8	GO:0009295; nucleoid; cellular_component	GO:0030261; chromosome condensation; biological_process	GO:0003677; DNA binding; molecular_function	GO:0016887; ATPase activity; molecular_function	GO:0006355; regulation of transcription, DNA-dependent; biological_process	GO:0007059; chromosome segregation; biological_process	GO:0003712; transcription cofactor activity; molecular_function	GO:0005524; ATP binding; molecular_function
F1GM001014	1	GO:0016740; transferase activity; molecular_function
F1GM001016	1	GO:0016787; hydrolase activity; molecular_function
F1GM001017	3	GO:0009058; biosynthetic process; biological_process	GO:0016820; hydrolase activity, acting on acid anhydrides, catalyzing transmembrane movement of substances; molecular_function	GO:0030170; pyridoxal phosphate binding; molecular_function
F1GM001019	3	GO:0006810; transport; biological_process	GO:0015288; porin activity; molecular_function	GO:0016020; membrane; cellular_component
F1GM001020	3	GO:0003677; DNA binding; molecular_function	GO:0006313; transposition, DNA-mediated; biological_process	GO:0004803; transposase activity; molecular_function
F1GM001021	8	GO:0006418; tRNA aminoacylation for protein translation; biological_process	GO:0043039; tRNA aminoacylation; biological_process	GO:0005737; cytoplasm; cellular_component	GO:0004812; aminoacyl-tRNA ligase activity; molecular_function	GO:0000166; nucleotide binding; molecular_function	GO:0005524; ATP binding; molecular_function	GO:0000049; tRNA binding; molecular_function	GO:0003676; nucleic acid binding; molecular_function
F1GM001023	5	GO:0008270; zinc ion binding; molecular_function	GO:0008168; methyltransferase activity; molecular_function	GO:0006306; DNA methylation; biological_process	GO:0003677; DNA binding; molecular_function	GO:0008237; metallopeptidase activity; molecular_function
F1GM001024	7	GO:0005525; GTP binding; molecular_function	GO:0007264; small GTPase mediated signal transduction; biological_process	GO:0003924; GTPase activity; molecular_function	GO:0016887; ATPase activity; molecular_function	GO:0005622; intracellular; cellular_component	GO:0005524; ATP binding; molecular_function	GO:0043531; ADP binding; molecular_function
F1GM001025	3	GO:0016020; membrane; cellular_component	GO:0005215; NA	GO:0006810; transport; biological_process
F1GM001026	2	GO:0016705; oxidoreductase activity, acting on paired donors, with incorporation or reduction of molecular oxygen; molecular_function	GO:0055114; oxidation-reduction process; biological_process
F1GM001027	4	GO:0004852; uroporphyrinogen-III synthase activity; molecular_function	GO:0005215; NA	GO:0006810; transport; biological_process	GO:0033014; tetrapyrrole biosynthetic process; biological_process
F1GM001028	1	GO:0016491; oxidoreductase activity; molecular_function
F1GM001029	2	GO:0009289; pilus; cellular_component	GO:0007155; cell adhesion; biological_process
F1GM001030	2	GO:0030288; outer membrane-bounded periplasmic space; cellular_component	GO:0071555; cell wall organization; biological_process
F1GM001031	4	GO:0005215; NA	GO:0016020; membrane; cellular_component	GO:0005515; protein binding; molecular_function	GO:0006810; transport; biological_process
F1GM001032	3	GO:0006810; transport; biological_process	GO:0005215; NA	GO:0016020; membrane; cellular_component
F1GM001033	2	GO:0009289; pilus; cellular_component	GO:0007155; cell adhesion; biological_process
F1GM001034	2	GO:0007155; cell adhesion; biological_process	GO:0009289; pilus; cellular_component
F1GM001035	2	GO:0007155; cell adhesion; biological_process	GO:0009289; pilus; cellular_component
F1GM001036	2	GO:0030288; outer membrane-bounded periplasmic space; cellular_component	GO:0071555; cell wall organization; biological_process
F1GM001037	5	GO:0009073; aromatic amino acid family biosynthetic process; biological_process	GO:0004152; dihydroorotate dehydrogenase activity; molecular_function	GO:0006222; UMP biosynthetic process; biological_process	GO:0003849; 3-deoxy-7-phosphoheptulonate synthase activity; molecular_function	GO:0055114; oxidation-reduction process; biological_process
F1GM001039	5	GO:0051536; iron-sulfur cluster binding; molecular_function	GO:0030151; molybdenum ion binding; molecular_function	GO:0009055; NA	GO:0030170; pyridoxal phosphate binding; molecular_function	GO:0003824; NA
F1GM001040	9	GO:0006306; DNA methylation; biological_process	GO:0031167; rRNA methylation; biological_process	GO:0001510; RNA methylation; biological_process	GO:0009452; RNA capping; biological_process	GO:0008170; N-methyltransferase activity; molecular_function	GO:0003723; RNA binding; molecular_function	GO:0008168; methyltransferase activity; molecular_function	GO:0008152; NA	GO:0003677; DNA binding; molecular_function
F1GM001041	21	GO:0007264; small GTPase mediated signal transduction; biological_process	GO:0015979; photosynthesis; biological_process	GO:0003723; RNA binding; molecular_function	GO:0031683; G-protein beta/gamma-subunit complex binding; molecular_function	GO:0016851; magnesium chelatase activity; molecular_function	GO:0016887; ATPase activity; molecular_function	GO:0006810; transport; biological_process	GO:0098519; NA	GO:0004871; signal transducer activity; molecular_function	GO:0019001; guanyl nucleotide binding; molecular_function	GO:0003924; GTPase activity; molecular_function	GO:0007186; G-protein coupled receptor protein signaling pathway; biological_process	GO:0015995; chlorophyll biosynthetic process; biological_process	GO:0006576; cellular biogenic amine metabolic process; biological_process	GO:0005525; GTP binding; molecular_function	GO:0070526; threonylcarbamoyladenosine biosynthetic process; biological_process	GO:0043531; ADP binding; molecular_function	GO:0016301; kinase activity; molecular_function	GO:0005524; ATP binding; molecular_function	GO:0005622; intracellular; cellular_component	GO:0003724; RNA helicase activity; molecular_function
F1GM001042	1	GO:0003824; NA
F1GM001043	10	GO:0000921; septin ring assembly; biological_process	GO:0005737; cytoplasm; cellular_component	GO:0007165; signal transduction; biological_process	GO:0005940; septin ring; cellular_component	GO:0016021; integral to membrane; cellular_component	GO:0005515; protein binding; molecular_function	GO:0007067; mitosis; biological_process	GO:0051082; unfolded protein binding; molecular_function	GO:0042729; DASH complex; cellular_component	GO:0072686; mitotic spindle; cellular_component
F1GM001046	3	GO:0004176; ATP-dependent peptidase activity; molecular_function	GO:0006508; proteolysis; biological_process	GO:0004252; serine-type endopeptidase activity; molecular_function
F1GM001047	6	GO:0043565; sequence-specific DNA binding; molecular_function	GO:0006434; seryl-tRNA aminoacylation; biological_process	GO:0005737; cytoplasm; cellular_component	GO:0004828; serine-tRNA ligase activity; molecular_function	GO:0000166; nucleotide binding; molecular_function	GO:0005524; ATP binding; molecular_function
F1GM001048	2	GO:0009279; cell outer membrane; cellular_component	GO:0016021; integral to membrane; cellular_component
F1GM001049	3	GO:0009432; SOS response; biological_process	GO:0051782; negative regulation of cell division; biological_process	GO:0009276; Gram-negative-bacterium-type cell wall; cellular_component
F1GM001051	3	GO:0005886; plasma membrane; cellular_component	GO:0015743; malate transport; biological_process	GO:0006810; transport; biological_process
F1GM001053	2	GO:0005524; ATP binding; molecular_function	GO:0016787; hydrolase activity; molecular_function
F1GM001056	1	GO:0048037; cofactor binding; molecular_function
F1GM001057	1	GO:0003677; DNA binding; molecular_function
F1GM001058	13	GO:0008033; tRNA processing; biological_process	GO:0031167; rRNA methylation; biological_process	GO:0004809; tRNA (guanine-N2-)-methyltransferase activity; molecular_function	GO:0006479; protein methylation; biological_process	GO:0003824; NA	GO:0005737; cytoplasm; cellular_component	GO:0001510; RNA methylation; biological_process	GO:0009452; RNA capping; biological_process	GO:0008168; methyltransferase activity; molecular_function	GO:0008276; protein methyltransferase activity; molecular_function	GO:0003723; RNA binding; molecular_function	GO:0016740; transferase activity; molecular_function	GO:0008152; NA
F1GM001062	2	GO:0051536; iron-sulfur cluster binding; molecular_function	GO:0055114; oxidation-reduction process; biological_process
F1GM001063	1	GO:0016151; nickel ion binding; molecular_function
F1GM001064	4	GO:0016021; integral to membrane; cellular_component	GO:0009055; NA	GO:0022904; respiratory electron transport chain; biological_process	GO:0016020; membrane; cellular_component
F1GM001065	2	GO:0008047; enzyme activator activity; molecular_function	GO:0008233; peptidase activity; molecular_function
F1GM001068	1	GO:0016020; membrane; cellular_component
F1GM001069	2	GO:0055114; oxidation-reduction process; biological_process	GO:0016020; membrane; cellular_component
F1GM001070	1	GO:0003993; acid phosphatase activity; molecular_function
F1GM001071	7	GO:0009103; lipopolysaccharide biosynthetic process; biological_process	GO:0003729; mRNA binding; molecular_function	GO:0005685; U1 snRNP; cellular_component	GO:0016020; membrane; cellular_component	GO:0005525; GTP binding; molecular_function	GO:0006614; SRP-dependent cotranslational protein targeting to membrane; biological_process	GO:0006376; mRNA splice site selection; biological_process
F1GM001073	3	GO:0016020; membrane; cellular_component	GO:0015159; polysaccharide transmembrane transporter activity; molecular_function	GO:0015774; polysaccharide transport; biological_process
F1GM001078	2	GO:0006355; regulation of transcription, DNA-dependent; biological_process	GO:0003677; DNA binding; molecular_function
F1GM001079	2	GO:0003677; DNA binding; molecular_function	GO:0006355; regulation of transcription, DNA-dependent; biological_process
F1GM001081	1	GO:0051536; iron-sulfur cluster binding; molecular_function
F1GM001082	10	GO:0000160; two-component signal transduction system (phosphorelay); biological_process	GO:0000156; two-component response regulator activity; molecular_function	GO:0016020; membrane; cellular_component	GO:0006355; regulation of transcription, DNA-dependent; biological_process	GO:0007165; signal transduction; biological_process	GO:0016831; carboxy-lyase activity; molecular_function	GO:0005524; ATP binding; molecular_function	GO:0000155; two-component sensor activity; molecular_function	GO:0004871; signal transducer activity; molecular_function	GO:0016021; integral to membrane; cellular_component
F1GM001084	4	GO:0000160; two-component signal transduction system (phosphorelay); biological_process	GO:0000156; two-component response regulator activity; molecular_function	GO:0006355; regulation of transcription, DNA-dependent; biological_process	GO:0003677; DNA binding; molecular_function
F1GM001085	3	GO:0005506; iron ion binding; molecular_function	GO:0020037; heme binding; molecular_function	GO:0009055; NA
F1GM001086	3	GO:0055114; oxidation-reduction process; biological_process	GO:0030151; molybdenum ion binding; molecular_function	GO:0016491; oxidoreductase activity; molecular_function
F1GM001091	1	GO:0003993; acid phosphatase activity; molecular_function
F1GM001093	2	GO:0016491; oxidoreductase activity; molecular_function	GO:0010181; FMN binding; molecular_function
F1GM001095	4	GO:0006810; transport; biological_process	GO:0055085; transmembrane transport; biological_process	GO:0016020; membrane; cellular_component	GO:0005215; NA
F1GM001096	6	GO:0042602; flavin reductase activity; molecular_function	GO:0010181; FMN binding; molecular_function	GO:0055114; oxidation-reduction process; biological_process	GO:0016491; oxidoreductase activity; molecular_function	GO:0046872; metal ion binding; molecular_function	GO:0016813; hydrolase activity, acting on carbon-nitrogen (but not peptide) bonds, in linear amidines; molecular_function
F1GM001097	1	GO:0016491; oxidoreductase activity; molecular_function
F1GM001098	3	GO:0016787; hydrolase activity; molecular_function	GO:0016788; hydrolase activity, acting on ester bonds; molecular_function	GO:0009058; biosynthetic process; biological_process
F1GM001100	2	GO:0008152; NA	GO:0003824; NA
F1GM001101	2	GO:0055114; oxidation-reduction process; biological_process	GO:0016705; oxidoreductase activity, acting on paired donors, with incorporation or reduction of molecular oxygen; molecular_function
F1GM001102	2	GO:0003677; DNA binding; molecular_function	GO:0045892; negative regulation of transcription, DNA-dependent; biological_process
F1GM001103	7	GO:0003842; 1-pyrroline-5-carboxylate dehydrogenase activity; molecular_function	GO:0055114; oxidation-reduction process; biological_process	GO:0004657; proline dehydrogenase activity; molecular_function	GO:0006537; glutamate biosynthetic process; biological_process	GO:0006562; proline catabolic process; biological_process	GO:0016491; oxidoreductase activity; molecular_function	GO:0008152; NA
F1GM001106	4	GO:0005215; NA	GO:0016020; membrane; cellular_component	GO:0055085; transmembrane transport; biological_process	GO:0006810; transport; biological_process
F1GM001107	3	GO:0016021; integral to membrane; cellular_component	GO:0055085; transmembrane transport; biological_process	GO:0016020; membrane; cellular_component
F1GM001109	3	GO:0004601; peroxidase activity; molecular_function	GO:0020037; heme binding; molecular_function	GO:0055114; oxidation-reduction process; biological_process
F1GM001110	3	GO:0005524; ATP binding; molecular_function	GO:0004003; ATP-dependent DNA helicase activity; molecular_function	GO:0003677; DNA binding; molecular_function
F1GM001111	6	GO:0000166; nucleotide binding; molecular_function	GO:0046872; metal ion binding; molecular_function	GO:0042710; biofilm formation; biological_process	GO:0016021; integral to membrane; cellular_component	GO:0019087; transformation of host cell by virus; biological_process	GO:0005886; plasma membrane; cellular_component
F1GM001112	4	GO:0030244; cellulose biosynthetic process; biological_process	GO:0016757; transferase activity, transferring glycosyl groups; molecular_function	GO:0016020; membrane; cellular_component	GO:0016760; cellulose synthase (UDP-forming) activity; molecular_function
F1GM001114	3	GO:0006313; transposition, DNA-mediated; biological_process	GO:0003677; DNA binding; molecular_function	GO:0004803; transposase activity; molecular_function
F1GM001115	2	GO:0005737; cytoplasm; cellular_component	GO:0006313; transposition, DNA-mediated; biological_process
F1GM001116	2	GO:0016810; hydrolase activity, acting on carbon-nitrogen (but not peptide) bonds; molecular_function	GO:0005975; carbohydrate metabolic process; biological_process
F1GM001117	1	GO:0005515; protein binding; molecular_function
F1GM001119	1	GO:0015074; DNA integration; biological_process
F1GM001120	6	GO:0003677; DNA binding; molecular_function	GO:0006313; transposition, DNA-mediated; biological_process	GO:0016021; integral to membrane; cellular_component	GO:0006886; intracellular protein transport; biological_process	GO:0004803; transposase activity; molecular_function	GO:0005783; endoplasmic reticulum; cellular_component
F1GM001122	3	GO:0015979; photosynthesis; biological_process	GO:0009523; photosystem II; cellular_component	GO:0016021; integral to membrane; cellular_component
F1GM001124	8	GO:0046168; glycerol-3-phosphate catabolic process; biological_process	GO:0016616; oxidoreductase activity, acting on the CH-OH group of donors, NAD or NADP as acceptor; molecular_function	GO:0004616; phosphogluconate dehydrogenase (decarboxylating) activity; molecular_function	GO:0051287; NAD binding; molecular_function	GO:0055114; oxidation-reduction process; biological_process	GO:0005737; cytoplasm; cellular_component	GO:0006098; pentose-phosphate shunt; biological_process	GO:0048037; cofactor binding; molecular_function
F1GM001125	3	GO:0004540; ribonuclease activity; molecular_function	GO:0003824; NA	GO:0008033; tRNA processing; biological_process
F1GM001128	1	GO:0030288; outer membrane-bounded periplasmic space; cellular_component
F1GM001131	5	GO:0016987; sigma factor activity; molecular_function	GO:0006355; regulation of transcription, DNA-dependent; biological_process	GO:0003700; sequence-specific DNA binding transcription factor activity; molecular_function	GO:0006352; transcription initiation, DNA-dependent; biological_process	GO:0003677; DNA binding; molecular_function
F1GM001132	2	GO:0007155; cell adhesion; biological_process	GO:0009289; pilus; cellular_component
F1GM001133	2	GO:0007155; cell adhesion; biological_process	GO:0009289; pilus; cellular_component
F1GM001136	6	GO:0004601; peroxidase activity; molecular_function	GO:0008152; NA	GO:0020037; heme binding; molecular_function	GO:0006979; response to oxidative stress; biological_process	GO:0003824; NA	GO:0055114; oxidation-reduction process; biological_process
F1GM001137	1	GO:0016747; transferase activity, transferring acyl groups other than amino-acyl groups; molecular_function
F1GM001138	2	GO:0042597; periplasmic space; cellular_component	GO:0016051; carbohydrate biosynthetic process; biological_process
F1GM001139	1	GO:0016757; transferase activity, transferring glycosyl groups; molecular_function
F1GM001142	3	GO:0022857; transmembrane transporter activity; molecular_function	GO:0055085; transmembrane transport; biological_process	GO:0016021; integral to membrane; cellular_component
F1GM001143	3	GO:0016746; transferase activity, transferring acyl groups; molecular_function	GO:0016021; integral to membrane; cellular_component	GO:0009244; lipopolysaccharide core region biosynthetic process; biological_process
F1GM001146	4	GO:0016021; integral to membrane; cellular_component	GO:0016020; membrane; cellular_component	GO:0022904; respiratory electron transport chain; biological_process	GO:0009055; NA
F1GM001148	4	GO:0016491; oxidoreductase activity; molecular_function	GO:0008033; tRNA processing; biological_process	GO:0055114; oxidation-reduction process; biological_process	GO:0050660; flavin adenine dinucleotide binding; molecular_function
F1GM001151	3	GO:0008152; NA	GO:0003824; NA	GO:0016787; hydrolase activity; molecular_function
F1GM001152	5	GO:0008601; protein phosphatase type 2A regulator activity; molecular_function	GO:0000159; protein phosphatase type 2A complex; cellular_component	GO:0007165; signal transduction; biological_process	GO:0006914; autophagy; biological_process	GO:0005737; cytoplasm; cellular_component
F1GM001153	1	GO:0005515; protein binding; molecular_function
F1GM001154	3	GO:0016021; integral to membrane; cellular_component	GO:0055085; transmembrane transport; biological_process	GO:0022857; transmembrane transporter activity; molecular_function
F1GM001155	2	GO:0008080; N-acetyltransferase activity; molecular_function	GO:0016747; transferase activity, transferring acyl groups other than amino-acyl groups; molecular_function
F1GM001156	5	GO:0006511; ubiquitin-dependent protein catabolic process; biological_process	GO:0030915; Smc5-Smc6 complex; cellular_component	GO:0006281; DNA repair; biological_process	GO:0031461; cullin-RING ubiquitin ligase complex; cellular_component	GO:0031625; ubiquitin protein ligase binding; molecular_function
F1GM001157	3	GO:0055114; oxidation-reduction process; biological_process	GO:0016491; oxidoreductase activity; molecular_function	GO:0008152; NA
F1GM001159	5	GO:0046873; metal ion transmembrane transporter activity; molecular_function	GO:0055085; transmembrane transport; biological_process	GO:0016020; membrane; cellular_component	GO:0044780; NA	GO:0030001; metal ion transport; biological_process
F1GM001160	1	GO:0045892; negative regulation of transcription, DNA-dependent; biological_process
F1GM001161	2	GO:0008610; lipid biosynthetic process; biological_process	GO:0016747; transferase activity, transferring acyl groups other than amino-acyl groups; molecular_function
F1GM001163	4	GO:0009288; bacterial-type flagellum; cellular_component	GO:0001539; ciliary or flagellar motility; biological_process	GO:0003774; motor activity; molecular_function	GO:0005198; NA
F1GM001164	4	GO:0009288; bacterial-type flagellum; cellular_component	GO:0001539; ciliary or flagellar motility; biological_process	GO:0003774; motor activity; molecular_function	GO:0005198; NA
F1GM001166	5	GO:0003774; motor activity; molecular_function	GO:0001539; ciliary or flagellar motility; biological_process	GO:0005198; NA	GO:0030694; bacterial-type flagellum basal body, rod; cellular_component	GO:0009288; bacterial-type flagellum; cellular_component
F1GM001167	4	GO:0009288; bacterial-type flagellum; cellular_component	GO:0003774; motor activity; molecular_function	GO:0001539; ciliary or flagellar motility; biological_process	GO:0005198; NA
F1GM001168	4	GO:0005198; NA	GO:0003774; motor activity; molecular_function	GO:0001539; ciliary or flagellar motility; biological_process	GO:0009288; bacterial-type flagellum; cellular_component
F1GM001169	3	GO:0003774; motor activity; molecular_function	GO:0001539; ciliary or flagellar motility; biological_process	GO:0009427; bacterial-type flagellum basal body, distal rod, L ring; cellular_component
F1GM001170	4	GO:0005198; NA	GO:0001539; ciliary or flagellar motility; biological_process	GO:0030288; outer membrane-bounded periplasmic space; cellular_component	GO:0009428; bacterial-type flagellum basal body, distal rod, P ring; cellular_component
F1GM001171	2	GO:0009253; peptidoglycan catabolic process; biological_process	GO:0004040; amidase activity; molecular_function
F1GM001172	6	GO:0005198; NA	GO:0001539; ciliary or flagellar motility; biological_process	GO:0003774; motor activity; molecular_function	GO:0016973; poly(A)+ mRNA export from nucleus; biological_process	GO:0005643; nuclear pore; cellular_component	GO:0009288; bacterial-type flagellum; cellular_component
F1GM001173	3	GO:0005198; NA	GO:0001539; ciliary or flagellar motility; biological_process	GO:0009288; bacterial-type flagellum; cellular_component
F1GM001174	1	GO:0003723; RNA binding; molecular_function
F1GM001175	3	GO:0006313; transposition, DNA-mediated; biological_process	GO:0003677; DNA binding; molecular_function	GO:0004803; transposase activity; molecular_function
F1GM001176	1	GO:0006313; transposition, DNA-mediated; biological_process
F1GM001177	6	GO:0009982; pseudouridine synthase activity; molecular_function	GO:0006508; proteolysis; biological_process	GO:0009451; RNA modification; biological_process	GO:0004190; aspartic-type endopeptidase activity; molecular_function	GO:0001522; pseudouridine synthesis; biological_process	GO:0003723; RNA binding; molecular_function
F1GM001178	1	GO:0005737; cytoplasm; cellular_component
F1GM001180	3	GO:0003735; structural constituent of ribosome; molecular_function	GO:0015934; large ribosomal subunit; cellular_component	GO:0006412; translation; biological_process
F1GM001181	3	GO:0003824; NA	GO:0016747; transferase activity, transferring acyl groups other than amino-acyl groups; molecular_function	GO:0006633; fatty acid biosynthetic process; biological_process
F1GM001182	9	GO:0006633; fatty acid biosynthetic process; biological_process	GO:0008610; lipid biosynthetic process; biological_process	GO:0004315; 3-oxoacyl-[acyl-carrier-protein] synthase activity; molecular_function	GO:0016746; transferase activity, transferring acyl groups; molecular_function	GO:0009058; biosynthetic process; biological_process	GO:0016747; transferase activity, transferring acyl groups other than amino-acyl groups; molecular_function	GO:0008299; isoprenoid biosynthetic process; biological_process	GO:0004421; hydroxymethylglutaryl-CoA synthase activity; molecular_function	GO:0008152; NA
F1GM001184	8	GO:0045226; extracellular polysaccharide biosynthetic process; biological_process	GO:0008831; dTDP-4-dehydrorhamnose reductase activity; molecular_function	GO:0055114; oxidation-reduction process; biological_process	GO:0016491; oxidoreductase activity; molecular_function	GO:0003824; NA	GO:0044237; cellular metabolic process; biological_process	GO:0008152; NA	GO:0050662; coenzyme binding; molecular_function
F1GM001185	2	GO:0046983; protein dimerization activity; molecular_function	GO:0005739; mitochondrion; cellular_component
F1GM001186	4	GO:0008152; NA	GO:0004315; 3-oxoacyl-[acyl-carrier-protein] synthase activity; molecular_function	GO:0006633; fatty acid biosynthetic process; biological_process	GO:0016747; transferase activity, transferring acyl groups other than amino-acyl groups; molecular_function
F1GM001187	2	GO:0008152; NA	GO:0003824; NA
F1GM001189	3	GO:0006139; nucleobase, nucleoside, nucleotide and nucleic acid metabolic process; biological_process	GO:0005524; ATP binding; molecular_function	GO:0016773; phosphotransferase activity, alcohol group as acceptor; molecular_function
F1GM001190	4	GO:0009360; DNA polymerase III complex; cellular_component	GO:0003887; DNA-directed DNA polymerase activity; molecular_function	GO:0003677; DNA binding; molecular_function	GO:0006260; DNA replication; biological_process
F1GM001191	3	GO:0016888; endodeoxyribonuclease activity, producing 5'-phosphomonoesters; molecular_function	GO:0003824; NA	GO:0008152; NA
F1GM001192	4	GO:0005351; sugar:hydrogen symporter activity; molecular_function	GO:0009401; phosphoenolpyruvate-dependent sugar phosphotransferase system; biological_process	GO:0008982; protein-N(PI)-phosphohistidine-sugar phosphotransferase activity; molecular_function	GO:0016020; membrane; cellular_component
F1GM001193	4	GO:0006810; transport; biological_process	GO:0004872; receptor activity; molecular_function	GO:0005215; NA	GO:0016020; membrane; cellular_component
F1GM001198	2	GO:0004553; hydrolase activity, hydrolyzing O-glycosyl compounds; molecular_function	GO:0005975; carbohydrate metabolic process; biological_process
F1GM001200	6	GO:0016117; carotenoid biosynthetic process; biological_process	GO:0055114; oxidation-reduction process; biological_process	GO:0050660; flavin adenine dinucleotide binding; molecular_function	GO:0016705; oxidoreductase activity, acting on paired donors, with incorporation or reduction of molecular oxygen; molecular_function	GO:0008677; 2-dehydropantoate 2-reductase activity; molecular_function	GO:0016491; oxidoreductase activity; molecular_function
F1GM001201	3	GO:0005201; extracellular matrix structural constituent; molecular_function	GO:0046999; regulation of conjugation; biological_process	GO:0019867; outer membrane; cellular_component
F1GM001202	1	GO:0003677; DNA binding; molecular_function
F1GM001204	2	GO:0016998; cell wall macromolecule catabolic process; biological_process	GO:0016740; transferase activity; molecular_function
F1GM001205	8	GO:0003677; DNA binding; molecular_function	GO:0008026; ATP-dependent helicase activity; molecular_function	GO:0003684; damaged DNA binding; molecular_function	GO:0004386; helicase activity; molecular_function	GO:0005524; ATP binding; molecular_function	GO:0006281; DNA repair; biological_process	GO:0016787; hydrolase activity; molecular_function	GO:0003676; nucleic acid binding; molecular_function
F1GM001206	1	GO:0016747; transferase activity, transferring acyl groups other than amino-acyl groups; molecular_function
F1GM001207	1	GO:0016020; membrane; cellular_component
F1GM001208	15	GO:0016021; integral to membrane; cellular_component	GO:0008152; NA	GO:0003677; DNA binding; molecular_function	GO:0003924; GTPase activity; molecular_function	GO:0007264; small GTPase mediated signal transduction; biological_process	GO:0007059; chromosome segregation; biological_process	GO:0043531; ADP binding; molecular_function	GO:0005622; intracellular; cellular_component	GO:0005524; ATP binding; molecular_function	GO:0000166; nucleotide binding; molecular_function	GO:0016301; kinase activity; molecular_function	GO:0016887; ATPase activity; molecular_function	GO:0051301; cell division; biological_process	GO:0007049; cell cycle; biological_process	GO:0005525; GTP binding; molecular_function
F1GM001209	1	GO:0016020; membrane; cellular_component
F1GM001210	4	GO:0051156; glucose 6-phosphate metabolic process; biological_process	GO:0006096; glycolysis; biological_process	GO:0005524; ATP binding; molecular_function	GO:0004340; glucokinase activity; molecular_function
F1GM001211	4	GO:0005975; carbohydrate metabolic process; biological_process	GO:0016758; transferase activity, transferring hexosyl groups; molecular_function	GO:0030259; lipid glycosylation; biological_process	GO:0070403; NAD+ binding; molecular_function
F1GM001213	5	GO:0016021; integral to membrane; cellular_component	GO:0046740; spread of virus in host, cell to cell; biological_process	GO:0009538; photosystem I reaction center; cellular_component	GO:0015979; photosynthesis; biological_process	GO:0009522; photosystem I; cellular_component
F1GM001214	2	GO:0006810; transport; biological_process	GO:0005215; NA
F1GM001215	3	GO:0006810; transport; biological_process	GO:0005215; NA	GO:0016020; membrane; cellular_component
F1GM001216	3	GO:0006310; DNA recombination; biological_process	GO:0015074; DNA integration; biological_process	GO:0003677; DNA binding; molecular_function
F1GM001217	4	GO:0006310; DNA recombination; biological_process	GO:0005622; intracellular; cellular_component	GO:0019843; rRNA binding; molecular_function	GO:0003677; DNA binding; molecular_function
F1GM001221	1	GO:0006858; extracellular transport; biological_process
F1GM001223	1	GO:0043565; sequence-specific DNA binding; molecular_function
F1GM001228	4	GO:0005622; intracellular; cellular_component	GO:0003735; structural constituent of ribosome; molecular_function	GO:0005840; ribosome; cellular_component	GO:0006412; translation; biological_process
F1GM001233	1	GO:0016020; membrane; cellular_component
F1GM001234	2	GO:0003676; nucleic acid binding; molecular_function	GO:0004519; endonuclease activity; molecular_function
F1GM001235	3	GO:0006281; DNA repair; biological_process	GO:0006310; DNA recombination; biological_process	GO:0000287; magnesium ion binding; molecular_function
F1GM001236	4	GO:0051082; unfolded protein binding; molecular_function	GO:0006355; regulation of transcription, DNA-dependent; biological_process	GO:0031072; heat shock protein binding; molecular_function	GO:0003677; DNA binding; molecular_function
F1GM001239	3	GO:0004129; cytochrome-c oxidase activity; molecular_function	GO:0016021; integral to membrane; cellular_component	GO:0055114; oxidation-reduction process; biological_process
F1GM001241	3	GO:0003796; lysozyme activity; molecular_function	GO:0009253; peptidoglycan catabolic process; biological_process	GO:0016998; cell wall macromolecule catabolic process; biological_process
F1GM001242	11	GO:0006355; regulation of transcription, DNA-dependent; biological_process	GO:0032801; receptor catabolic process; biological_process	GO:0033644; host cell membrane; cellular_component	GO:0030492; hemoglobin binding; molecular_function	GO:0050821; protein stabilization; biological_process	GO:0009271; phage shock; biological_process	GO:0019076; release of virus from host; biological_process	GO:0005261; cation channel activity; molecular_function	GO:0006457; protein folding; biological_process	GO:0030097; hemopoiesis; biological_process	GO:0020027; hemoglobin metabolic process; biological_process
F1GM001243	1	GO:0009279; cell outer membrane; cellular_component
F1GM001244	2	GO:0004519; endonuclease activity; molecular_function	GO:0003676; nucleic acid binding; molecular_function
F1GM001258	6	GO:0009036; Type II site-specific deoxyribonuclease activity; molecular_function	GO:0015986; ATP synthesis coupled proton transport; biological_process	GO:0015078; hydrogen ion transmembrane transporter activity; molecular_function	GO:0009307; DNA restriction-modification system; biological_process	GO:0000276; mitochondrial proton-transporting ATP synthase complex, coupling factor F(o); cellular_component	GO:0003677; DNA binding; molecular_function
F1GM001262	1	GO:0009405; pathogenesis; biological_process
F1GM001263	1	GO:0005515; protein binding; molecular_function
F1GM001264	2	GO:0016021; integral to membrane; cellular_component	GO:0009279; cell outer membrane; cellular_component
F1GM001266	2	GO:0008152; NA	GO:0008168; methyltransferase activity; molecular_function
F1GM001268	3	GO:0006810; transport; biological_process	GO:0005215; NA	GO:0016020; membrane; cellular_component
F1GM001269	12	GO:0006810; transport; biological_process	GO:0005524; ATP binding; molecular_function	GO:0043531; ADP binding; molecular_function	GO:0005525; GTP binding; molecular_function	GO:0043190; ATP-binding cassette (ABC) transporter complex; cellular_component	GO:0016887; ATPase activity; molecular_function	GO:0016851; magnesium chelatase activity; molecular_function	GO:0016820; hydrolase activity, acting on acid anhydrides, catalyzing transmembrane movement of substances; molecular_function	GO:0015995; chlorophyll biosynthetic process; biological_process	GO:0015979; photosynthesis; biological_process	GO:0003924; GTPase activity; molecular_function	GO:0005215; NA
F1GM001270	5	GO:0016787; hydrolase activity; molecular_function	GO:0006508; proteolysis; biological_process	GO:0008152; NA	GO:0003676; nucleic acid binding; molecular_function	GO:0008233; peptidase activity; molecular_function
F1GM001271	3	GO:0045735; NA	GO:0006355; regulation of transcription, DNA-dependent; biological_process	GO:0005515; protein binding; molecular_function
F1GM001272	10	GO:0004871; signal transducer activity; molecular_function	GO:0004673; protein histidine kinase activity; molecular_function	GO:0018106; peptidyl-histidine phosphorylation; biological_process	GO:0016021; integral to membrane; cellular_component	GO:0046872; metal ion binding; molecular_function	GO:0000160; two-component signal transduction system (phosphorelay); biological_process	GO:0016020; membrane; cellular_component	GO:0007165; signal transduction; biological_process	GO:0000155; two-component sensor activity; molecular_function	GO:0005524; ATP binding; molecular_function
F1GM001273	4	GO:0003677; DNA binding; molecular_function	GO:0000156; two-component response regulator activity; molecular_function	GO:0006355; regulation of transcription, DNA-dependent; biological_process	GO:0000160; two-component signal transduction system (phosphorelay); biological_process
F1GM001274	2	GO:0004018; N6-(1,2-dicarboxyethyl)AMP AMP-lyase (fumarate-forming) activity; molecular_function	GO:0006188; IMP biosynthetic process; biological_process
F1GM001276	5	GO:0006529; asparagine biosynthetic process; biological_process	GO:0005737; cytoplasm; cellular_component	GO:0016740; transferase activity; molecular_function	GO:0004066; asparagine synthase (glutamine-hydrolyzing) activity; molecular_function	GO:0008033; tRNA processing; biological_process
F1GM001277	1	GO:0016787; hydrolase activity; molecular_function
F1GM001278	4	GO:0003723; RNA binding; molecular_function	GO:0001522; pseudouridine synthesis; biological_process	GO:0009451; RNA modification; biological_process	GO:0009982; pseudouridine synthase activity; molecular_function
F1GM001279	2	GO:0055114; oxidation-reduction process; biological_process	GO:0016616; oxidoreductase activity, acting on the CH-OH group of donors, NAD or NADP as acceptor; molecular_function
F1GM001281	6	GO:0003677; DNA binding; molecular_function	GO:0005524; ATP binding; molecular_function	GO:0006313; transposition, DNA-mediated; biological_process	GO:0019069; viral capsid assembly; biological_process	GO:0006355; regulation of transcription, DNA-dependent; biological_process	GO:0004803; transposase activity; molecular_function
F1GM001282	2	GO:0009882; blue light photoreceptor activity; molecular_function	GO:0071949; FAD binding; molecular_function
F1GM001283	2	GO:0071229; cellular response to acid; biological_process	GO:0042710; biofilm formation; biological_process
F1GM001285	2	GO:0042710; biofilm formation; biological_process	GO:0071229; cellular response to acid; biological_process
F1GM001288	7	GO:0015693; magnesium ion transport; biological_process	GO:0042626; ATPase activity, coupled to transmembrane movement of substances; molecular_function	GO:0015095; magnesium ion transmembrane transporter activity; molecular_function	GO:0016020; membrane; cellular_component	GO:0016021; integral to membrane; cellular_component	GO:0005524; ATP binding; molecular_function	GO:0006810; transport; biological_process
F1GM001293	2	GO:0042742; defense response to bacterium; biological_process	GO:0019867; outer membrane; cellular_component
F1GM001297	4	GO:0007165; signal transduction; biological_process	GO:0005057; receptor signaling protein activity; molecular_function	GO:0051301; cell division; biological_process	GO:0032955; regulation of barrier septum formation; biological_process
F1GM001298	6	GO:0005524; ATP binding; molecular_function	GO:0016491; oxidoreductase activity; molecular_function	GO:0016301; kinase activity; molecular_function	GO:0006614; SRP-dependent cotranslational protein targeting to membrane; biological_process	GO:0005525; GTP binding; molecular_function	GO:0055114; oxidation-reduction process; biological_process
F1GM001299	2	GO:0000902; cell morphogenesis; biological_process	GO:0051302; regulation of cell division; biological_process
F1GM001300	1	GO:0016757; transferase activity, transferring glycosyl groups; molecular_function
F1GM001303	2	GO:0003824; NA	GO:0008152; NA
F1GM001305	2	GO:0044179; hemolysis in other organism; biological_process	GO:0009405; pathogenesis; biological_process
F1GM001307	4	GO:0006281; DNA repair; biological_process	GO:0003887; DNA-directed DNA polymerase activity; molecular_function	GO:0016779; nucleotidyltransferase activity; molecular_function	GO:0003684; damaged DNA binding; molecular_function
F1GM001308	2	GO:0015035; protein disulfide oxidoreductase activity; molecular_function	GO:0016020; membrane; cellular_component
F1GM001309	5	GO:0055085; transmembrane transport; biological_process	GO:0016021; integral to membrane; cellular_component	GO:0006814; sodium ion transport; biological_process	GO:0015385; sodium:hydrogen antiporter activity; molecular_function	GO:0016020; membrane; cellular_component
F1GM001310	6	GO:0003677; DNA binding; molecular_function	GO:0005622; intracellular; cellular_component	GO:0019217; regulation of fatty acid metabolic process; biological_process	GO:0006355; regulation of transcription, DNA-dependent; biological_process	GO:0000062; fatty-acyl-CoA binding; molecular_function	GO:0003700; sequence-specific DNA binding transcription factor activity; molecular_function
F1GM001311	2	GO:0008270; zinc ion binding; molecular_function	GO:0008237; metallopeptidase activity; molecular_function
F1GM001312	14	GO:0004616; phosphogluconate dehydrogenase (decarboxylating) activity; molecular_function	GO:0016616; oxidoreductase activity, acting on the CH-OH group of donors, NAD or NADP as acceptor; molecular_function	GO:0051287; NAD binding; molecular_function	GO:0008677; 2-dehydropantoate 2-reductase activity; molecular_function	GO:0046168; glycerol-3-phosphate catabolic process; biological_process	GO:0003857; 3-hydroxyacyl-CoA dehydrogenase activity; molecular_function	GO:0006813; potassium ion transport; biological_process	GO:0005737; cytoplasm; cellular_component	GO:0016491; oxidoreductase activity; molecular_function	GO:0006098; pentose-phosphate shunt; biological_process	GO:0006631; fatty acid metabolic process; biological_process	GO:0008033; tRNA processing; biological_process	GO:0055114; oxidation-reduction process; biological_process	GO:0050660; flavin adenine dinucleotide binding; molecular_function
F1GM001314	6	GO:0015299; solute:hydrogen antiporter activity; molecular_function	GO:0008324; cation transmembrane transporter activity; molecular_function	GO:0016021; integral to membrane; cellular_component	GO:0055085; transmembrane transport; biological_process	GO:0006812; cation transport; biological_process	GO:0006813; potassium ion transport; biological_process
F1GM001316	3	GO:0006260; DNA replication; biological_process	GO:0003677; DNA binding; molecular_function	GO:0003887; DNA-directed DNA polymerase activity; molecular_function
F1GM001317	1	GO:0035556; intracellular signal transduction; biological_process
F1GM001318	1	GO:0035438; cyclic-di-GMP binding; molecular_function
F1GM001319	1	GO:0016021; integral to membrane; cellular_component
F1GM001321	7	GO:0004135; amylo-alpha-1,6-glucosidase activity; molecular_function	GO:0009311; oligosaccharide metabolic process; biological_process	GO:0004134; 4-alpha-glucanotransferase activity; molecular_function	GO:0005991; trehalose metabolic process; biological_process	GO:0004573; mannosyl-oligosaccharide glucosidase activity; molecular_function	GO:0004555; alpha,alpha-trehalase activity; molecular_function	GO:0005980; glycogen catabolic process; biological_process
F1GM001322	7	GO:0016310; phosphorylation; biological_process	GO:0009401; phosphoenolpyruvate-dependent sugar phosphotransferase system; biological_process	GO:0008965; phosphoenolpyruvate-protein phosphotransferase activity; molecular_function	GO:0005351; sugar:hydrogen symporter activity; molecular_function	GO:0016021; integral to membrane; cellular_component	GO:0005737; cytoplasm; cellular_component	GO:0016772; transferase activity, transferring phosphorus-containing groups; molecular_function
F1GM001323	2	GO:0004371; glycerone kinase activity; molecular_function	GO:0006071; glycerol metabolic process; biological_process
F1GM001324	2	GO:0004371; glycerone kinase activity; molecular_function	GO:0006071; glycerol metabolic process; biological_process
F1GM001325	11	GO:0015995; chlorophyll biosynthetic process; biological_process	GO:0015979; photosynthesis; biological_process	GO:0004871; signal transducer activity; molecular_function	GO:0016851; magnesium chelatase activity; molecular_function	GO:0005515; protein binding; molecular_function	GO:0008134; transcription factor binding; molecular_function	GO:0006355; regulation of transcription, DNA-dependent; biological_process	GO:0043565; sequence-specific DNA binding; molecular_function	GO:0016887; ATPase activity; molecular_function	GO:0005524; ATP binding; molecular_function	GO:0007165; signal transduction; biological_process
F1GM001326	1	GO:0016020; membrane; cellular_component
F1GM001328	4	GO:0015093; ferrous iron transmembrane transporter activity; molecular_function	GO:0005525; GTP binding; molecular_function	GO:0015684; ferrous iron transport; biological_process	GO:0016021; integral to membrane; cellular_component
F1GM001329	1	GO:0004045; aminoacyl-tRNA hydrolase activity; molecular_function
F1GM001330	4	GO:0006817; phosphate transport; biological_process	GO:0016020; membrane; cellular_component	GO:0016021; integral to membrane; cellular_component	GO:0005315; inorganic phosphate transmembrane transporter activity; molecular_function
F1GM001331	3	GO:0016021; integral to membrane; cellular_component	GO:0015116; sulfate transmembrane transporter activity; molecular_function	GO:0008272; sulfate transport; biological_process
F1GM001332	4	GO:0009165; nucleotide biosynthetic process; biological_process	GO:0009116; nucleoside metabolic process; biological_process	GO:0000287; magnesium ion binding; molecular_function	GO:0004749; ribose phosphate diphosphokinase activity; molecular_function
F1GM001333	1	GO:0005524; ATP binding; molecular_function
F1GM001334	2	GO:0015031; protein transport; biological_process	GO:0009279; cell outer membrane; cellular_component
F1GM001335	5	GO:0008883; glutamyl-tRNA reductase activity; molecular_function	GO:0055114; oxidation-reduction process; biological_process	GO:0016491; oxidoreductase activity; molecular_function	GO:0033014; tetrapyrrole biosynthetic process; biological_process	GO:0050661; NADP binding; molecular_function
F1GM001336	4	GO:0003747; translation release factor activity; molecular_function	GO:0006415; translational termination; biological_process	GO:0005737; cytoplasm; cellular_component	GO:0016149; translation release factor activity, codon specific; molecular_function
F1GM001337	19	GO:0008152; NA	GO:0016740; transferase activity; molecular_function	GO:0008176; tRNA (guanine-N7-)-methyltransferase activity; molecular_function	GO:0009452; RNA capping; biological_process	GO:0008170; N-methyltransferase activity; molecular_function	GO:0006464; protein modification process; biological_process	GO:0001510; RNA methylation; biological_process	GO:0008171; O-methyltransferase activity; molecular_function	GO:0031167; rRNA methylation; biological_process	GO:0003677; DNA binding; molecular_function	GO:0004719; protein-L-isoaspartate (D-aspartate) O-methyltransferase activity; molecular_function	GO:0008649; rRNA methyltransferase activity; molecular_function	GO:0008276; protein methyltransferase activity; molecular_function	GO:0008168; methyltransferase activity; molecular_function	GO:0006364; rRNA processing; biological_process	GO:0005737; cytoplasm; cellular_component	GO:0006479; protein methylation; biological_process	GO:0006400; tRNA modification; biological_process	GO:0006306; DNA methylation; biological_process
F1GM001338	4	GO:0006465; signal peptide processing; biological_process	GO:0016021; integral to membrane; cellular_component	GO:0008233; peptidase activity; molecular_function	GO:0005787; signal peptidase complex; cellular_component
F1GM001339	2	GO:0003700; sequence-specific DNA binding transcription factor activity; molecular_function	GO:0008168; methyltransferase activity; molecular_function
F1GM001340	1	GO:0009058; biosynthetic process; biological_process
F1GM001344	1	GO:0009058; biosynthetic process; biological_process
F1GM001349	3	GO:0016021; integral to membrane; cellular_component	GO:0055085; transmembrane transport; biological_process	GO:0006629; lipid metabolic process; biological_process
F1GM001352	2	GO:0002143; tRNA wobble position uridine thiolation; biological_process	GO:0005737; cytoplasm; cellular_component
F1GM001354	9	GO:0000150; recombinase activity; molecular_function	GO:0000156; two-component response regulator activity; molecular_function	GO:0006355; regulation of transcription, DNA-dependent; biological_process	GO:0000160; two-component signal transduction system (phosphorelay); biological_process	GO:0003677; DNA binding; molecular_function	GO:0006310; DNA recombination; biological_process	GO:0016987; sigma factor activity; molecular_function	GO:0003700; sequence-specific DNA binding transcription factor activity; molecular_function	GO:0006352; transcription initiation, DNA-dependent; biological_process
F1GM001355	14	GO:0000160; two-component signal transduction system (phosphorelay); biological_process	GO:0009055; NA	GO:0016020; membrane; cellular_component	GO:0042301; phosphate binding; molecular_function	GO:0005524; ATP binding; molecular_function	GO:0000155; two-component sensor activity; molecular_function	GO:0050821; protein stabilization; biological_process	GO:0007165; signal transduction; biological_process	GO:0004871; signal transducer activity; molecular_function	GO:0015979; photosynthesis; biological_process	GO:0046983; protein dimerization activity; molecular_function	GO:0016021; integral to membrane; cellular_component	GO:0009523; photosystem II; cellular_component	GO:0005515; protein binding; molecular_function
F1GM001356	2	GO:0055085; transmembrane transport; biological_process	GO:0016021; integral to membrane; cellular_component
F1GM001357	3	GO:0030151; molybdenum ion binding; molecular_function	GO:0055114; oxidation-reduction process; biological_process	GO:0016491; oxidoreductase activity; molecular_function
F1GM001358	1	GO:0051536; iron-sulfur cluster binding; molecular_function
F1GM001360	3	GO:0055114; oxidation-reduction process; biological_process	GO:0009325; nitrate reductase complex; cellular_component	GO:0008940; nitrate reductase activity; molecular_function
F1GM001362	4	GO:0008152; NA	GO:0016597; amino acid binding; molecular_function	GO:0016742; hydroxymethyl-, formyl- and related transferase activity; molecular_function	GO:0009058; biosynthetic process; biological_process
F1GM001363	3	GO:0030145; manganese ion binding; molecular_function	GO:0016787; hydrolase activity; molecular_function	GO:0003723; RNA binding; molecular_function
F1GM001364	1	GO:0006629; lipid metabolic process; biological_process
F1GM001365	4	GO:0003824; NA	GO:0000160; two-component signal transduction system (phosphorelay); biological_process	GO:0006355; regulation of transcription, DNA-dependent; biological_process	GO:0000156; two-component response regulator activity; molecular_function
F1GM001366	5	GO:0008299; isoprenoid biosynthetic process; biological_process	GO:0009058; biosynthetic process; biological_process	GO:0003824; NA	GO:0016779; nucleotidyltransferase activity; molecular_function	GO:0009103; lipopolysaccharide biosynthetic process; biological_process
F1GM001367	5	GO:0005886; plasma membrane; cellular_component	GO:0006355; regulation of transcription, DNA-dependent; biological_process	GO:0005622; intracellular; cellular_component	GO:0003677; DNA binding; molecular_function	GO:0006810; transport; biological_process
F1GM001368	2	GO:0005524; ATP binding; molecular_function	GO:0004797; thymidine kinase activity; molecular_function
F1GM001369	3	GO:0004803; transposase activity; molecular_function	GO:0003677; DNA binding; molecular_function	GO:0006313; transposition, DNA-mediated; biological_process
F1GM001371	6	GO:0008152; NA	GO:0046872; metal ion binding; molecular_function	GO:0016491; oxidoreductase activity; molecular_function	GO:0055114; oxidation-reduction process; biological_process	GO:0006355; regulation of transcription, DNA-dependent; biological_process	GO:0043565; sequence-specific DNA binding; molecular_function
F1GM001372	1	GO:0016021; integral to membrane; cellular_component
F1GM001374	2	GO:0005215; NA	GO:0006810; transport; biological_process
F1GM001375	3	GO:0005215; NA	GO:0016020; membrane; cellular_component	GO:0006810; transport; biological_process
F1GM001376	3	GO:0006810; transport; biological_process	GO:0016020; membrane; cellular_component	GO:0005215; NA
F1GM001377	9	GO:0000166; nucleotide binding; molecular_function	GO:0015833; peptide transport; biological_process	GO:0005524; ATP binding; molecular_function	GO:0007059; chromosome segregation; biological_process	GO:0007049; cell cycle; biological_process	GO:0051301; cell division; biological_process	GO:0016887; ATPase activity; molecular_function	GO:0003677; DNA binding; molecular_function	GO:0016021; integral to membrane; cellular_component
F1GM001378	12	GO:0008152; NA	GO:0008134; transcription factor binding; molecular_function	GO:0003924; GTPase activity; molecular_function	GO:0003723; RNA binding; molecular_function	GO:0000166; nucleotide binding; molecular_function	GO:0003724; RNA helicase activity; molecular_function	GO:0005524; ATP binding; molecular_function	GO:0015833; peptide transport; biological_process	GO:0016301; kinase activity; molecular_function	GO:0006355; regulation of transcription, DNA-dependent; biological_process	GO:0005525; GTP binding; molecular_function	GO:0016887; ATPase activity; molecular_function
F1GM001380	2	GO:0003824; NA	GO:0008152; NA
F1GM001381	7	GO:0016021; integral to membrane; cellular_component	GO:0006813; potassium ion transport; biological_process	GO:0005242; inward rectifier potassium channel activity; molecular_function	GO:0055114; oxidation-reduction process; biological_process	GO:0043115; precorrin-2 dehydrogenase activity; molecular_function	GO:0019354; siroheme biosynthetic process; biological_process	GO:0006779; porphyrin biosynthetic process; biological_process
F1GM001383	1	GO:0006810; transport; biological_process
F1GM001384	2	GO:0016491; oxidoreductase activity; molecular_function	GO:0008152; NA
F1GM001385	1	GO:0016021; integral to membrane; cellular_component
F1GM001387	6	GO:0016020; membrane; cellular_component	GO:0015288; porin activity; molecular_function	GO:0019867; outer membrane; cellular_component	GO:0006810; transport; biological_process	GO:0016021; integral to membrane; cellular_component	GO:0009279; cell outer membrane; cellular_component
F1GM001388	4	GO:0005874; microtubule; cellular_component	GO:0000445; THO complex part of transcription export complex; cellular_component	GO:0006397; mRNA processing; biological_process	GO:0000226; microtubule cytoskeleton organization; biological_process
F1GM001389	3	GO:0055114; oxidation-reduction process; biological_process	GO:0046872; metal ion binding; molecular_function	GO:0016491; oxidoreductase activity; molecular_function
F1GM001391	2	GO:0004834; tryptophan synthase activity; molecular_function	GO:0006568; tryptophan metabolic process; biological_process
F1GM001393	5	GO:0006568; tryptophan metabolic process; biological_process	GO:0009435; NAD biosynthetic process; biological_process	GO:0004514; nicotinate-nucleotide diphosphorylase (carboxylating) activity; molecular_function	GO:0004640; phosphoribosylanthranilate isomerase activity; molecular_function	GO:0004425; indole-3-glycerol-phosphate synthase activity; molecular_function
F1GM001394	4	GO:0016757; transferase activity, transferring glycosyl groups; molecular_function	GO:0006541; glutamine metabolic process; biological_process	GO:0016787; hydrolase activity; molecular_function	GO:0008152; NA
F1GM001395	2	GO:0016833; oxo-acid-lyase activity; molecular_function	GO:0009058; biosynthetic process; biological_process
F1GM001396	1	GO:0003824; NA
F1GM001397	1	GO:0003725; double-stranded RNA binding; molecular_function
F1GM001399	4	GO:0001522; pseudouridine synthesis; biological_process	GO:0003723; RNA binding; molecular_function	GO:0009451; RNA modification; biological_process	GO:0009982; pseudouridine synthase activity; molecular_function
F1GM001400	3	GO:0008817; cob(I)yrinic acid a,c-diamide adenosyltransferase activity; molecular_function	GO:0009236; cobalamin biosynthetic process; biological_process	GO:0005524; ATP binding; molecular_function
F1GM001401	10	GO:0050662; coenzyme binding; molecular_function	GO:0016705; oxidoreductase activity, acting on paired donors, with incorporation or reduction of molecular oxygen; molecular_function	GO:0008152; NA	GO:0044237; cellular metabolic process; biological_process	GO:0003857; 3-hydroxyacyl-CoA dehydrogenase activity; molecular_function	GO:0009058; biosynthetic process; biological_process	GO:0003824; NA	GO:0006631; fatty acid metabolic process; biological_process	GO:0016491; oxidoreductase activity; molecular_function	GO:0055114; oxidation-reduction process; biological_process
F1GM001402	9	GO:0005886; plasma membrane; cellular_component	GO:0008233; peptidase activity; molecular_function	GO:0016021; integral to membrane; cellular_component	GO:0006811; ion transport; biological_process	GO:0008152; NA	GO:0016020; membrane; cellular_component	GO:0004252; serine-type endopeptidase activity; molecular_function	GO:0003824; NA	GO:0006508; proteolysis; biological_process
F1GM001404	5	GO:0003918; DNA topoisomerase (ATP-hydrolyzing) activity; molecular_function	GO:0003677; DNA binding; molecular_function	GO:0006265; DNA topological change; biological_process	GO:0005694; chromosome; cellular_component	GO:0003916; DNA topoisomerase activity; molecular_function
F1GM001405	2	GO:0003700; sequence-specific DNA binding transcription factor activity; molecular_function	GO:0006355; regulation of transcription, DNA-dependent; biological_process
F1GM001406	1	GO:0006313; transposition, DNA-mediated; biological_process
F1GM001407	3	GO:0004803; transposase activity; molecular_function	GO:0003677; DNA binding; molecular_function	GO:0006313; transposition, DNA-mediated; biological_process
F1GM001411	1	GO:0008152; NA
F1GM001412	2	GO:0009231; riboflavin biosynthetic process; biological_process	GO:0003935; GTP cyclohydrolase II activity; molecular_function
F1GM001413	2	GO:0016020; membrane; cellular_component	GO:0003824; NA
F1GM001414	8	GO:0016021; integral to membrane; cellular_component	GO:0004871; signal transducer activity; molecular_function	GO:0055085; transmembrane transport; biological_process	GO:0005524; ATP binding; molecular_function	GO:0007165; signal transduction; biological_process	GO:0006810; transport; biological_process	GO:0042626; ATPase activity, coupled to transmembrane movement of substances; molecular_function	GO:0016020; membrane; cellular_component
F1GM001415	10	GO:0007268; synaptic transmission; biological_process	GO:0030054; NA	GO:0033130; acetylcholine receptor binding; molecular_function	GO:0008270; zinc ion binding; molecular_function	GO:0008199; ferric iron binding; molecular_function	GO:0044599; NA	GO:0045211; postsynaptic membrane; cellular_component	GO:0005856; cytoskeleton; cellular_component	GO:0006879; cellular iron ion homeostasis; biological_process	GO:0005515; protein binding; molecular_function
F1GM001416	2	GO:0006207; 'de novo' pyrimidine base biosynthetic process; biological_process	GO:0004590; orotidine-5'-phosphate decarboxylase activity; molecular_function
F1GM001417	2	GO:0006413; translational initiation; biological_process	GO:0003743; translation initiation factor activity; molecular_function
F1GM001418	2	GO:0019867; outer membrane; cellular_component	GO:0042742; defense response to bacterium; biological_process
F1GM001419	6	GO:0005622; intracellular; cellular_component	GO:0003677; DNA binding; molecular_function	GO:0003700; sequence-specific DNA binding transcription factor activity; molecular_function	GO:0009289; pilus; cellular_component	GO:0006355; regulation of transcription, DNA-dependent; biological_process	GO:0043565; sequence-specific DNA binding; molecular_function
F1GM001421	3	GO:0006355; regulation of transcription, DNA-dependent; biological_process	GO:0004871; signal transducer activity; molecular_function	GO:0007165; signal transduction; biological_process
F1GM001423	3	GO:0004540; ribonuclease activity; molecular_function	GO:0003723; RNA binding; molecular_function	GO:0035438; cyclic-di-GMP binding; molecular_function
F1GM001425	2	GO:0016491; oxidoreductase activity; molecular_function	GO:0008152; NA
F1GM001427	4	GO:0007165; signal transduction; biological_process	GO:0004871; signal transducer activity; molecular_function	GO:0003700; sequence-specific DNA binding transcription factor activity; molecular_function	GO:0006355; regulation of transcription, DNA-dependent; biological_process
F1GM001428	20	GO:0051301; cell division; biological_process	GO:0005525; GTP binding; molecular_function	GO:0007059; chromosome segregation; biological_process	GO:0003724; RNA helicase activity; molecular_function	GO:0000166; nucleotide binding; molecular_function	GO:0005524; ATP binding; molecular_function	GO:0004871; signal transducer activity; molecular_function	GO:0003924; GTPase activity; molecular_function	GO:0019001; guanyl nucleotide binding; molecular_function	GO:0015995; chlorophyll biosynthetic process; biological_process	GO:0007186; G-protein coupled receptor protein signaling pathway; biological_process	GO:0016021; integral to membrane; cellular_component	GO:0016887; ATPase activity; molecular_function	GO:0007049; cell cycle; biological_process	GO:0015833; peptide transport; biological_process	GO:0003723; RNA binding; molecular_function	GO:0015979; photosynthesis; biological_process	GO:0031683; G-protein beta/gamma-subunit complex binding; molecular_function	GO:0016851; magnesium chelatase activity; molecular_function	GO:0003677; DNA binding; molecular_function
F1GM001429	6	GO:0006355; regulation of transcription, DNA-dependent; biological_process	GO:0016887; ATPase activity; molecular_function	GO:0015833; peptide transport; biological_process	GO:0000166; nucleotide binding; molecular_function	GO:0005524; ATP binding; molecular_function	GO:0008134; transcription factor binding; molecular_function
F1GM001430	3	GO:0006810; transport; biological_process	GO:0005215; NA	GO:0016020; membrane; cellular_component
F1GM001431	5	GO:0006810; transport; biological_process	GO:0046872; metal ion binding; molecular_function	GO:0000166; nucleotide binding; molecular_function	GO:0016020; membrane; cellular_component	GO:0005215; NA
F1GM001432	2	GO:0005215; NA	GO:0006810; transport; biological_process
F1GM001434	6	GO:0006810; transport; biological_process	GO:0016021; integral to membrane; cellular_component	GO:0003333; amino acid transmembrane transport; biological_process	GO:0055085; transmembrane transport; biological_process	GO:0016020; membrane; cellular_component	GO:0015171; amino acid transmembrane transporter activity; molecular_function
F1GM001435	2	GO:0004356; glutamate-ammonia ligase activity; molecular_function	GO:0006807; nitrogen compound metabolic process; biological_process
F1GM001436	4	GO:0003824; NA	GO:0016787; hydrolase activity; molecular_function	GO:0009236; cobalamin biosynthetic process; biological_process	GO:0006541; glutamine metabolic process; biological_process
F1GM001437	3	GO:0003677; DNA binding; molecular_function	GO:0006355; regulation of transcription, DNA-dependent; biological_process	GO:0043565; sequence-specific DNA binding; molecular_function
F1GM001438	5	GO:0008218; bioluminescence; biological_process	GO:0055114; oxidation-reduction process; biological_process	GO:0003995; acyl-CoA dehydrogenase activity; molecular_function	GO:0008152; NA	GO:0016491; oxidoreductase activity; molecular_function
F1GM001439	14	GO:0016616; oxidoreductase activity, acting on the CH-OH group of donors, NAD or NADP as acceptor; molecular_function	GO:0051287; NAD binding; molecular_function	GO:0008677; 2-dehydropantoate 2-reductase activity; molecular_function	GO:0016705; oxidoreductase activity, acting on paired donors, with incorporation or reduction of molecular oxygen; molecular_function	GO:0016117; carotenoid biosynthetic process; biological_process	GO:0003857; 3-hydroxyacyl-CoA dehydrogenase activity; molecular_function	GO:0006631; fatty acid metabolic process; biological_process	GO:0016491; oxidoreductase activity; molecular_function	GO:0008033; tRNA processing; biological_process	GO:0043115; precorrin-2 dehydrogenase activity; molecular_function	GO:0055114; oxidation-reduction process; biological_process	GO:0019354; siroheme biosynthetic process; biological_process	GO:0006779; porphyrin biosynthetic process; biological_process	GO:0050660; flavin adenine dinucleotide binding; molecular_function
F1GM001440	3	GO:0009058; biosynthetic process; biological_process	GO:0008483; transaminase activity; molecular_function	GO:0030170; pyridoxal phosphate binding; molecular_function
F1GM001441	8	GO:0016887; ATPase activity; molecular_function	GO:0006355; regulation of transcription, DNA-dependent; biological_process	GO:0043565; sequence-specific DNA binding; molecular_function	GO:0005524; ATP binding; molecular_function	GO:0015979; photosynthesis; biological_process	GO:0015995; chlorophyll biosynthetic process; biological_process	GO:0008134; transcription factor binding; molecular_function	GO:0016851; magnesium chelatase activity; molecular_function
F1GM001442	1	GO:0016032; NA
F1GM001443	4	GO:0050080; malonyl-CoA decarboxylase activity; molecular_function	GO:0006633; fatty acid biosynthetic process; biological_process	GO:0006355; regulation of transcription, DNA-dependent; biological_process	GO:0009271; phage shock; biological_process
F1GM001447	3	GO:0003824; NA	GO:0005975; carbohydrate metabolic process; biological_process	GO:0043169; cation binding; molecular_function
F1GM001448	2	GO:0006810; transport; biological_process	GO:0005215; NA
F1GM001449	2	GO:0005215; NA	GO:0006810; transport; biological_process
F1GM001450	3	GO:0016020; membrane; cellular_component	GO:0005215; NA	GO:0006810; transport; biological_process
F1GM001451	3	GO:0016020; membrane; cellular_component	GO:0005215; NA	GO:0006810; transport; biological_process
F1GM001452	6	GO:0016491; oxidoreductase activity; molecular_function	GO:0048037; cofactor binding; molecular_function	GO:0016616; oxidoreductase activity, acting on the CH-OH group of donors, NAD or NADP as acceptor; molecular_function	GO:0006813; potassium ion transport; biological_process	GO:0055114; oxidation-reduction process; biological_process	GO:0008270; zinc ion binding; molecular_function
F1GM001454	6	GO:0016620; oxidoreductase activity, acting on the aldehyde or oxo group of donors, NAD or NADP as acceptor; molecular_function	GO:0008152; NA	GO:0016491; oxidoreductase activity; molecular_function	GO:0051287; NAD binding; molecular_function	GO:0050661; NADP binding; molecular_function	GO:0055114; oxidation-reduction process; biological_process
F1GM001455	2	GO:0003824; NA	GO:0005975; carbohydrate metabolic process; biological_process
F1GM001457	10	GO:0016820; hydrolase activity, acting on acid anhydrides, catalyzing transmembrane movement of substances; molecular_function	GO:0005215; NA	GO:0003723; RNA binding; molecular_function	GO:0003924; GTPase activity; molecular_function	GO:0006810; transport; biological_process	GO:0003724; RNA helicase activity; molecular_function	GO:0005524; ATP binding; molecular_function	GO:0016887; ATPase activity; molecular_function	GO:0043190; ATP-binding cassette (ABC) transporter complex; cellular_component	GO:0005525; GTP binding; molecular_function
F1GM001458	2	GO:0009279; cell outer membrane; cellular_component	GO:0016021; integral to membrane; cellular_component
F1GM001459	8	GO:0006310; DNA recombination; biological_process	GO:0003677; DNA binding; molecular_function	GO:0051082; unfolded protein binding; molecular_function	GO:0003700; sequence-specific DNA binding transcription factor activity; molecular_function	GO:0000150; recombinase activity; molecular_function	GO:0005622; intracellular; cellular_component	GO:0043565; sequence-specific DNA binding; molecular_function	GO:0006355; regulation of transcription, DNA-dependent; biological_process
F1GM001462	9	GO:0004871; signal transducer activity; molecular_function	GO:0008152; NA	GO:0008134; transcription factor binding; molecular_function	GO:0006355; regulation of transcription, DNA-dependent; biological_process	GO:0016887; ATPase activity; molecular_function	GO:0005524; ATP binding; molecular_function	GO:0016597; amino acid binding; molecular_function	GO:0007165; signal transduction; biological_process	GO:0006810; transport; biological_process
F1GM001463	3	GO:0016491; oxidoreductase activity; molecular_function	GO:0016209; NA	GO:0055114; oxidation-reduction process; biological_process
F1GM001465	5	GO:0004181; metallocarboxypeptidase activity; molecular_function	GO:0008270; zinc ion binding; molecular_function	GO:0016788; hydrolase activity, acting on ester bonds; molecular_function	GO:0008152; NA	GO:0006508; proteolysis; biological_process
F1GM001466	8	GO:0051287; NAD binding; molecular_function	GO:0008152; NA	GO:0016620; oxidoreductase activity, acting on the aldehyde or oxo group of donors, NAD or NADP as acceptor; molecular_function	GO:0009058; biosynthetic process; biological_process	GO:0016491; oxidoreductase activity; molecular_function	GO:0055114; oxidation-reduction process; biological_process	GO:0008831; dTDP-4-dehydrorhamnose reductase activity; molecular_function	GO:0045226; extracellular polysaccharide biosynthetic process; biological_process
F1GM001467	3	GO:0008236; serine-type peptidase activity; molecular_function	GO:0016787; hydrolase activity; molecular_function	GO:0006508; proteolysis; biological_process
F1GM001468	2	GO:0003700; sequence-specific DNA binding transcription factor activity; molecular_function	GO:0006355; regulation of transcription, DNA-dependent; biological_process
F1GM001469	2	GO:0005215; NA	GO:0006810; transport; biological_process
F1GM001470	3	GO:0055085; transmembrane transport; biological_process	GO:0016758; transferase activity, transferring hexosyl groups; molecular_function	GO:0016020; membrane; cellular_component
F1GM001472	1	GO:0006950; response to stress; biological_process
F1GM001473	3	GO:0005622; intracellular; cellular_component	GO:0003700; sequence-specific DNA binding transcription factor activity; molecular_function	GO:0006355; regulation of transcription, DNA-dependent; biological_process
F1GM001474	3	GO:0003908; methylated-DNA-[protein]-cysteine S-methyltransferase activity; molecular_function	GO:0006281; DNA repair; biological_process	GO:0003824; NA
F1GM001476	2	GO:0016787; hydrolase activity; molecular_function	GO:0008152; NA
F1GM001477	3	GO:0008152; NA	GO:0016787; hydrolase activity; molecular_function	GO:0006952; defense response; biological_process
F1GM001479	3	GO:0005622; intracellular; cellular_component	GO:0003700; sequence-specific DNA binding transcription factor activity; molecular_function	GO:0006355; regulation of transcription, DNA-dependent; biological_process
F1GM001481	3	GO:0007165; signal transduction; biological_process	GO:0004871; signal transducer activity; molecular_function	GO:0006355; regulation of transcription, DNA-dependent; biological_process
F1GM001482	4	GO:0016020; membrane; cellular_component	GO:0030001; metal ion transport; biological_process	GO:0055085; transmembrane transport; biological_process	GO:0046873; metal ion transmembrane transporter activity; molecular_function
F1GM001484	6	GO:0003676; nucleic acid binding; molecular_function	GO:0003677; DNA binding; molecular_function	GO:0005524; ATP binding; molecular_function	GO:0004386; helicase activity; molecular_function	GO:0016787; hydrolase activity; molecular_function	GO:0008026; ATP-dependent helicase activity; molecular_function
F1GM001485	2	GO:0008152; NA	GO:0003824; NA
F1GM001486	2	GO:0006950; response to stress; biological_process	GO:0042073; intraflagellar transport; biological_process
F1GM001487	3	GO:0016020; membrane; cellular_component	GO:0015288; porin activity; molecular_function	GO:0006810; transport; biological_process
F1GM001488	7	GO:0003824; NA	GO:0016903; oxidoreductase activity, acting on the aldehyde or oxo group of donors; molecular_function	GO:0016491; oxidoreductase activity; molecular_function	GO:0008152; NA	GO:0055114; oxidation-reduction process; biological_process	GO:0030976; thiamine pyrophosphate binding; molecular_function	GO:0051536; iron-sulfur cluster binding; molecular_function
F1GM001490	1	GO:0009279; cell outer membrane; cellular_component
F1GM001491	8	GO:0055114; oxidation-reduction process; biological_process	GO:0006098; pentose-phosphate shunt; biological_process	GO:0048037; cofactor binding; molecular_function	GO:0016620; oxidoreductase activity, acting on the aldehyde or oxo group of donors, NAD or NADP as acceptor; molecular_function	GO:0008152; NA	GO:0051287; NAD binding; molecular_function	GO:0004616; phosphogluconate dehydrogenase (decarboxylating) activity; molecular_function	GO:0016616; oxidoreductase activity, acting on the CH-OH group of donors, NAD or NADP as acceptor; molecular_function
F1GM001495	4	GO:0003700; sequence-specific DNA binding transcription factor activity; molecular_function	GO:0006355; regulation of transcription, DNA-dependent; biological_process	GO:0043565; sequence-specific DNA binding; molecular_function	GO:0003677; DNA binding; molecular_function
F1GM001496	3	GO:0055114; oxidation-reduction process; biological_process	GO:0016491; oxidoreductase activity; molecular_function	GO:0008152; NA
F1GM001497	5	GO:0048038; quinone binding; molecular_function	GO:0008131; primary amine oxidase activity; molecular_function	GO:0005507; copper ion binding; molecular_function	GO:0009308; amine metabolic process; biological_process	GO:0055114; oxidation-reduction process; biological_process
F1GM001498	7	GO:0055114; oxidation-reduction process; biological_process	GO:0005694; chromosome; cellular_component	GO:0016491; oxidoreductase activity; molecular_function	GO:0005515; protein binding; molecular_function	GO:0005524; ATP binding; molecular_function	GO:0008152; NA	GO:0051276; chromosome organization; biological_process
F1GM001503	4	GO:0009055; NA	GO:0055114; oxidation-reduction process; biological_process	GO:0051536; iron-sulfur cluster binding; molecular_function	GO:0016491; oxidoreductase activity; molecular_function
F1GM001504	4	GO:0003824; NA	GO:0008152; NA	GO:0006508; proteolysis; biological_process	GO:0008233; peptidase activity; molecular_function
F1GM001505	2	GO:0008152; NA	GO:0003824; NA
F1GM001506	13	GO:0006813; potassium ion transport; biological_process	GO:0003857; 3-hydroxyacyl-CoA dehydrogenase activity; molecular_function	GO:0046168; glycerol-3-phosphate catabolic process; biological_process	GO:0051287; NAD binding; molecular_function	GO:0016616; oxidoreductase activity, acting on the CH-OH group of donors, NAD or NADP as acceptor; molecular_function	GO:0004616; phosphogluconate dehydrogenase (decarboxylating) activity; molecular_function	GO:0050660; flavin adenine dinucleotide binding; molecular_function	GO:0055114; oxidation-reduction process; biological_process	GO:0016491; oxidoreductase activity; molecular_function	GO:0048037; cofactor binding; molecular_function	GO:0006631; fatty acid metabolic process; biological_process	GO:0006098; pentose-phosphate shunt; biological_process	GO:0005737; cytoplasm; cellular_component
F1GM001508	2	GO:0008152; NA	GO:0016747; transferase activity, transferring acyl groups other than amino-acyl groups; molecular_function
F1GM001509	6	GO:0003824; NA	GO:0008152; NA	GO:0008218; bioluminescence; biological_process	GO:0042025; host cell nucleus; cellular_component	GO:0045893; positive regulation of transcription, DNA-dependent; biological_process	GO:0047474; long-chain fatty acid luciferin component ligase activity; molecular_function
F1GM001513	1	GO:0015074; DNA integration; biological_process
F1GM001514	6	GO:0004803; transposase activity; molecular_function	GO:0005783; endoplasmic reticulum; cellular_component	GO:0006313; transposition, DNA-mediated; biological_process	GO:0006886; intracellular protein transport; biological_process	GO:0016021; integral to membrane; cellular_component	GO:0003677; DNA binding; molecular_function
F1GM001518	3	GO:0008654; phospholipid biosynthetic process; biological_process	GO:0016780; phosphotransferase activity, for other substituted phosphate groups; molecular_function	GO:0016020; membrane; cellular_component
F1GM001519	2	GO:0016020; membrane; cellular_component	GO:0016772; transferase activity, transferring phosphorus-containing groups; molecular_function
F1GM001521	8	GO:0004725; protein tyrosine phosphatase activity; molecular_function	GO:0016020; membrane; cellular_component	GO:0003824; NA	GO:0016311; dephosphorylation; biological_process	GO:0008138; protein tyrosine/serine/threonine phosphatase activity; molecular_function	GO:0004721; phosphoprotein phosphatase activity; molecular_function	GO:0006470; protein dephosphorylation; biological_process	GO:0016791; phosphatase activity; molecular_function
F1GM001522	1	GO:0016491; oxidoreductase activity; molecular_function
F1GM001523	15	GO:0007059; chromosome segregation; biological_process	GO:0016787; hydrolase activity; molecular_function	GO:0006810; transport; biological_process	GO:0098519; NA	GO:0005524; ATP binding; molecular_function	GO:0000166; nucleotide binding; molecular_function	GO:0004386; helicase activity; molecular_function	GO:0003676; nucleic acid binding; molecular_function	GO:0051301; cell division; biological_process	GO:0007049; cell cycle; biological_process	GO:0006355; regulation of transcription, DNA-dependent; biological_process	GO:0016021; integral to membrane; cellular_component	GO:0008026; ATP-dependent helicase activity; molecular_function	GO:0005634; nucleus; cellular_component	GO:0003677; DNA binding; molecular_function
F1GM001525	5	GO:0016491; oxidoreductase activity; molecular_function	GO:0003995; acyl-CoA dehydrogenase activity; molecular_function	GO:0008152; NA	GO:0055114; oxidation-reduction process; biological_process	GO:0008218; bioluminescence; biological_process
F1GM001526	2	GO:0016620; oxidoreductase activity, acting on the aldehyde or oxo group of donors, NAD or NADP as acceptor; molecular_function	GO:0055114; oxidation-reduction process; biological_process
F1GM001527	3	GO:0055114; oxidation-reduction process; biological_process	GO:0009279; cell outer membrane; cellular_component	GO:0016620; oxidoreductase activity, acting on the aldehyde or oxo group of donors, NAD or NADP as acceptor; molecular_function
F1GM001528	6	GO:0009055; NA	GO:0022904; respiratory electron transport chain; biological_process	GO:0051033; RNA transmembrane transporter activity; molecular_function	GO:0016020; membrane; cellular_component	GO:0033227; dsRNA transport; biological_process	GO:0016021; integral to membrane; cellular_component
F1GM001530	1	GO:0016020; membrane; cellular_component
F1GM001531	8	GO:0016021; integral to membrane; cellular_component	GO:0007155; cell adhesion; biological_process	GO:0006935; chemotaxis; biological_process	GO:0005604; basement membrane; cellular_component	GO:0004871; signal transducer activity; molecular_function	GO:0004888; transmembrane receptor activity; molecular_function	GO:0007165; signal transduction; biological_process	GO:0016020; membrane; cellular_component
F1GM001532	2	GO:0003700; sequence-specific DNA binding transcription factor activity; molecular_function	GO:0006355; regulation of transcription, DNA-dependent; biological_process
F1GM001534	2	GO:0016051; carbohydrate biosynthetic process; biological_process	GO:0042597; periplasmic space; cellular_component
F1GM001536	1	GO:0008080; N-acetyltransferase activity; molecular_function
F1GM001538	4	GO:0016020; membrane; cellular_component	GO:0009306; protein secretion; biological_process	GO:0055085; transmembrane transport; biological_process	GO:0016021; integral to membrane; cellular_component
F1GM001539	6	GO:0008610; lipid biosynthetic process; biological_process	GO:0008168; methyltransferase activity; molecular_function	GO:0008152; NA	GO:0009877; nodulation; biological_process	GO:0008757; S-adenosylmethionine-dependent methyltransferase activity; molecular_function	GO:0009312; oligosaccharide biosynthetic process; biological_process
F1GM001543	1	GO:0005506; iron ion binding; molecular_function
F1GM001544	3	GO:0042919; benzoate transport; biological_process	GO:0016021; integral to membrane; cellular_component	GO:0042925; benzoate transporter activity; molecular_function
F1GM001545	5	GO:0006355; regulation of transcription, DNA-dependent; biological_process	GO:0043565; sequence-specific DNA binding; molecular_function	GO:0005515; protein binding; molecular_function	GO:0003677; DNA binding; molecular_function	GO:0007165; signal transduction; biological_process
F1GM001546	2	GO:0006508; proteolysis; biological_process	GO:0008233; peptidase activity; molecular_function
F1GM001548	1	GO:0043565; sequence-specific DNA binding; molecular_function
F1GM001549	4	GO:0030170; pyridoxal phosphate binding; molecular_function	GO:0003700; sequence-specific DNA binding transcription factor activity; molecular_function	GO:0006355; regulation of transcription, DNA-dependent; biological_process	GO:0009058; biosynthetic process; biological_process
F1GM001550	2	GO:0006810; transport; biological_process	GO:0005215; NA
F1GM001551	6	GO:0016820; hydrolase activity, acting on acid anhydrides, catalyzing transmembrane movement of substances; molecular_function	GO:0005524; ATP binding; molecular_function	GO:0006810; transport; biological_process	GO:0016887; ATPase activity; molecular_function	GO:0005215; NA	GO:0043190; ATP-binding cassette (ABC) transporter complex; cellular_component
F1GM001552	3	GO:0006810; transport; biological_process	GO:0005215; NA	GO:0016020; membrane; cellular_component
F1GM001553	3	GO:0006810; transport; biological_process	GO:0016020; membrane; cellular_component	GO:0005215; NA
F1GM001554	5	GO:0016491; oxidoreductase activity; molecular_function	GO:0008152; NA	GO:0003995; acyl-CoA dehydrogenase activity; molecular_function	GO:0055114; oxidation-reduction process; biological_process	GO:0008218; bioluminescence; biological_process
F1GM001558	2	GO:0016747; transferase activity, transferring acyl groups other than amino-acyl groups; molecular_function	GO:0008080; N-acetyltransferase activity; molecular_function
F1GM001559	3	GO:0008270; zinc ion binding; molecular_function	GO:0055114; oxidation-reduction process; biological_process	GO:0016491; oxidoreductase activity; molecular_function
F1GM001560	3	GO:0043565; sequence-specific DNA binding; molecular_function	GO:0006355; regulation of transcription, DNA-dependent; biological_process	GO:0003700; sequence-specific DNA binding transcription factor activity; molecular_function
F1GM001561	4	GO:0006810; transport; biological_process	GO:0004872; receptor activity; molecular_function	GO:0016020; membrane; cellular_component	GO:0005215; NA
F1GM001563	5	GO:0015171; amino acid transmembrane transporter activity; molecular_function	GO:0016020; membrane; cellular_component	GO:0055085; transmembrane transport; biological_process	GO:0003333; amino acid transmembrane transport; biological_process	GO:0006810; transport; biological_process
F1GM001565	1	GO:0005515; protein binding; molecular_function
F1GM001571	3	GO:0006313; transposition, DNA-mediated; biological_process	GO:0003677; DNA binding; molecular_function	GO:0004803; transposase activity; molecular_function
F1GM001572	3	GO:0004803; transposase activity; molecular_function	GO:0006313; transposition, DNA-mediated; biological_process	GO:0003677; DNA binding; molecular_function
F1GM001573	2	GO:0016853; isomerase activity; molecular_function	GO:0006725; cellular aromatic compound metabolic process; biological_process
F1GM001574	4	GO:0042602; flavin reductase activity; molecular_function	GO:0010181; FMN binding; molecular_function	GO:0055114; oxidation-reduction process; biological_process	GO:0016491; oxidoreductase activity; molecular_function
F1GM001575	2	GO:0016407; acetyltransferase activity; molecular_function	GO:0008152; NA
F1GM001576	2	GO:0009058; biosynthetic process; biological_process	GO:0003824; NA
F1GM001577	3	GO:0008940; nitrate reductase activity; molecular_function	GO:0009325; nitrate reductase complex; cellular_component	GO:0055114; oxidation-reduction process; biological_process
F1GM001579	1	GO:0051536; iron-sulfur cluster binding; molecular_function
F1GM001580	3	GO:0030151; molybdenum ion binding; molecular_function	GO:0055114; oxidation-reduction process; biological_process	GO:0016491; oxidoreductase activity; molecular_function
F1GM001581	2	GO:0055114; oxidation-reduction process; biological_process	GO:0016491; oxidoreductase activity; molecular_function
F1GM001582	2	GO:0055085; transmembrane transport; biological_process	GO:0016021; integral to membrane; cellular_component
F1GM001584	1	GO:0005515; protein binding; molecular_function
F1GM001585	1	GO:0005515; protein binding; molecular_function
F1GM001586	3	GO:0016020; membrane; cellular_component	GO:0006810; transport; biological_process	GO:0015288; porin activity; molecular_function
F1GM001587	1	GO:0016020; membrane; cellular_component
F1GM001588	2	GO:0016491; oxidoreductase activity; molecular_function	GO:0055114; oxidation-reduction process; biological_process
F1GM001589	3	GO:0030151; molybdenum ion binding; molecular_function	GO:0055114; oxidation-reduction process; biological_process	GO:0016491; oxidoreductase activity; molecular_function
F1GM001590	1	GO:0051536; iron-sulfur cluster binding; molecular_function
F1GM001591	4	GO:0016020; membrane; cellular_component	GO:0022904; respiratory electron transport chain; biological_process	GO:0009055; NA	GO:0016021; integral to membrane; cellular_component
F1GM001592	3	GO:0043565; sequence-specific DNA binding; molecular_function	GO:0006355; regulation of transcription, DNA-dependent; biological_process	GO:0003677; DNA binding; molecular_function
F1GM001593	5	GO:0006813; potassium ion transport; biological_process	GO:0055114; oxidation-reduction process; biological_process	GO:0008270; zinc ion binding; molecular_function	GO:0048037; cofactor binding; molecular_function	GO:0016491; oxidoreductase activity; molecular_function
F1GM001594	3	GO:0051287; NAD binding; molecular_function	GO:0004471; malate dehydrogenase (decarboxylating) activity; molecular_function	GO:0055114; oxidation-reduction process; biological_process
F1GM001596	3	GO:0005840; ribosome; cellular_component	GO:0006412; translation; biological_process	GO:0003735; structural constituent of ribosome; molecular_function
F1GM001597	2	GO:0071229; cellular response to acid; biological_process	GO:0042710; biofilm formation; biological_process
F1GM001598	1	GO:0006950; response to stress; biological_process
F1GM001599	16	GO:0008152; NA	GO:0008134; transcription factor binding; molecular_function	GO:0003924; GTPase activity; molecular_function	GO:0005622; intracellular; cellular_component	GO:0003724; RNA helicase activity; molecular_function	GO:0000166; nucleotide binding; molecular_function	GO:0005524; ATP binding; molecular_function	GO:0016301; kinase activity; molecular_function	GO:0005525; GTP binding; molecular_function	GO:0003723; RNA binding; molecular_function	GO:0004180; carboxypeptidase activity; molecular_function	GO:0007264; small GTPase mediated signal transduction; biological_process	GO:0015833; peptide transport; biological_process	GO:0006508; proteolysis; biological_process	GO:0006355; regulation of transcription, DNA-dependent; biological_process	GO:0016887; ATPase activity; molecular_function
F1GM001600	4	GO:0005524; ATP binding; molecular_function	GO:0015833; peptide transport; biological_process	GO:0000166; nucleotide binding; molecular_function	GO:0016887; ATPase activity; molecular_function
F1GM001601	3	GO:0006810; transport; biological_process	GO:0005215; NA	GO:0016020; membrane; cellular_component
F1GM001602	3	GO:0006810; transport; biological_process	GO:0005215; NA	GO:0016020; membrane; cellular_component
F1GM001603	2	GO:0006810; transport; biological_process	GO:0005215; NA
F1GM001604	5	GO:0005618; cell wall; cellular_component	GO:0008237; metallopeptidase activity; molecular_function	GO:0006508; proteolysis; biological_process	GO:0016805; dipeptidase activity; molecular_function	GO:0008233; peptidase activity; molecular_function
F1GM001605	4	GO:0004871; signal transducer activity; molecular_function	GO:0006355; regulation of transcription, DNA-dependent; biological_process	GO:0005515; protein binding; molecular_function	GO:0007165; signal transduction; biological_process
F1GM001606	3	GO:0008137; NADH dehydrogenase (ubiquinone) activity; molecular_function	GO:0042773; ATP synthesis coupled electron transport; biological_process	GO:0055114; oxidation-reduction process; biological_process
F1GM001607	3	GO:0005975; carbohydrate metabolic process; biological_process	GO:0004553; hydrolase activity, hydrolyzing O-glycosyl compounds; molecular_function	GO:0004560; alpha-L-fucosidase activity; molecular_function
F1GM001608	5	GO:0016020; membrane; cellular_component	GO:0015171; amino acid transmembrane transporter activity; molecular_function	GO:0006810; transport; biological_process	GO:0003333; amino acid transmembrane transport; biological_process	GO:0055085; transmembrane transport; biological_process
F1GM001609	4	GO:0030170; pyridoxal phosphate binding; molecular_function	GO:0016831; carboxy-lyase activity; molecular_function	GO:0019752; carboxylic acid metabolic process; biological_process	GO:0008152; NA
F1GM001611	4	GO:0016020; membrane; cellular_component	GO:0005215; NA	GO:0006810; transport; biological_process	GO:0004872; receptor activity; molecular_function
F1GM001612	10	GO:0070526; threonylcarbamoyladenosine biosynthetic process; biological_process	GO:0005524; ATP binding; molecular_function	GO:0006810; transport; biological_process	GO:0016887; ATPase activity; molecular_function	GO:0009276; Gram-negative-bacterium-type cell wall; cellular_component	GO:0005525; GTP binding; molecular_function	GO:0016020; membrane; cellular_component	GO:0016021; integral to membrane; cellular_component	GO:0005215; NA	GO:0003924; GTPase activity; molecular_function
F1GM001613	2	GO:0003824; NA	GO:0051536; iron-sulfur cluster binding; molecular_function
F1GM001614	3	GO:0003824; NA	GO:0008484; sulfuric ester hydrolase activity; molecular_function	GO:0008152; NA
F1GM001615	5	GO:0016021; integral to membrane; cellular_component	GO:0043565; sequence-specific DNA binding; molecular_function	GO:0006355; regulation of transcription, DNA-dependent; biological_process	GO:0003700; sequence-specific DNA binding transcription factor activity; molecular_function	GO:0008381; mechanically-gated ion channel activity; molecular_function
F1GM001616	9	GO:0004930; G-protein coupled receptor activity; molecular_function	GO:0006605; protein targeting; biological_process	GO:0016020; membrane; cellular_component	GO:0009523; photosystem II; cellular_component	GO:0006886; intracellular protein transport; biological_process	GO:0016021; integral to membrane; cellular_component	GO:0009539; photosystem II reaction center; cellular_component	GO:0007186; G-protein coupled receptor protein signaling pathway; biological_process	GO:0015979; photosynthesis; biological_process
F1GM001617	5	GO:0055114; oxidation-reduction process; biological_process	GO:0030976; thiamine pyrophosphate binding; molecular_function	GO:0030151; molybdenum ion binding; molecular_function	GO:0000287; magnesium ion binding; molecular_function	GO:0016491; oxidoreductase activity; molecular_function
F1GM001618	2	GO:0009289; pilus; cellular_component	GO:0007155; cell adhesion; biological_process
F1GM001619	2	GO:0007155; cell adhesion; biological_process	GO:0009289; pilus; cellular_component
F1GM001620	2	GO:0009289; pilus; cellular_component	GO:0007155; cell adhesion; biological_process
F1GM001621	3	GO:0016020; membrane; cellular_component	GO:0005215; NA	GO:0006810; transport; biological_process
F1GM001624	13	GO:0005515; protein binding; molecular_function	GO:0003677; DNA binding; molecular_function	GO:0016987; sigma factor activity; molecular_function	GO:0003700; sequence-specific DNA binding transcription factor activity; molecular_function	GO:0006352; transcription initiation, DNA-dependent; biological_process	GO:0004803; transposase activity; molecular_function	GO:0007165; signal transduction; biological_process	GO:0005524; ATP binding; molecular_function	GO:0005622; intracellular; cellular_component	GO:0019069; viral capsid assembly; biological_process	GO:0006313; transposition, DNA-mediated; biological_process	GO:0043565; sequence-specific DNA binding; molecular_function	GO:0006355; regulation of transcription, DNA-dependent; biological_process
F1GM001628	2	GO:0016773; phosphotransferase activity, alcohol group as acceptor; molecular_function	GO:0005975; carbohydrate metabolic process; biological_process
F1GM001629	7	GO:0030246; carbohydrate binding; molecular_function	GO:0003677; DNA binding; molecular_function	GO:0005622; intracellular; cellular_component	GO:0006352; transcription initiation, DNA-dependent; biological_process	GO:0006355; regulation of transcription, DNA-dependent; biological_process	GO:0003700; sequence-specific DNA binding transcription factor activity; molecular_function	GO:0016987; sigma factor activity; molecular_function
F1GM001630	6	GO:0005524; ATP binding; molecular_function	GO:0016301; kinase activity; molecular_function	GO:0070526; threonylcarbamoyladenosine biosynthetic process; biological_process	GO:0005525; GTP binding; molecular_function	GO:0003924; GTPase activity; molecular_function	GO:0016887; ATPase activity; molecular_function
F1GM001631	3	GO:0016020; membrane; cellular_component	GO:0005215; NA	GO:0006810; transport; biological_process
F1GM001632	5	GO:0009271; phage shock; biological_process	GO:0006810; transport; biological_process	GO:0005215; NA	GO:0006355; regulation of transcription, DNA-dependent; biological_process	GO:0016020; membrane; cellular_component
F1GM001633	1	GO:0009058; biosynthetic process; biological_process
F1GM001634	3	GO:0009228; thiamine biosynthetic process; biological_process	GO:0016829; lyase activity; molecular_function	GO:0036355; NA
F1GM001636	19	GO:0008152; NA	GO:0000179; rRNA (adenine-N6,N6-)-dimethyltransferase activity; molecular_function	GO:0016987; sigma factor activity; molecular_function	GO:0003700; sequence-specific DNA binding transcription factor activity; molecular_function	GO:0006352; transcription initiation, DNA-dependent; biological_process	GO:0008176; tRNA (guanine-N7-)-methyltransferase activity; molecular_function	GO:0000154; rRNA modification; biological_process	GO:0006464; protein modification process; biological_process	GO:0009877; nodulation; biological_process	GO:0009312; oligosaccharide biosynthetic process; biological_process	GO:0008171; O-methyltransferase activity; molecular_function	GO:0032259; methylation; biological_process	GO:0003677; DNA binding; molecular_function	GO:0008757; S-adenosylmethionine-dependent methyltransferase activity; molecular_function	GO:0008649; rRNA methyltransferase activity; molecular_function	GO:0004719; protein-L-isoaspartate (D-aspartate) O-methyltransferase activity; molecular_function	GO:0008168; methyltransferase activity; molecular_function	GO:0006355; regulation of transcription, DNA-dependent; biological_process	GO:0006400; tRNA modification; biological_process
F1GM001638	3	GO:0055114; oxidation-reduction process; biological_process	GO:0050662; coenzyme binding; molecular_function	GO:0016491; oxidoreductase activity; molecular_function
F1GM001641	2	GO:0006541; glutamine metabolic process; biological_process	GO:0004359; glutaminase activity; molecular_function
F1GM001642	3	GO:0016491; oxidoreductase activity; molecular_function	GO:0008152; NA	GO:0055114; oxidation-reduction process; biological_process
F1GM001643	2	GO:0006355; regulation of transcription, DNA-dependent; biological_process	GO:0003700; sequence-specific DNA binding transcription factor activity; molecular_function
F1GM001645	8	GO:0019867; outer membrane; cellular_component	GO:0006810; transport; biological_process	GO:0055085; transmembrane transport; biological_process	GO:0016020; membrane; cellular_component	GO:0003779; actin binding; molecular_function	GO:0022857; transmembrane transporter activity; molecular_function	GO:0016021; integral to membrane; cellular_component	GO:0005215; NA
F1GM001646	1	GO:0016021; integral to membrane; cellular_component
F1GM001647	3	GO:0005622; intracellular; cellular_component	GO:0006355; regulation of transcription, DNA-dependent; biological_process	GO:0003700; sequence-specific DNA binding transcription factor activity; molecular_function
F1GM001648	5	GO:0043565; sequence-specific DNA binding; molecular_function	GO:0003700; sequence-specific DNA binding transcription factor activity; molecular_function	GO:0006355; regulation of transcription, DNA-dependent; biological_process	GO:0005524; ATP binding; molecular_function	GO:0019069; viral capsid assembly; biological_process
F1GM001650	1	GO:0016020; membrane; cellular_component
F1GM001651	5	GO:0006465; signal peptide processing; biological_process	GO:0016021; integral to membrane; cellular_component	GO:0055085; transmembrane transport; biological_process	GO:0005787; signal peptidase complex; cellular_component	GO:0008233; peptidase activity; molecular_function
F1GM001652	3	GO:0055085; transmembrane transport; biological_process	GO:0016021; integral to membrane; cellular_component	GO:0004659; prenyltransferase activity; molecular_function
F1GM001657	2	GO:0004222; metalloendopeptidase activity; molecular_function	GO:0006508; proteolysis; biological_process
F1GM001658	9	GO:0050662; coenzyme binding; molecular_function	GO:0008152; NA	GO:0044237; cellular metabolic process; biological_process	GO:0009058; biosynthetic process; biological_process	GO:0003824; NA	GO:0016491; oxidoreductase activity; molecular_function	GO:0008831; dTDP-4-dehydrorhamnose reductase activity; molecular_function	GO:0055114; oxidation-reduction process; biological_process	GO:0045226; extracellular polysaccharide biosynthetic process; biological_process
F1GM001659	9	GO:0003677; DNA binding; molecular_function	GO:0008534; oxidized purine base lesion DNA N-glycosylase activity; molecular_function	GO:0003684; damaged DNA binding; molecular_function	GO:0000062; fatty-acyl-CoA binding; molecular_function	GO:0003700; sequence-specific DNA binding transcription factor activity; molecular_function	GO:0006289; nucleotide-excision repair; biological_process	GO:0019217; regulation of fatty acid metabolic process; biological_process	GO:0004518; nuclease activity; molecular_function	GO:0006355; regulation of transcription, DNA-dependent; biological_process
F1GM001661	3	GO:0016491; oxidoreductase activity; molecular_function	GO:0050662; coenzyme binding; molecular_function	GO:0055114; oxidation-reduction process; biological_process
F1GM001662	3	GO:0022857; transmembrane transporter activity; molecular_function	GO:0055085; transmembrane transport; biological_process	GO:0016021; integral to membrane; cellular_component
F1GM001663	6	GO:0016491; oxidoreductase activity; molecular_function	GO:0048037; cofactor binding; molecular_function	GO:0016616; oxidoreductase activity, acting on the CH-OH group of donors, NAD or NADP as acceptor; molecular_function	GO:0006813; potassium ion transport; biological_process	GO:0055114; oxidation-reduction process; biological_process	GO:0008270; zinc ion binding; molecular_function
F1GM001664	4	GO:0004634; phosphopyruvate hydratase activity; molecular_function	GO:0000015; phosphopyruvate hydratase complex; cellular_component	GO:0000287; magnesium ion binding; molecular_function	GO:0006096; glycolysis; biological_process
F1GM001665	1	GO:0016020; membrane; cellular_component
F1GM001667	2	GO:0016747; transferase activity, transferring acyl groups other than amino-acyl groups; molecular_function	GO:0008080; N-acetyltransferase activity; molecular_function
F1GM001668	1	GO:0005886; plasma membrane; cellular_component
F1GM001670	3	GO:0016491; oxidoreductase activity; molecular_function	GO:0055114; oxidation-reduction process; biological_process	GO:0030151; molybdenum ion binding; molecular_function
F1GM001671	3	GO:0030151; molybdenum ion binding; molecular_function	GO:0055114; oxidation-reduction process; biological_process	GO:0016491; oxidoreductase activity; molecular_function
F1GM001672	1	GO:0051536; iron-sulfur cluster binding; molecular_function
F1GM001673	2	GO:0019645; anaerobic electron transport chain; biological_process	GO:0016021; integral to membrane; cellular_component
F1GM001675	4	GO:0005247; voltage-gated chloride channel activity; molecular_function	GO:0006821; chloride transport; biological_process	GO:0055085; transmembrane transport; biological_process	GO:0016020; membrane; cellular_component
F1GM001677	4	GO:0003677; DNA binding; molecular_function	GO:0005622; intracellular; cellular_component	GO:0006355; regulation of transcription, DNA-dependent; biological_process	GO:0003700; sequence-specific DNA binding transcription factor activity; molecular_function
F1GM001678	2	GO:0003700; sequence-specific DNA binding transcription factor activity; molecular_function	GO:0006355; regulation of transcription, DNA-dependent; biological_process
F1GM001679	4	GO:0005887; integral to plasma membrane; cellular_component	GO:0016021; integral to membrane; cellular_component	GO:0055085; transmembrane transport; biological_process	GO:0022857; transmembrane transporter activity; molecular_function
F1GM001680	14	GO:0016021; integral to membrane; cellular_component	GO:0019013; viral nucleocapsid; cellular_component	GO:0010447; response to acidity; biological_process	GO:0006811; ion transport; biological_process	GO:0005634; nucleus; cellular_component	GO:0005219; ryanodine-sensitive calcium-release channel activity; molecular_function	GO:0008430; selenium binding; molecular_function	GO:0042597; periplasmic space; cellular_component	GO:0005576; NA	GO:0005198; NA	GO:0006874; cellular calcium ion homeostasis; biological_process	GO:0006355; regulation of transcription, DNA-dependent; biological_process	GO:0016020; membrane; cellular_component	GO:0005179; hormone activity; molecular_function
F1GM001682	3	GO:0004252; serine-type endopeptidase activity; molecular_function	GO:0006508; proteolysis; biological_process	GO:0008234; cysteine-type peptidase activity; molecular_function
F1GM001683	5	GO:0000139; Golgi membrane; cellular_component	GO:0016020; membrane; cellular_component	GO:0008643; carbohydrate transport; biological_process	GO:0005351; sugar:hydrogen symporter activity; molecular_function	GO:0016021; integral to membrane; cellular_component
F1GM001684	5	GO:0016020; membrane; cellular_component	GO:0000139; Golgi membrane; cellular_component	GO:0008643; carbohydrate transport; biological_process	GO:0016021; integral to membrane; cellular_component	GO:0005351; sugar:hydrogen symporter activity; molecular_function
F1GM001686	6	GO:0008750; NAD(P)+ transhydrogenase (AB-specific) activity; molecular_function	GO:0055114; oxidation-reduction process; biological_process	GO:0030976; thiamine pyrophosphate binding; molecular_function	GO:0000287; magnesium ion binding; molecular_function	GO:0016021; integral to membrane; cellular_component	GO:0050661; NADP binding; molecular_function
F1GM001687	6	GO:0016616; oxidoreductase activity, acting on the CH-OH group of donors, NAD or NADP as acceptor; molecular_function	GO:0048037; cofactor binding; molecular_function	GO:0016491; oxidoreductase activity; molecular_function	GO:0055114; oxidation-reduction process; biological_process	GO:0008270; zinc ion binding; molecular_function	GO:0050660; flavin adenine dinucleotide binding; molecular_function
F1GM001688	1	GO:0016020; membrane; cellular_component
F1GM001689	3	GO:0016020; membrane; cellular_component	GO:0015171; amino acid transmembrane transporter activity; molecular_function	GO:0003333; amino acid transmembrane transport; biological_process
F1GM001690	5	GO:0044237; cellular metabolic process; biological_process	GO:0003824; NA	GO:0050662; coenzyme binding; molecular_function	GO:0016491; oxidoreductase activity; molecular_function	GO:0008152; NA
F1GM001692	4	GO:0000160; two-component signal transduction system (phosphorelay); biological_process	GO:0006355; regulation of transcription, DNA-dependent; biological_process	GO:0000156; two-component response regulator activity; molecular_function	GO:0003677; DNA binding; molecular_function
F1GM001693	6	GO:0005524; ATP binding; molecular_function	GO:0000155; two-component sensor activity; molecular_function	GO:0007165; signal transduction; biological_process	GO:0016021; integral to membrane; cellular_component	GO:0016020; membrane; cellular_component	GO:0004871; signal transducer activity; molecular_function
F1GM001694	3	GO:0006274; DNA replication termination; biological_process	GO:0005737; cytoplasm; cellular_component	GO:0003677; DNA binding; molecular_function
F1GM001695	2	GO:0016829; lyase activity; molecular_function	GO:0006099; tricarboxylic acid cycle; biological_process
F1GM001696	2	GO:0016829; lyase activity; molecular_function	GO:0016836; hydro-lyase activity; molecular_function
F1GM001697	3	GO:0005975; carbohydrate metabolic process; biological_process	GO:0004476; mannose-6-phosphate isomerase activity; molecular_function	GO:0008270; zinc ion binding; molecular_function
F1GM001699	3	GO:0006810; transport; biological_process	GO:0015288; porin activity; molecular_function	GO:0016021; integral to membrane; cellular_component
F1GM001700	2	GO:0055085; transmembrane transport; biological_process	GO:0016021; integral to membrane; cellular_component
F1GM001701	2	GO:0004553; hydrolase activity, hydrolyzing O-glycosyl compounds; molecular_function	GO:0005975; carbohydrate metabolic process; biological_process
F1GM001702	1	GO:0003677; DNA binding; molecular_function
F1GM001703	5	GO:0055114; oxidation-reduction process; biological_process	GO:0003857; 3-hydroxyacyl-CoA dehydrogenase activity; molecular_function	GO:0016491; oxidoreductase activity; molecular_function	GO:0006631; fatty acid metabolic process; biological_process	GO:0008152; NA
F1GM001704	5	GO:0043565; sequence-specific DNA binding; molecular_function	GO:0003700; sequence-specific DNA binding transcription factor activity; molecular_function	GO:0006355; regulation of transcription, DNA-dependent; biological_process	GO:0016829; lyase activity; molecular_function	GO:0008152; NA
F1GM001705	4	GO:0016020; membrane; cellular_component	GO:0008982; protein-N(PI)-phosphohistidine-sugar phosphotransferase activity; molecular_function	GO:0009401; phosphoenolpyruvate-dependent sugar phosphotransferase system; biological_process	GO:0005351; sugar:hydrogen symporter activity; molecular_function
F1GM001706	4	GO:0030170; pyridoxal phosphate binding; molecular_function	GO:0016829; lyase activity; molecular_function	GO:0006520; cellular amino acid metabolic process; biological_process	GO:0009058; biosynthetic process; biological_process
F1GM001707	2	GO:0009168; purine ribonucleoside monophosphate biosynthetic process; biological_process	GO:0019239; deaminase activity; molecular_function
F1GM001708	6	GO:0050661; NADP binding; molecular_function	GO:0016491; oxidoreductase activity; molecular_function	GO:0051287; NAD binding; molecular_function	GO:0008152; NA	GO:0016620; oxidoreductase activity, acting on the aldehyde or oxo group of donors, NAD or NADP as acceptor; molecular_function	GO:0055114; oxidation-reduction process; biological_process
F1GM001711	1	GO:0016020; membrane; cellular_component
F1GM001712	4	GO:0005215; NA	GO:0051536; iron-sulfur cluster binding; molecular_function	GO:0016020; membrane; cellular_component	GO:0006810; transport; biological_process
F1GM001713	5	GO:0016651; oxidoreductase activity, acting on NADH or NADPH; molecular_function	GO:0055114; oxidation-reduction process; biological_process	GO:0051536; iron-sulfur cluster binding; molecular_function	GO:0016655; oxidoreductase activity, acting on NADH or NADPH, quinone or similar compound as acceptor; molecular_function	GO:0051539; 4 iron, 4 sulfur cluster binding; molecular_function
F1GM001714	2	GO:0006810; transport; biological_process	GO:0016020; membrane; cellular_component
F1GM001715	3	GO:0009294; DNA mediated transformation; biological_process	GO:0016020; membrane; cellular_component	GO:0010181; FMN binding; molecular_function
F1GM001716	1	GO:0016020; membrane; cellular_component
F1GM001717	3	GO:0051539; 4 iron, 4 sulfur cluster binding; molecular_function	GO:0003677; DNA binding; molecular_function	GO:0006284; base-excision repair; biological_process
F1GM001719	5	GO:0055085; transmembrane transport; biological_process	GO:0016021; integral to membrane; cellular_component	GO:0006810; transport; biological_process	GO:0005215; NA	GO:0016020; membrane; cellular_component
F1GM001720	1	GO:0005515; protein binding; molecular_function
F1GM001721	1	GO:0005515; protein binding; molecular_function
F1GM001722	5	GO:0006418; tRNA aminoacylation for protein translation; biological_process	GO:0003723; RNA binding; molecular_function	GO:0004812; aminoacyl-tRNA ligase activity; molecular_function	GO:0000166; nucleotide binding; molecular_function	GO:0005524; ATP binding; molecular_function
F1GM001723	4	GO:0016638; oxidoreductase activity, acting on the CH-NH2 group of donors; molecular_function	GO:0004733; pyridoxamine-phosphate oxidase activity; molecular_function	GO:0055114; oxidation-reduction process; biological_process	GO:0010181; FMN binding; molecular_function
F1GM001725	5	GO:0006040; amino sugar metabolic process; biological_process	GO:0005524; ATP binding; molecular_function	GO:0009254; peptidoglycan turnover; biological_process	GO:0016773; phosphotransferase activity, alcohol group as acceptor; molecular_function	GO:0005975; carbohydrate metabolic process; biological_process
F1GM001726	3	GO:0019867; outer membrane; cellular_component	GO:0042742; defense response to bacterium; biological_process	GO:0046999; regulation of conjugation; biological_process
F1GM001727	6	GO:0003700; sequence-specific DNA binding transcription factor activity; molecular_function	GO:0006355; regulation of transcription, DNA-dependent; biological_process	GO:0003677; DNA binding; molecular_function	GO:0006508; proteolysis; biological_process	GO:0005622; intracellular; cellular_component	GO:0004252; serine-type endopeptidase activity; molecular_function
F1GM001729	2	GO:0055085; transmembrane transport; biological_process	GO:0016020; membrane; cellular_component
F1GM001730	3	GO:0015743; malate transport; biological_process	GO:0006810; transport; biological_process	GO:0005886; plasma membrane; cellular_component
F1GM001731	3	GO:0055114; oxidation-reduction process; biological_process	GO:0006801; superoxide metabolic process; biological_process	GO:0046872; metal ion binding; molecular_function
F1GM001734	1	GO:0003677; DNA binding; molecular_function
F1GM001735	3	GO:0055114; oxidation-reduction process; biological_process	GO:0010181; FMN binding; molecular_function	GO:0016491; oxidoreductase activity; molecular_function
F1GM001737	3	GO:0006139; nucleobase, nucleoside, nucleotide and nucleic acid metabolic process; biological_process	GO:0008408; 3'-5' exonuclease activity; molecular_function	GO:0003676; nucleic acid binding; molecular_function
F1GM001738	9	GO:0003700; sequence-specific DNA binding transcription factor activity; molecular_function	GO:0003677; DNA binding; molecular_function	GO:0008026; ATP-dependent helicase activity; molecular_function	GO:0016818; hydrolase activity, acting on acid anhydrides, in phosphorus-containing anhydrides; molecular_function	GO:0006355; regulation of transcription, DNA-dependent; biological_process	GO:0003676; nucleic acid binding; molecular_function	GO:0005524; ATP binding; molecular_function	GO:0004386; helicase activity; molecular_function	GO:0016787; hydrolase activity; molecular_function
F1GM001739	3	GO:0009055; NA	GO:0015035; protein disulfide oxidoreductase activity; molecular_function	GO:0045454; cell redox homeostasis; biological_process
F1GM001741	4	GO:0046872; metal ion binding; molecular_function	GO:0006801; superoxide metabolic process; biological_process	GO:0055114; oxidation-reduction process; biological_process	GO:0004784; superoxide dismutase activity; molecular_function
F1GM001742	3	GO:0022857; transmembrane transporter activity; molecular_function	GO:0055085; transmembrane transport; biological_process	GO:0016021; integral to membrane; cellular_component
F1GM001744	2	GO:0003700; sequence-specific DNA binding transcription factor activity; molecular_function	GO:0006355; regulation of transcription, DNA-dependent; biological_process
F1GM001745	2	GO:0006355; regulation of transcription, DNA-dependent; biological_process	GO:0003700; sequence-specific DNA binding transcription factor activity; molecular_function
F1GM001746	3	GO:0016021; integral to membrane; cellular_component	GO:0022857; transmembrane transporter activity; molecular_function	GO:0055085; transmembrane transport; biological_process
F1GM001747	18	GO:0032259; methylation; biological_process	GO:0008610; lipid biosynthetic process; biological_process	GO:0001510; RNA methylation; biological_process	GO:0018024; histone-lysine N-methyltransferase activity; molecular_function	GO:0009452; RNA capping; biological_process	GO:0000154; rRNA modification; biological_process	GO:0006464; protein modification process; biological_process	GO:0008176; tRNA (guanine-N7-)-methyltransferase activity; molecular_function	GO:0000179; rRNA (adenine-N6,N6-)-dimethyltransferase activity; molecular_function	GO:0008152; NA	GO:0006400; tRNA modification; biological_process	GO:0030488; tRNA methylation; biological_process	GO:0008168; methyltransferase activity; molecular_function	GO:0016429; tRNA (adenine-N1-)-methyltransferase activity; molecular_function	GO:0008649; rRNA methyltransferase activity; molecular_function	GO:0004719; protein-L-isoaspartate (D-aspartate) O-methyltransferase activity; molecular_function	GO:0008757; S-adenosylmethionine-dependent methyltransferase activity; molecular_function	GO:0031515; tRNA (m1A) methyltransferase complex; cellular_component
F1GM001749	5	GO:0015297; antiporter activity; molecular_function	GO:0015238; drug transmembrane transporter activity; molecular_function	GO:0055085; transmembrane transport; biological_process	GO:0006855; drug transmembrane transport; biological_process	GO:0016020; membrane; cellular_component
F1GM001752	2	GO:0016491; oxidoreductase activity; molecular_function	GO:0055114; oxidation-reduction process; biological_process
F1GM001753	2	GO:0006281; DNA repair; biological_process	GO:0003908; methylated-DNA-[protein]-cysteine S-methyltransferase activity; molecular_function
F1GM001754	3	GO:0030246; carbohydrate binding; molecular_function	GO:0004553; hydrolase activity, hydrolyzing O-glycosyl compounds; molecular_function	GO:0005975; carbohydrate metabolic process; biological_process
F1GM001755	4	GO:0016021; integral to membrane; cellular_component	GO:0016020; membrane; cellular_component	GO:0022904; respiratory electron transport chain; biological_process	GO:0009055; NA
F1GM001757	1	GO:0051536; iron-sulfur cluster binding; molecular_function
F1GM001759	8	GO:0008200; ion channel inhibitor activity; molecular_function	GO:0016491; oxidoreductase activity; molecular_function	GO:0009405; pathogenesis; biological_process	GO:0005576; NA	GO:0009055; NA	GO:0016625; oxidoreductase activity, acting on the aldehyde or oxo group of donors, iron-sulfur protein as acceptor; molecular_function	GO:0055114; oxidation-reduction process; biological_process	GO:0051536; iron-sulfur cluster binding; molecular_function
F1GM001760	1	GO:0051536; iron-sulfur cluster binding; molecular_function
F1GM001762	6	GO:0006096; glycolysis; biological_process	GO:0004743; pyruvate kinase activity; molecular_function	GO:0030955; potassium ion binding; molecular_function	GO:0006725; cellular aromatic compound metabolic process; biological_process	GO:0016830; carbon-carbon lyase activity; molecular_function	GO:0000287; magnesium ion binding; molecular_function
F1GM001763	10	GO:0017119; Golgi transport complex; cellular_component	GO:0019028; viral capsid; cellular_component	GO:0005515; protein binding; molecular_function	GO:0010508; positive regulation of autophagy; biological_process	GO:0016021; integral to membrane; cellular_component	GO:0007049; cell cycle; biological_process	GO:0031412; gas vesicle organization; biological_process	GO:0019867; outer membrane; cellular_component	GO:0006810; transport; biological_process	GO:0006891; intra-Golgi vesicle-mediated transport; biological_process
F1GM001764	2	GO:0016740; transferase activity; molecular_function	GO:0016998; cell wall macromolecule catabolic process; biological_process
F1GM001766	4	GO:0030170; pyridoxal phosphate binding; molecular_function	GO:0008152; NA	GO:0006520; cellular amino acid metabolic process; biological_process	GO:0016829; lyase activity; molecular_function
F1GM001767	1	GO:0016226; iron-sulfur cluster assembly; biological_process
F1GM001768	4	GO:0016887; ATPase activity; molecular_function	GO:0003924; GTPase activity; molecular_function	GO:0005525; GTP binding; molecular_function	GO:0005524; ATP binding; molecular_function
F1GM001769	1	GO:0016226; iron-sulfur cluster assembly; biological_process
F1GM001773	6	GO:0016491; oxidoreductase activity; molecular_function	GO:0003824; NA	GO:0050660; flavin adenine dinucleotide binding; molecular_function	GO:0008762; UDP-N-acetylmuramate dehydrogenase activity; molecular_function	GO:0051536; iron-sulfur cluster binding; molecular_function	GO:0055114; oxidation-reduction process; biological_process
F1GM001775	3	GO:0006633; fatty acid biosynthetic process; biological_process	GO:0003989; acetyl-CoA carboxylase activity; molecular_function	GO:0009317; acetyl-CoA carboxylase complex; cellular_component
F1GM001776	3	GO:0016021; integral to membrane; cellular_component	GO:0022857; transmembrane transporter activity; molecular_function	GO:0055085; transmembrane transport; biological_process
F1GM001777	3	GO:0055085; transmembrane transport; biological_process	GO:0022857; transmembrane transporter activity; molecular_function	GO:0016021; integral to membrane; cellular_component
F1GM001778	2	GO:0055114; oxidation-reduction process; biological_process	GO:0004764; shikimate 5-dehydrogenase activity; molecular_function
F1GM001779	1	GO:0003855; 3-dehydroquinate dehydratase activity; molecular_function
F1GM001780	4	GO:0008410; CoA-transferase activity; molecular_function	GO:0008152; NA	GO:0003824; NA	GO:0006084; acetyl-CoA metabolic process; biological_process
F1GM001781	6	GO:0050660; flavin adenine dinucleotide binding; molecular_function	GO:0055114; oxidation-reduction process; biological_process	GO:0003995; acyl-CoA dehydrogenase activity; molecular_function	GO:0008152; NA	GO:0016627; oxidoreductase activity, acting on the CH-CH group of donors; molecular_function	GO:0016491; oxidoreductase activity; molecular_function
F1GM001782	3	GO:0006355; regulation of transcription, DNA-dependent; biological_process	GO:0003700; sequence-specific DNA binding transcription factor activity; molecular_function	GO:0043565; sequence-specific DNA binding; molecular_function
F1GM001785	11	GO:0003824; NA	GO:0006631; fatty acid metabolic process; biological_process	GO:0016491; oxidoreductase activity; molecular_function	GO:0008033; tRNA processing; biological_process	GO:0055114; oxidation-reduction process; biological_process	GO:0050660; flavin adenine dinucleotide binding; molecular_function	GO:0016614; oxidoreductase activity, acting on CH-OH group of donors; molecular_function	GO:0008677; 2-dehydropantoate 2-reductase activity; molecular_function	GO:0016705; oxidoreductase activity, acting on paired donors, with incorporation or reduction of molecular oxygen; molecular_function	GO:0003857; 3-hydroxyacyl-CoA dehydrogenase activity; molecular_function	GO:0016117; carotenoid biosynthetic process; biological_process
F1GM001786	2	GO:0003824; NA	GO:0051536; iron-sulfur cluster binding; molecular_function
F1GM001787	2	GO:0003824; NA	GO:0008152; NA
F1GM001788	6	GO:0016772; transferase activity, transferring phosphorus-containing groups; molecular_function	GO:0005524; ATP binding; molecular_function	GO:0016310; phosphorylation; biological_process	GO:0016301; kinase activity; molecular_function	GO:0006725; cellular aromatic compound metabolic process; biological_process	GO:0016830; carbon-carbon lyase activity; molecular_function
F1GM001789	2	GO:0016772; transferase activity, transferring phosphorus-containing groups; molecular_function	GO:0005524; ATP binding; molecular_function
F1GM001790	5	GO:0005524; ATP binding; molecular_function	GO:0000166; nucleotide binding; molecular_function	GO:0004814; arginine-tRNA ligase activity; molecular_function	GO:0009058; biosynthetic process; biological_process	GO:0006420; arginyl-tRNA aminoacylation; biological_process
F1GM001794	2	GO:0000166; nucleotide binding; molecular_function	GO:0046872; metal ion binding; molecular_function
F1GM001795	9	GO:0003924; GTPase activity; molecular_function	GO:0007264; small GTPase mediated signal transduction; biological_process	GO:0070526; threonylcarbamoyladenosine biosynthetic process; biological_process	GO:0005524; ATP binding; molecular_function	GO:0005622; intracellular; cellular_component	GO:0016301; kinase activity; molecular_function	GO:0016887; ATPase activity; molecular_function	GO:0005525; GTP binding; molecular_function	GO:0006614; SRP-dependent cotranslational protein targeting to membrane; biological_process
F1GM001796	4	GO:0055114; oxidation-reduction process; biological_process	GO:0006979; response to oxidative stress; biological_process	GO:0004602; glutathione peroxidase activity; molecular_function	GO:0016491; oxidoreductase activity; molecular_function
F1GM001797	2	GO:0005215; NA	GO:0016020; membrane; cellular_component
F1GM001798	1	GO:0003677; DNA binding; molecular_function
F1GM001799	7	GO:0000287; magnesium ion binding; molecular_function	GO:0005524; ATP binding; molecular_function	GO:0003723; RNA binding; molecular_function	GO:0000049; tRNA binding; molecular_function	GO:0008033; tRNA processing; biological_process	GO:0006432; phenylalanyl-tRNA aminoacylation; biological_process	GO:0004826; phenylalanine-tRNA ligase activity; molecular_function
F1GM001800	10	GO:0006432; phenylalanyl-tRNA aminoacylation; biological_process	GO:0004826; phenylalanine-tRNA ligase activity; molecular_function	GO:0043039; tRNA aminoacylation; biological_process	GO:0005737; cytoplasm; cellular_component	GO:0003824; NA	GO:0004812; aminoacyl-tRNA ligase activity; molecular_function	GO:0005524; ATP binding; molecular_function	GO:0000166; nucleotide binding; molecular_function	GO:0000049; tRNA binding; molecular_function	GO:0050660; flavin adenine dinucleotide binding; molecular_function
F1GM001801	5	GO:0006412; translation; biological_process	GO:0005840; ribosome; cellular_component	GO:0003735; structural constituent of ribosome; molecular_function	GO:0019843; rRNA binding; molecular_function	GO:0005622; intracellular; cellular_component
F1GM001802	4	GO:0006412; translation; biological_process	GO:0005840; ribosome; cellular_component	GO:0003735; structural constituent of ribosome; molecular_function	GO:0005622; intracellular; cellular_component
F1GM001803	2	GO:0003743; translation initiation factor activity; molecular_function	GO:0006413; translational initiation; biological_process
F1GM001804	6	GO:0016876; ligase activity, forming aminoacyl-tRNA and related compounds; molecular_function	GO:0000166; nucleotide binding; molecular_function	GO:0005524; ATP binding; molecular_function	GO:0004812; aminoacyl-tRNA ligase activity; molecular_function	GO:0043039; tRNA aminoacylation; biological_process	GO:0006418; tRNA aminoacylation for protein translation; biological_process
F1GM001805	2	GO:0008270; zinc ion binding; molecular_function	GO:0004089; carbonate dehydratase activity; molecular_function
F1GM001806	1	GO:0005515; protein binding; molecular_function
F1GM001812	1	GO:0042710; biofilm formation; biological_process
F1GM001815	3	GO:0017153; sodium:dicarboxylate symporter activity; molecular_function	GO:0006835; dicarboxylic acid transport; biological_process	GO:0016020; membrane; cellular_component
F1GM001817	2	GO:0051301; cell division; biological_process	GO:0003677; DNA binding; molecular_function
F1GM001818	3	GO:0020037; heme binding; molecular_function	GO:0004096; catalase activity; molecular_function	GO:0055114; oxidation-reduction process; biological_process
F1GM001820	4	GO:0016491; oxidoreductase activity; molecular_function	GO:0005975; carbohydrate metabolic process; biological_process	GO:0004553; hydrolase activity, hydrolyzing O-glycosyl compounds; molecular_function	GO:0055114; oxidation-reduction process; biological_process
F1GM001821	6	GO:0005515; protein binding; molecular_function	GO:0008168; methyltransferase activity; molecular_function	GO:0008033; tRNA processing; biological_process	GO:0003700; sequence-specific DNA binding transcription factor activity; molecular_function	GO:0006355; regulation of transcription, DNA-dependent; biological_process	GO:0043565; sequence-specific DNA binding; molecular_function
F1GM001822	4	GO:0006810; transport; biological_process	GO:0009401; phosphoenolpyruvate-dependent sugar phosphotransferase system; biological_process	GO:0005351; sugar:hydrogen symporter activity; molecular_function	GO:0016020; membrane; cellular_component
F1GM001823	4	GO:0009401; phosphoenolpyruvate-dependent sugar phosphotransferase system; biological_process	GO:0005351; sugar:hydrogen symporter activity; molecular_function	GO:0016020; membrane; cellular_component	GO:0008982; protein-N(PI)-phosphohistidine-sugar phosphotransferase activity; molecular_function
F1GM001824	2	GO:0009401; phosphoenolpyruvate-dependent sugar phosphotransferase system; biological_process	GO:0008982; protein-N(PI)-phosphohistidine-sugar phosphotransferase activity; molecular_function
F1GM001825	1	GO:0019867; outer membrane; cellular_component
F1GM001829	1	GO:0042597; periplasmic space; cellular_component
F1GM001830	2	GO:0008152; NA	GO:0016788; hydrolase activity, acting on ester bonds; molecular_function
F1GM001831	2	GO:0009015; N-succinylarginine dihydrolase activity; molecular_function	GO:0006525; arginine metabolic process; biological_process
F1GM001832	3	GO:0008152; NA	GO:0016491; oxidoreductase activity; molecular_function	GO:0055114; oxidation-reduction process; biological_process
F1GM001833	2	GO:0008791; arginine N-succinyltransferase activity; molecular_function	GO:0006527; arginine catabolic process; biological_process
F1GM001834	4	GO:0008152; NA	GO:0008483; transaminase activity; molecular_function	GO:0030170; pyridoxal phosphate binding; molecular_function	GO:0009058; biosynthetic process; biological_process
F1GM001838	1	GO:0051536; iron-sulfur cluster binding; molecular_function
F1GM001840	2	GO:0055114; oxidation-reduction process; biological_process	GO:0051920; peroxiredoxin activity; molecular_function
F1GM001841	2	GO:0006810; transport; biological_process	GO:0005215; NA
F1GM001842	3	GO:0006810; transport; biological_process	GO:0016020; membrane; cellular_component	GO:0005215; NA
F1GM001843	8	GO:0003723; RNA binding; molecular_function	GO:0003924; GTPase activity; molecular_function	GO:0005525; GTP binding; molecular_function	GO:0016887; ATPase activity; molecular_function	GO:0003724; RNA helicase activity; molecular_function	GO:0005524; ATP binding; molecular_function	GO:0070526; threonylcarbamoyladenosine biosynthetic process; biological_process	GO:0043531; ADP binding; molecular_function
F1GM001845	3	GO:0016780; phosphotransferase activity, for other substituted phosphate groups; molecular_function	GO:0016020; membrane; cellular_component	GO:0008654; phospholipid biosynthetic process; biological_process
F1GM001846	4	GO:0003729; mRNA binding; molecular_function	GO:0016787; hydrolase activity; molecular_function	GO:0005849; mRNA cleavage factor complex; cellular_component	GO:0006378; mRNA polyadenylation; biological_process
F1GM001847	8	GO:0016616; oxidoreductase activity, acting on the CH-OH group of donors, NAD or NADP as acceptor; molecular_function	GO:0006779; porphyrin biosynthetic process; biological_process	GO:0019354; siroheme biosynthetic process; biological_process	GO:0043115; precorrin-2 dehydrogenase activity; molecular_function	GO:0055114; oxidation-reduction process; biological_process	GO:0006520; cellular amino acid metabolic process; biological_process	GO:0048037; cofactor binding; molecular_function	GO:0016491; oxidoreductase activity; molecular_function
F1GM001849	4	GO:0003916; DNA topoisomerase activity; molecular_function	GO:0005634; nucleus; cellular_component	GO:0003677; DNA binding; molecular_function	GO:0006265; DNA topological change; biological_process
F1GM001850	1	GO:0003824; NA
F1GM001851	1	GO:0016491; oxidoreductase activity; molecular_function
F1GM001852	5	GO:0006508; proteolysis; biological_process	GO:0008152; NA	GO:0016021; integral to membrane; cellular_component	GO:0003824; NA	GO:0008233; peptidase activity; molecular_function
F1GM001853	1	GO:0006520; cellular amino acid metabolic process; biological_process
F1GM001854	2	GO:0003824; NA	GO:0008152; NA
F1GM001855	3	GO:0016021; integral to membrane; cellular_component	GO:0022857; transmembrane transporter activity; molecular_function	GO:0055085; transmembrane transport; biological_process
F1GM001856	3	GO:0005622; intracellular; cellular_component	GO:0003700; sequence-specific DNA binding transcription factor activity; molecular_function	GO:0006355; regulation of transcription, DNA-dependent; biological_process
F1GM001859	7	GO:0018580; nitronate monooxygenase activity; molecular_function	GO:0055114; oxidation-reduction process; biological_process	GO:0008270; zinc ion binding; molecular_function	GO:0000105; histidine biosynthetic process; biological_process	GO:0016491; oxidoreductase activity; molecular_function	GO:0005975; carbohydrate metabolic process; biological_process	GO:0016832; aldehyde-lyase activity; molecular_function
F1GM001860	5	GO:0003824; NA	GO:0008152; NA	GO:0016491; oxidoreductase activity; molecular_function	GO:0008270; zinc ion binding; molecular_function	GO:0055114; oxidation-reduction process; biological_process
F1GM001861	3	GO:0055085; transmembrane transport; biological_process	GO:0022857; transmembrane transporter activity; molecular_function	GO:0016021; integral to membrane; cellular_component
F1GM001862	3	GO:0016491; oxidoreductase activity; molecular_function	GO:0055114; oxidation-reduction process; biological_process	GO:0008270; zinc ion binding; molecular_function
F1GM001864	2	GO:0055114; oxidation-reduction process; biological_process	GO:0033743; peptide-methionine (R)-S-oxide reductase activity; molecular_function
F1GM001865	6	GO:0055114; oxidation-reduction process; biological_process	GO:0009089; lysine biosynthetic process via diaminopimelate; biological_process	GO:0016620; oxidoreductase activity, acting on the aldehyde or oxo group of donors, NAD or NADP as acceptor; molecular_function	GO:0008839; dihydrodipicolinate reductase activity; molecular_function	GO:0048037; cofactor binding; molecular_function	GO:0016616; oxidoreductase activity, acting on the CH-OH group of donors, NAD or NADP as acceptor; molecular_function
F1GM001866	2	GO:0016853; isomerase activity; molecular_function	GO:0005975; carbohydrate metabolic process; biological_process
F1GM001869	8	GO:0016592; mediator complex; cellular_component	GO:0016851; magnesium chelatase activity; molecular_function	GO:0015979; photosynthesis; biological_process	GO:0015995; chlorophyll biosynthetic process; biological_process	GO:0005524; ATP binding; molecular_function	GO:0016887; ATPase activity; molecular_function	GO:0001104; RNA polymerase II transcription cofactor activity; molecular_function	GO:0006355; regulation of transcription, DNA-dependent; biological_process
F1GM001873	1	GO:0002161; aminoacyl-tRNA editing activity; molecular_function
F1GM001875	1	GO:0016020; membrane; cellular_component
F1GM001876	3	GO:0006355; regulation of transcription, DNA-dependent; biological_process	GO:0003700; sequence-specific DNA binding transcription factor activity; molecular_function	GO:0043565; sequence-specific DNA binding; molecular_function
F1GM001877	2	GO:0055085; transmembrane transport; biological_process	GO:0016021; integral to membrane; cellular_component
F1GM001880	1	GO:0005515; protein binding; molecular_function
F1GM001882	3	GO:0015093; ferrous iron transmembrane transporter activity; molecular_function	GO:0016021; integral to membrane; cellular_component	GO:0015684; ferrous iron transport; biological_process
F1GM001883	1	GO:0005727; extrachromosomal circular DNA; cellular_component
F1GM001885	3	GO:0016020; membrane; cellular_component	GO:0006865; amino acid transport; biological_process	GO:0016021; integral to membrane; cellular_component
F1GM001886	3	GO:0043565; sequence-specific DNA binding; molecular_function	GO:0006355; regulation of transcription, DNA-dependent; biological_process	GO:0003700; sequence-specific DNA binding transcription factor activity; molecular_function
F1GM001887	2	GO:0016616; oxidoreductase activity, acting on the CH-OH group of donors, NAD or NADP as acceptor; molecular_function	GO:0055114; oxidation-reduction process; biological_process
F1GM001888	3	GO:0005215; NA	GO:0016020; membrane; cellular_component	GO:0006810; transport; biological_process
F1GM001889	6	GO:0019439; aromatic compound catabolic process; biological_process	GO:0016491; oxidoreductase activity; molecular_function	GO:0051537; 2 iron, 2 sulfur cluster binding; molecular_function	GO:0005506; iron ion binding; molecular_function	GO:0055114; oxidation-reduction process; biological_process	GO:0016708; oxidoreductase activity, acting on paired donors, with incorporation or reduction of molecular oxygen, NADH or NADPH as one donor, and incorporation of two atoms of oxygen into one donor; molecular_function
F1GM001890	4	GO:0016491; oxidoreductase activity; molecular_function	GO:0009055; NA	GO:0051536; iron-sulfur cluster binding; molecular_function	GO:0055114; oxidation-reduction process; biological_process
F1GM001891	4	GO:0003676; nucleic acid binding; molecular_function	GO:0006139; nucleobase, nucleoside, nucleotide and nucleic acid metabolic process; biological_process	GO:0008408; 3'-5' exonuclease activity; molecular_function	GO:0005622; intracellular; cellular_component
F1GM001892	2	GO:0003824; NA	GO:0008152; NA
F1GM001893	1	GO:0019867; outer membrane; cellular_component
F1GM001895	8	GO:0004003; ATP-dependent DNA helicase activity; molecular_function	GO:0005524; ATP binding; molecular_function	GO:0016787; hydrolase activity; molecular_function	GO:0003676; nucleic acid binding; molecular_function	GO:0003677; DNA binding; molecular_function	GO:0016818; hydrolase activity, acting on acid anhydrides, in phosphorus-containing anhydrides; molecular_function	GO:0008026; ATP-dependent helicase activity; molecular_function	GO:0006139; nucleobase, nucleoside, nucleotide and nucleic acid metabolic process; biological_process
F1GM001899	2	GO:0009058; biosynthetic process; biological_process	GO:0016833; oxo-acid-lyase activity; molecular_function
F1GM001900	1	GO:0016787; hydrolase activity; molecular_function
F1GM001901	5	GO:0019543; propionate catabolic process; biological_process	GO:0047547; 2-methylcitrate dehydratase activity; molecular_function	GO:0003941; L-serine ammonia-lyase activity; molecular_function	GO:0051539; 4 iron, 4 sulfur cluster binding; molecular_function	GO:0006094; gluconeogenesis; biological_process
F1GM001903	2	GO:0030554; adenyl nucleotide binding; molecular_function	GO:0016021; integral to membrane; cellular_component
F1GM001904	12	GO:0005737; cytoplasm; cellular_component	GO:0005576; NA	GO:0042600; chorion; cellular_component	GO:0005622; intracellular; cellular_component	GO:0007304; chorion-containing eggshell formation; biological_process	GO:0008982; protein-N(PI)-phosphohistidine-sugar phosphotransferase activity; molecular_function	GO:0016021; integral to membrane; cellular_component	GO:0003735; structural constituent of ribosome; molecular_function	GO:0005213; structural constituent of chorion; molecular_function	GO:0006414; translational elongation; biological_process	GO:0009401; phosphoenolpyruvate-dependent sugar phosphotransferase system; biological_process	GO:0005840; ribosome; cellular_component
F1GM001905	2	GO:0016021; integral to membrane; cellular_component	GO:0009401; phosphoenolpyruvate-dependent sugar phosphotransferase system; biological_process
F1GM001906	2	GO:0016021; integral to membrane; cellular_component	GO:0009401; phosphoenolpyruvate-dependent sugar phosphotransferase system; biological_process
F1GM001908	2	GO:0003677; DNA binding; molecular_function	GO:0006352; transcription initiation, DNA-dependent; biological_process
F1GM001909	20	GO:0000179; rRNA (adenine-N6,N6-)-dimethyltransferase activity; molecular_function	GO:0008152; NA	GO:0008176; tRNA (guanine-N7-)-methyltransferase activity; molecular_function	GO:0009312; oligosaccharide biosynthetic process; biological_process	GO:0000154; rRNA modification; biological_process	GO:0005524; ATP binding; molecular_function	GO:0009877; nodulation; biological_process	GO:0006464; protein modification process; biological_process	GO:0004518; nuclease activity; molecular_function	GO:0008171; O-methyltransferase activity; molecular_function	GO:0008757; S-adenosylmethionine-dependent methyltransferase activity; molecular_function	GO:0004719; protein-L-isoaspartate (D-aspartate) O-methyltransferase activity; molecular_function	GO:0008276; protein methyltransferase activity; molecular_function	GO:0008649; rRNA methyltransferase activity; molecular_function	GO:0008270; zinc ion binding; molecular_function	GO:0008168; methyltransferase activity; molecular_function	GO:0006281; DNA repair; biological_process	GO:0005737; cytoplasm; cellular_component	GO:0006479; protein methylation; biological_process	GO:0006400; tRNA modification; biological_process
F1GM001910	2	GO:0006355; regulation of transcription, DNA-dependent; biological_process	GO:0003677; DNA binding; molecular_function
F1GM001911	9	GO:0019076; release of virus from host; biological_process	GO:0015078; hydrogen ion transmembrane transporter activity; molecular_function	GO:0004252; serine-type endopeptidase activity; molecular_function	GO:0033179; proton-transporting V-type ATPase, V0 domain; cellular_component	GO:0032801; receptor catabolic process; biological_process	GO:0033644; host cell membrane; cellular_component	GO:0015991; ATP hydrolysis coupled proton transport; biological_process	GO:0005886; plasma membrane; cellular_component	GO:0005261; cation channel activity; molecular_function
F1GM001913	5	GO:0003677; DNA binding; molecular_function	GO:0005622; intracellular; cellular_component	GO:0043565; sequence-specific DNA binding; molecular_function	GO:0006355; regulation of transcription, DNA-dependent; biological_process	GO:0003700; sequence-specific DNA binding transcription factor activity; molecular_function
F1GM001914	3	GO:0055085; transmembrane transport; biological_process	GO:0022857; transmembrane transporter activity; molecular_function	GO:0016021; integral to membrane; cellular_component
F1GM001915	3	GO:0006508; proteolysis; biological_process	GO:0004222; metalloendopeptidase activity; molecular_function	GO:0016020; membrane; cellular_component
F1GM001916	3	GO:0008236; serine-type peptidase activity; molecular_function	GO:0006508; proteolysis; biological_process	GO:0005515; protein binding; molecular_function
F1GM001917	1	GO:0003723; RNA binding; molecular_function
F1GM001918	1	GO:0005515; protein binding; molecular_function
F1GM001919	1	GO:0016021; integral to membrane; cellular_component
F1GM001921	4	GO:0006464; protein modification process; biological_process	GO:0004719; protein-L-isoaspartate (D-aspartate) O-methyltransferase activity; molecular_function	GO:0008168; methyltransferase activity; molecular_function	GO:0032259; methylation; biological_process
F1GM001924	3	GO:0042132; fructose 1,6-bisphosphate 1-phosphatase activity; molecular_function	GO:0016787; hydrolase activity; molecular_function	GO:0006094; gluconeogenesis; biological_process
F1GM001927	1	GO:0016021; integral to membrane; cellular_component
F1GM001928	4	GO:0042597; periplasmic space; cellular_component	GO:0005507; copper ion binding; molecular_function	GO:0046688; response to copper ion; biological_process	GO:0004866; endopeptidase inhibitor activity; molecular_function
F1GM001929	4	GO:0005978; glycogen biosynthetic process; biological_process	GO:0006260; DNA replication; biological_process	GO:0003677; DNA binding; molecular_function	GO:0003887; DNA-directed DNA polymerase activity; molecular_function
F1GM001930	2	GO:0016810; hydrolase activity, acting on carbon-nitrogen (but not peptide) bonds; molecular_function	GO:0006807; nitrogen compound metabolic process; biological_process
F1GM001932	5	GO:0008236; serine-type peptidase activity; molecular_function	GO:0070008; serine-type exopeptidase activity; molecular_function	GO:0004177; aminopeptidase activity; molecular_function	GO:0004252; serine-type endopeptidase activity; molecular_function	GO:0006508; proteolysis; biological_process
F1GM001936	10	GO:0008716; D-alanine-D-alanine ligase activity; molecular_function	GO:0046872; metal ion binding; molecular_function	GO:0008152; NA	GO:0016616; oxidoreductase activity, acting on the CH-OH group of donors, NAD or NADP as acceptor; molecular_function	GO:0050662; coenzyme binding; molecular_function	GO:0044237; cellular metabolic process; biological_process	GO:0048037; cofactor binding; molecular_function	GO:0005524; ATP binding; molecular_function	GO:0003824; NA	GO:0055114; oxidation-reduction process; biological_process
F1GM001937	4	GO:0016829; lyase activity; molecular_function	GO:0008152; NA	GO:0003824; NA	GO:0055114; oxidation-reduction process; biological_process
F1GM001938	2	GO:0003824; NA	GO:0008152; NA
F1GM001939	5	GO:0050661; NADP binding; molecular_function	GO:0016491; oxidoreductase activity; molecular_function	GO:0006006; glucose metabolic process; biological_process	GO:0055114; oxidation-reduction process; biological_process	GO:0004345; glucose-6-phosphate dehydrogenase activity; molecular_function
F1GM001941	7	GO:0016491; oxidoreductase activity; molecular_function	GO:0030246; carbohydrate binding; molecular_function	GO:0005975; carbohydrate metabolic process; biological_process	GO:0006355; regulation of transcription, DNA-dependent; biological_process	GO:0003700; sequence-specific DNA binding transcription factor activity; molecular_function	GO:0055114; oxidation-reduction process; biological_process	GO:0008270; zinc ion binding; molecular_function
F1GM001942	4	GO:0006096; glycolysis; biological_process	GO:0030955; potassium ion binding; molecular_function	GO:0004743; pyruvate kinase activity; molecular_function	GO:0000287; magnesium ion binding; molecular_function
F1GM001943	3	GO:0009244; lipopolysaccharide core region biosynthetic process; biological_process	GO:0016746; transferase activity, transferring acyl groups; molecular_function	GO:0016021; integral to membrane; cellular_component
F1GM001944	1	GO:0016998; cell wall macromolecule catabolic process; biological_process
F1GM001945	2	GO:0046872; metal ion binding; molecular_function	GO:0030001; metal ion transport; biological_process
F1GM001946	7	GO:0030983; mismatched DNA binding; molecular_function	GO:0005525; GTP binding; molecular_function	GO:0003924; GTPase activity; molecular_function	GO:0006298; mismatch repair; biological_process	GO:0016887; ATPase activity; molecular_function	GO:0005524; ATP binding; molecular_function	GO:0070526; threonylcarbamoyladenosine biosynthetic process; biological_process
F1GM001947	6	GO:0016020; membrane; cellular_component	GO:0042626; ATPase activity, coupled to transmembrane movement of substances; molecular_function	GO:0005215; NA	GO:0006810; transport; biological_process	GO:0005524; ATP binding; molecular_function	GO:0016021; integral to membrane; cellular_component
F1GM001948	18	GO:0006310; DNA recombination; biological_process	GO:0008134; transcription factor binding; molecular_function	GO:0015995; chlorophyll biosynthetic process; biological_process	GO:0043531; ADP binding; molecular_function	GO:0003724; RNA helicase activity; molecular_function	GO:0005524; ATP binding; molecular_function	GO:0003677; DNA binding; molecular_function	GO:0016851; magnesium chelatase activity; molecular_function	GO:0003723; RNA binding; molecular_function	GO:0015979; photosynthesis; biological_process	GO:0016787; hydrolase activity; molecular_function	GO:0006281; DNA repair; biological_process	GO:0009378; four-way junction helicase activity; molecular_function	GO:0098519; NA	GO:0006810; transport; biological_process	GO:0016887; ATPase activity; molecular_function	GO:0006355; regulation of transcription, DNA-dependent; biological_process	GO:0003678; DNA helicase activity; molecular_function
F1GM001949	8	GO:0009378; four-way junction helicase activity; molecular_function	GO:0009379; Holliday junction helicase complex; cellular_component	GO:0005524; ATP binding; molecular_function	GO:0006281; DNA repair; biological_process	GO:0006313; transposition, DNA-mediated; biological_process	GO:0003677; DNA binding; molecular_function	GO:0006310; DNA recombination; biological_process	GO:0004803; transposase activity; molecular_function
F1GM001952	4	GO:0006281; DNA repair; biological_process	GO:0006310; DNA recombination; biological_process	GO:0016051; carbohydrate biosynthetic process; biological_process	GO:0004520; endodeoxyribonuclease activity; molecular_function
F1GM001954	1	GO:0016787; hydrolase activity; molecular_function
F1GM001955	8	GO:0005737; cytoplasm; cellular_component	GO:0004812; aminoacyl-tRNA ligase activity; molecular_function	GO:0000166; nucleotide binding; molecular_function	GO:0005524; ATP binding; molecular_function	GO:0000049; tRNA binding; molecular_function	GO:0003676; nucleic acid binding; molecular_function	GO:0006418; tRNA aminoacylation for protein translation; biological_process	GO:0043039; tRNA aminoacylation; biological_process
F1GM001956	2	GO:0008152; NA	GO:0003824; NA
F1GM001959	10	GO:0016740; transferase activity; molecular_function	GO:0008152; NA	GO:0008168; methyltransferase activity; molecular_function	GO:0004719; protein-L-isoaspartate (D-aspartate) O-methyltransferase activity; molecular_function	GO:0008276; protein methyltransferase activity; molecular_function	GO:0006412; translation; biological_process	GO:0005737; cytoplasm; cellular_component	GO:0006464; protein modification process; biological_process	GO:0008610; lipid biosynthetic process; biological_process	GO:0006479; protein methylation; biological_process
F1GM001960	5	GO:0006464; protein modification process; biological_process	GO:0008152; NA	GO:0004719; protein-L-isoaspartate (D-aspartate) O-methyltransferase activity; molecular_function	GO:0008168; methyltransferase activity; molecular_function	GO:0008610; lipid biosynthetic process; biological_process
F1GM001961	3	GO:0016491; oxidoreductase activity; molecular_function	GO:0055114; oxidation-reduction process; biological_process	GO:0030151; molybdenum ion binding; molecular_function
F1GM001962	3	GO:0009055; NA	GO:0051536; iron-sulfur cluster binding; molecular_function	GO:0020037; heme binding; molecular_function
F1GM001963	2	GO:0005507; copper ion binding; molecular_function	GO:0055070; copper ion homeostasis; biological_process
F1GM001965	12	GO:0019843; rRNA binding; molecular_function	GO:0003735; structural constituent of ribosome; molecular_function	GO:0004814; arginine-tRNA ligase activity; molecular_function	GO:0006418; tRNA aminoacylation for protein translation; biological_process	GO:0006420; arginyl-tRNA aminoacylation; biological_process	GO:0006412; translation; biological_process	GO:0005840; ribosome; cellular_component	GO:0005737; cytoplasm; cellular_component	GO:0004812; aminoacyl-tRNA ligase activity; molecular_function	GO:0005524; ATP binding; molecular_function	GO:0005622; intracellular; cellular_component	GO:0000166; nucleotide binding; molecular_function
F1GM001968	2	GO:0009306; protein secretion; biological_process	GO:0016020; membrane; cellular_component
F1GM001969	2	GO:0009306; protein secretion; biological_process	GO:0016020; membrane; cellular_component
F1GM001970	3	GO:0003824; NA	GO:0050920; regulation of chemotaxis; biological_process	GO:0009288; bacterial-type flagellum; cellular_component
F1GM001971	3	GO:0000156; two-component response regulator activity; molecular_function	GO:0006355; regulation of transcription, DNA-dependent; biological_process	GO:0000160; two-component signal transduction system (phosphorelay); biological_process
F1GM001972	6	GO:0000156; two-component response regulator activity; molecular_function	GO:0006355; regulation of transcription, DNA-dependent; biological_process	GO:0000160; two-component signal transduction system (phosphorelay); biological_process	GO:0008984; protein-glutamate methylesterase activity; molecular_function	GO:0006935; chemotaxis; biological_process	GO:0005737; cytoplasm; cellular_component
F1GM001973	2	GO:0008152; NA	GO:0008168; methyltransferase activity; molecular_function
F1GM001974	8	GO:0006935; chemotaxis; biological_process	GO:0016021; integral to membrane; cellular_component	GO:0004871; signal transducer activity; molecular_function	GO:0007165; signal transduction; biological_process	GO:0004888; transmembrane receptor activity; molecular_function	GO:0042262; DNA protection; biological_process	GO:0016020; membrane; cellular_component	GO:0003690; double-stranded DNA binding; molecular_function
F1GM001975	8	GO:0004871; signal transducer activity; molecular_function	GO:0016021; integral to membrane; cellular_component	GO:0006914; autophagy; biological_process	GO:0006935; chemotaxis; biological_process	GO:0016020; membrane; cellular_component	GO:0009405; pathogenesis; biological_process	GO:0004888; transmembrane receptor activity; molecular_function	GO:0007165; signal transduction; biological_process
F1GM001976	4	GO:0007165; signal transduction; biological_process	GO:0005622; intracellular; cellular_component	GO:0006935; chemotaxis; biological_process	GO:0004871; signal transducer activity; molecular_function
F1GM001977	9	GO:0006935; chemotaxis; biological_process	GO:0004673; protein histidine kinase activity; molecular_function	GO:0004871; signal transducer activity; molecular_function	GO:0005524; ATP binding; molecular_function	GO:0005622; intracellular; cellular_component	GO:0000155; two-component sensor activity; molecular_function	GO:0007165; signal transduction; biological_process	GO:0005737; cytoplasm; cellular_component	GO:0000160; two-component signal transduction system (phosphorelay); biological_process
F1GM001979	3	GO:0016020; membrane; cellular_component	GO:0006810; transport; biological_process	GO:0008565; protein transporter activity; molecular_function
F1GM001980	3	GO:0003677; DNA binding; molecular_function	GO:1902208; NA	GO:0045893; positive regulation of transcription, DNA-dependent; biological_process
F1GM001981	2	GO:0045893; positive regulation of transcription, DNA-dependent; biological_process	GO:0044780; NA
F1GM001983	1	GO:0006950; response to stress; biological_process
F1GM001984	2	GO:0005992; trehalose biosynthetic process; biological_process	GO:0003824; NA
F1GM001985	2	GO:0003824; NA	GO:0005992; trehalose biosynthetic process; biological_process
F1GM001986	3	GO:0006810; transport; biological_process	GO:0016020; membrane; cellular_component	GO:0005215; NA
F1GM001987	6	GO:0003924; GTPase activity; molecular_function	GO:0016887; ATPase activity; molecular_function	GO:0005525; GTP binding; molecular_function	GO:0070526; threonylcarbamoyladenosine biosynthetic process; biological_process	GO:0016301; kinase activity; molecular_function	GO:0005524; ATP binding; molecular_function
F1GM001989	5	GO:0008199; ferric iron binding; molecular_function	GO:0072686; mitotic spindle; cellular_component	GO:0042729; DASH complex; cellular_component	GO:0008608; attachment of spindle microtubules to kinetochore; biological_process	GO:0006879; cellular iron ion homeostasis; biological_process
F1GM001991	3	GO:0006879; cellular iron ion homeostasis; biological_process	GO:0017000; antibiotic biosynthetic process; biological_process	GO:0008199; ferric iron binding; molecular_function
F1GM001992	6	GO:0005496; steroid binding; molecular_function	GO:0003677; DNA binding; molecular_function	GO:0005634; nucleus; cellular_component	GO:0004882; androgen receptor activity; molecular_function	GO:0006355; regulation of transcription, DNA-dependent; biological_process	GO:0030521; androgen receptor signaling pathway; biological_process
F1GM001993	1	GO:0003333; amino acid transmembrane transport; biological_process
F1GM001995	3	GO:0008654; phospholipid biosynthetic process; biological_process	GO:0016780; phosphotransferase activity, for other substituted phosphate groups; molecular_function	GO:0016020; membrane; cellular_component
F1GM001996	2	GO:0005515; protein binding; molecular_function	GO:0003677; DNA binding; molecular_function
F1GM001997	11	GO:0006352; transcription initiation, DNA-dependent; biological_process	GO:0003700; sequence-specific DNA binding transcription factor activity; molecular_function	GO:0016987; sigma factor activity; molecular_function	GO:0006310; DNA recombination; biological_process	GO:0003677; DNA binding; molecular_function	GO:0000160; two-component signal transduction system (phosphorelay); biological_process	GO:0006355; regulation of transcription, DNA-dependent; biological_process	GO:0000156; two-component response regulator activity; molecular_function	GO:0019069; viral capsid assembly; biological_process	GO:0000150; recombinase activity; molecular_function	GO:0005524; ATP binding; molecular_function
F1GM002001	5	GO:0003677; DNA binding; molecular_function	GO:0016987; sigma factor activity; molecular_function	GO:0003700; sequence-specific DNA binding transcription factor activity; molecular_function	GO:0006355; regulation of transcription, DNA-dependent; biological_process	GO:0006352; transcription initiation, DNA-dependent; biological_process
F1GM002002	24	GO:0016021; integral to membrane; cellular_component	GO:0008152; NA	GO:0019001; guanyl nucleotide binding; molecular_function	GO:0004871; signal transducer activity; molecular_function	GO:0003924; GTPase activity; molecular_function	GO:0019083; viral transcription; biological_process	GO:0007186; G-protein coupled receptor protein signaling pathway; biological_process	GO:0043531; ADP binding; molecular_function	GO:0007059; chromosome segregation; biological_process	GO:0070526; threonylcarbamoyladenosine biosynthetic process; biological_process	GO:0000166; nucleotide binding; molecular_function	GO:0005524; ATP binding; molecular_function	GO:0005622; intracellular; cellular_component	GO:0016301; kinase activity; molecular_function	GO:0006576; cellular biogenic amine metabolic process; biological_process	GO:0051301; cell division; biological_process	GO:0005525; GTP binding; molecular_function	GO:0006614; SRP-dependent cotranslational protein targeting to membrane; biological_process	GO:0031683; G-protein beta/gamma-subunit complex binding; molecular_function	GO:0003677; DNA binding; molecular_function	GO:0007264; small GTPase mediated signal transduction; biological_process	GO:0006810; transport; biological_process	GO:0016887; ATPase activity; molecular_function	GO:0007049; cell cycle; biological_process
F1GM002003	3	GO:0005215; NA	GO:0016020; membrane; cellular_component	GO:0006810; transport; biological_process
F1GM002005	2	GO:0005215; NA	GO:0006810; transport; biological_process
F1GM002006	2	GO:0015074; DNA integration; biological_process	GO:0003677; DNA binding; molecular_function
F1GM002007	5	GO:0003677; DNA binding; molecular_function	GO:0006355; regulation of transcription, DNA-dependent; biological_process	GO:0003700; sequence-specific DNA binding transcription factor activity; molecular_function	GO:0016987; sigma factor activity; molecular_function	GO:0006352; transcription initiation, DNA-dependent; biological_process
F1GM002008	5	GO:0005198; NA	GO:0001539; ciliary or flagellar motility; biological_process	GO:0006891; intra-Golgi vesicle-mediated transport; biological_process	GO:0017119; Golgi transport complex; cellular_component	GO:0009288; bacterial-type flagellum; cellular_component
F1GM002009	3	GO:0009424; bacterial-type flagellum hook; cellular_component	GO:0007155; cell adhesion; biological_process	GO:0009288; bacterial-type flagellum; cellular_component
F1GM002010	2	GO:0009288; bacterial-type flagellum; cellular_component	GO:0006355; regulation of transcription, DNA-dependent; biological_process
F1GM002012	6	GO:0004553; hydrolase activity, hydrolyzing O-glycosyl compounds; molecular_function	GO:0046527; glucosyltransferase activity; molecular_function	GO:0043169; cation binding; molecular_function	GO:0003824; NA	GO:0005975; carbohydrate metabolic process; biological_process	GO:0009250; glucan biosynthetic process; biological_process
F1GM002018	1	GO:0005515; protein binding; molecular_function
F1GM002019	4	GO:0003774; motor activity; molecular_function	GO:0001539; ciliary or flagellar motility; biological_process	GO:0005198; NA	GO:0009288; bacterial-type flagellum; cellular_component
F1GM002021	4	GO:0016021; integral to membrane; cellular_component	GO:0019031; viral envelope; cellular_component	GO:0061025; membrane fusion; biological_process	GO:0046813; virion attachment, binding of host cell surface receptor; biological_process
F1GM002022	1	GO:0009877; nodulation; biological_process
F1GM002023	2	GO:0016887; ATPase activity; molecular_function	GO:0005524; ATP binding; molecular_function
F1GM002024	6	GO:0030168; platelet activation; biological_process	GO:0051258; protein polymerization; biological_process	GO:0007165; signal transduction; biological_process	GO:0030674; protein binding, bridging; molecular_function	GO:0005577; fibrinogen complex; cellular_component	GO:0005102; receptor binding; molecular_function
F1GM002026	3	GO:0001539; ciliary or flagellar motility; biological_process	GO:0009425; bacterial-type flagellum basal body; cellular_component	GO:0006935; chemotaxis; biological_process
F1GM002027	4	GO:0006935; chemotaxis; biological_process	GO:0009425; bacterial-type flagellum basal body; cellular_component	GO:0003774; motor activity; molecular_function	GO:0001539; ciliary or flagellar motility; biological_process
F1GM002028	4	GO:0055114; oxidation-reduction process; biological_process	GO:0016705; oxidoreductase activity, acting on paired donors, with incorporation or reduction of molecular oxygen; molecular_function	GO:0020037; heme binding; molecular_function	GO:0005506; iron ion binding; molecular_function
F1GM002029	2	GO:0044781; NA	GO:0016021; integral to membrane; cellular_component
F1GM002030	2	GO:0009306; protein secretion; biological_process	GO:0016020; membrane; cellular_component
F1GM002031	3	GO:0009306; protein secretion; biological_process	GO:0016020; membrane; cellular_component	GO:0008270; zinc ion binding; molecular_function
F1GM002032	2	GO:0016020; membrane; cellular_component	GO:0006605; protein targeting; biological_process
F1GM002033	2	GO:0003700; sequence-specific DNA binding transcription factor activity; molecular_function	GO:0006355; regulation of transcription, DNA-dependent; biological_process
F1GM002036	2	GO:0003824; NA	GO:0005992; trehalose biosynthetic process; biological_process
F1GM002040	1	GO:0016020; membrane; cellular_component
F1GM002041	2	GO:0004519; endonuclease activity; molecular_function	GO:0006298; mismatch repair; biological_process
F1GM002042	3	GO:0008168; methyltransferase activity; molecular_function	GO:0006306; DNA methylation; biological_process	GO:0003677; DNA binding; molecular_function
F1GM002043	2	GO:0046872; metal ion binding; molecular_function	GO:0008081; phosphoric diester hydrolase activity; molecular_function
F1GM002046	3	GO:0006810; transport; biological_process	GO:0015288; porin activity; molecular_function	GO:0016020; membrane; cellular_component
F1GM002049	9	GO:0004871; signal transducer activity; molecular_function	GO:0016021; integral to membrane; cellular_component	GO:0016592; mediator complex; cellular_component	GO:0001104; RNA polymerase II transcription cofactor activity; molecular_function	GO:0016020; membrane; cellular_component	GO:0000155; two-component sensor activity; molecular_function	GO:0005524; ATP binding; molecular_function	GO:0006357; regulation of transcription from RNA polymerase II promoter; biological_process	GO:0007165; signal transduction; biological_process
F1GM002050	5	GO:0005515; protein binding; molecular_function	GO:0003677; DNA binding; molecular_function	GO:0000160; two-component signal transduction system (phosphorelay); biological_process	GO:0006355; regulation of transcription, DNA-dependent; biological_process	GO:0000156; two-component response regulator activity; molecular_function
F1GM002051	1	GO:0004866; endopeptidase inhibitor activity; molecular_function
F1GM002052	2	GO:0055114; oxidation-reduction process; biological_process	GO:0009055; NA
F1GM002057	3	GO:0006310; DNA recombination; biological_process	GO:0015074; DNA integration; biological_process	GO:0003677; DNA binding; molecular_function
F1GM002059	2	GO:0055085; transmembrane transport; biological_process	GO:0016021; integral to membrane; cellular_component
F1GM002060	10	GO:0055085; transmembrane transport; biological_process	GO:0005524; ATP binding; molecular_function	GO:0016301; kinase activity; molecular_function	GO:0006810; transport; biological_process	GO:0016887; ATPase activity; molecular_function	GO:0006614; SRP-dependent cotranslational protein targeting to membrane; biological_process	GO:0005525; GTP binding; molecular_function	GO:0042626; ATPase activity, coupled to transmembrane movement of substances; molecular_function	GO:0016021; integral to membrane; cellular_component	GO:0003924; GTPase activity; molecular_function
F1GM002061	12	GO:0016887; ATPase activity; molecular_function	GO:0042626; ATPase activity, coupled to transmembrane movement of substances; molecular_function	GO:0006355; regulation of transcription, DNA-dependent; biological_process	GO:0005525; GTP binding; molecular_function	GO:0070526; threonylcarbamoyladenosine biosynthetic process; biological_process	GO:0055085; transmembrane transport; biological_process	GO:0016301; kinase activity; molecular_function	GO:0006810; transport; biological_process	GO:0005524; ATP binding; molecular_function	GO:0003924; GTPase activity; molecular_function	GO:0016021; integral to membrane; cellular_component	GO:0008134; transcription factor binding; molecular_function
F1GM002062	8	GO:0006355; regulation of transcription, DNA-dependent; biological_process	GO:0043565; sequence-specific DNA binding; molecular_function	GO:0000150; recombinase activity; molecular_function	GO:0003700; sequence-specific DNA binding transcription factor activity; molecular_function	GO:0016987; sigma factor activity; molecular_function	GO:0006352; transcription initiation, DNA-dependent; biological_process	GO:0003677; DNA binding; molecular_function	GO:0006310; DNA recombination; biological_process
F1GM002063	3	GO:0008168; methyltransferase activity; molecular_function	GO:0003824; NA	GO:0008152; NA
F1GM002064	15	GO:0016491; oxidoreductase activity; molecular_function	GO:0000154; rRNA modification; biological_process	GO:0009877; nodulation; biological_process	GO:0003824; NA	GO:0016788; hydrolase activity, acting on ester bonds; molecular_function	GO:0009312; oligosaccharide biosynthetic process; biological_process	GO:0008152; NA	GO:0008757; S-adenosylmethionine-dependent methyltransferase activity; molecular_function	GO:0050662; coenzyme binding; molecular_function	GO:0000179; rRNA (adenine-N6,N6-)-dimethyltransferase activity; molecular_function	GO:0016747; transferase activity, transferring acyl groups other than amino-acyl groups; molecular_function	GO:0009058; biosynthetic process; biological_process	GO:0008168; methyltransferase activity; molecular_function	GO:0044237; cellular metabolic process; biological_process	GO:0008649; rRNA methyltransferase activity; molecular_function
F1GM002065	1	GO:0016491; oxidoreductase activity; molecular_function
F1GM002066	6	GO:0015996; chlorophyll catabolic process; biological_process	GO:0047746; chlorophyllase activity; molecular_function	GO:0009058; biosynthetic process; biological_process	GO:0016788; hydrolase activity, acting on ester bonds; molecular_function	GO:0016787; hydrolase activity; molecular_function	GO:0008152; NA
F1GM002067	2	GO:0008152; NA	GO:0003824; NA
F1GM002068	4	GO:0006810; transport; biological_process	GO:0004872; receptor activity; molecular_function	GO:0016020; membrane; cellular_component	GO:0005215; NA
F1GM002071	2	GO:0008152; NA	GO:0016757; transferase activity, transferring glycosyl groups; molecular_function
F1GM002072	6	GO:0015078; hydrogen ion transmembrane transporter activity; molecular_function	GO:0016021; integral to membrane; cellular_component	GO:0015986; ATP synthesis coupled proton transport; biological_process	GO:0022857; transmembrane transporter activity; molecular_function	GO:0055085; transmembrane transport; biological_process	GO:0045263; proton-transporting ATP synthase complex, coupling factor F(o); cellular_component
F1GM002073	2	GO:0009116; nucleoside metabolic process; biological_process	GO:0003824; NA
F1GM002075	5	GO:0016020; membrane; cellular_component	GO:0006855; drug transmembrane transport; biological_process	GO:0015297; antiporter activity; molecular_function	GO:0015238; drug transmembrane transporter activity; molecular_function	GO:0055085; transmembrane transport; biological_process
F1GM002076	2	GO:0006355; regulation of transcription, DNA-dependent; biological_process	GO:0003700; sequence-specific DNA binding transcription factor activity; molecular_function
F1GM002077	2	GO:0003700; sequence-specific DNA binding transcription factor activity; molecular_function	GO:0006355; regulation of transcription, DNA-dependent; biological_process
F1GM002078	1	GO:0016740; transferase activity; molecular_function
F1GM002079	2	GO:0008939; nicotinate-nucleotide-dimethylbenzimidazole phosphoribosyltransferase activity; molecular_function	GO:0009236; cobalamin biosynthetic process; biological_process
F1GM002080	2	GO:0009236; cobalamin biosynthetic process; biological_process	GO:0008818; cobalamin 5'-phosphate synthase activity; molecular_function
F1GM002081	4	GO:0009236; cobalamin biosynthetic process; biological_process	GO:0051188; cofactor biosynthetic process; biological_process	GO:0000166; nucleotide binding; molecular_function	GO:0043752; adenosylcobinamide kinase activity; molecular_function
F1GM002083	3	GO:0004803; transposase activity; molecular_function	GO:0003677; DNA binding; molecular_function	GO:0006313; transposition, DNA-mediated; biological_process
F1GM002084	5	GO:0005622; intracellular; cellular_component	GO:0042254; ribosome biogenesis; biological_process	GO:0003700; sequence-specific DNA binding transcription factor activity; molecular_function	GO:0006355; regulation of transcription, DNA-dependent; biological_process	GO:0043565; sequence-specific DNA binding; molecular_function
F1GM002085	1	GO:0003677; DNA binding; molecular_function
F1GM002086	2	GO:0016021; integral to membrane; cellular_component	GO:0055085; transmembrane transport; biological_process
F1GM002087	2	GO:0045892; negative regulation of transcription, DNA-dependent; biological_process	GO:0003677; DNA binding; molecular_function
F1GM002089	2	GO:0008152; NA	GO:0016597; amino acid binding; molecular_function
F1GM002091	3	GO:0016021; integral to membrane; cellular_component	GO:0015501; glutamate:sodium symporter activity; molecular_function	GO:0015813; L-glutamate transport; biological_process
F1GM002092	5	GO:0004803; transposase activity; molecular_function	GO:0003700; sequence-specific DNA binding transcription factor activity; molecular_function	GO:0006355; regulation of transcription, DNA-dependent; biological_process	GO:0006313; transposition, DNA-mediated; biological_process	GO:0003677; DNA binding; molecular_function
F1GM002093	1	GO:0015074; DNA integration; biological_process
F1GM002095	4	GO:0003677; DNA binding; molecular_function	GO:0005622; intracellular; cellular_component	GO:0006355; regulation of transcription, DNA-dependent; biological_process	GO:0003700; sequence-specific DNA binding transcription factor activity; molecular_function
F1GM002099	2	GO:0008270; zinc ion binding; molecular_function	GO:0009056; catabolic process; biological_process
F1GM002101	11	GO:0005622; intracellular; cellular_component	GO:0006313; transposition, DNA-mediated; biological_process	GO:0000150; recombinase activity; molecular_function	GO:0006355; regulation of transcription, DNA-dependent; biological_process	GO:0043565; sequence-specific DNA binding; molecular_function	GO:0003677; DNA binding; molecular_function	GO:0006310; DNA recombination; biological_process	GO:0016987; sigma factor activity; molecular_function	GO:0003700; sequence-specific DNA binding transcription factor activity; molecular_function	GO:0004803; transposase activity; molecular_function	GO:0006352; transcription initiation, DNA-dependent; biological_process
F1GM002107	8	GO:0030674; protein binding, bridging; molecular_function	GO:0007165; signal transduction; biological_process	GO:0006914; autophagy; biological_process	GO:0010508; positive regulation of autophagy; biological_process	GO:0005577; fibrinogen complex; cellular_component	GO:0005102; receptor binding; molecular_function	GO:0030168; platelet activation; biological_process	GO:0051258; protein polymerization; biological_process
F1GM002111	12	GO:0005622; intracellular; cellular_component	GO:0005524; ATP binding; molecular_function	GO:0005737; cytoplasm; cellular_component	GO:0005525; GTP binding; molecular_function	GO:0007049; cell cycle; biological_process	GO:0016887; ATPase activity; molecular_function	GO:0005634; nucleus; cellular_component	GO:0015684; ferrous iron transport; biological_process	GO:0016021; integral to membrane; cellular_component	GO:0015093; ferrous iron transmembrane transporter activity; molecular_function	GO:0007264; small GTPase mediated signal transduction; biological_process	GO:0003924; GTPase activity; molecular_function
F1GM002112	7	GO:0005737; cytoplasm; cellular_component	GO:0005622; intracellular; cellular_component	GO:0005634; nucleus; cellular_component	GO:0003924; GTPase activity; molecular_function	GO:0007264; small GTPase mediated signal transduction; biological_process	GO:0042254; ribosome biogenesis; biological_process	GO:0005525; GTP binding; molecular_function
F1GM002114	8	GO:0005525; GTP binding; molecular_function	GO:0005737; cytoplasm; cellular_component	GO:0005622; intracellular; cellular_component	GO:0007264; small GTPase mediated signal transduction; biological_process	GO:0003924; GTPase activity; molecular_function	GO:0042254; ribosome biogenesis; biological_process	GO:0005634; nucleus; cellular_component	GO:0005515; protein binding; molecular_function
F1GM002116	1	GO:0006629; lipid metabolic process; biological_process
F1GM002121	3	GO:0055114; oxidation-reduction process; biological_process	GO:0004471; malate dehydrogenase (decarboxylating) activity; molecular_function	GO:0051287; NAD binding; molecular_function
F1GM002126	8	GO:0015093; ferrous iron transmembrane transporter activity; molecular_function	GO:0004852; uroporphyrinogen-III synthase activity; molecular_function	GO:0016021; integral to membrane; cellular_component	GO:0015684; ferrous iron transport; biological_process	GO:0006576; cellular biogenic amine metabolic process; biological_process	GO:0005525; GTP binding; molecular_function	GO:0033014; tetrapyrrole biosynthetic process; biological_process	GO:0005524; ATP binding; molecular_function
F1GM002127	1	GO:0016032; NA
F1GM002128	3	GO:0015743; malate transport; biological_process	GO:0006810; transport; biological_process	GO:0005886; plasma membrane; cellular_component
F1GM002130	3	GO:0009002; serine-type D-Ala-D-Ala carboxypeptidase activity; molecular_function	GO:0019048; virus-host interaction; biological_process	GO:0006508; proteolysis; biological_process
F1GM002131	2	GO:0008852; exodeoxyribonuclease I activity; molecular_function	GO:0006281; DNA repair; biological_process
F1GM002134	5	GO:0006810; transport; biological_process	GO:0003333; amino acid transmembrane transport; biological_process	GO:0055085; transmembrane transport; biological_process	GO:0016020; membrane; cellular_component	GO:0015171; amino acid transmembrane transporter activity; molecular_function
F1GM002135	2	GO:0003700; sequence-specific DNA binding transcription factor activity; molecular_function	GO:0006355; regulation of transcription, DNA-dependent; biological_process
F1GM002136	18	GO:0003857; 3-hydroxyacyl-CoA dehydrogenase activity; molecular_function	GO:0046168; glycerol-3-phosphate catabolic process; biological_process	GO:0044237; cellular metabolic process; biological_process	GO:0006694; steroid biosynthetic process; biological_process	GO:0006098; pentose-phosphate shunt; biological_process	GO:0006813; potassium ion transport; biological_process	GO:0051287; NAD binding; molecular_function	GO:0016616; oxidoreductase activity, acting on the CH-OH group of donors, NAD or NADP as acceptor; molecular_function	GO:0004616; phosphogluconate dehydrogenase (decarboxylating) activity; molecular_function	GO:0050662; coenzyme binding; molecular_function	GO:0045226; extracellular polysaccharide biosynthetic process; biological_process	GO:0003854; 3-beta-hydroxy-delta5-steroid dehydrogenase activity; molecular_function	GO:0055114; oxidation-reduction process; biological_process	GO:0008831; dTDP-4-dehydrorhamnose reductase activity; molecular_function	GO:0016491; oxidoreductase activity; molecular_function	GO:0006631; fatty acid metabolic process; biological_process	GO:0003824; NA	GO:0005737; cytoplasm; cellular_component
F1GM002137	2	GO:0006401; RNA catabolic process; biological_process	GO:0004519; endonuclease activity; molecular_function
F1GM002139	4	GO:0003879; ATP phosphoribosyltransferase activity; molecular_function	GO:0000105; histidine biosynthetic process; biological_process	GO:0005737; cytoplasm; cellular_component	GO:0000287; magnesium ion binding; molecular_function
F1GM002140	5	GO:0000105; histidine biosynthetic process; biological_process	GO:0051287; NAD binding; molecular_function	GO:0004399; histidinol dehydrogenase activity; molecular_function	GO:0008270; zinc ion binding; molecular_function	GO:0055114; oxidation-reduction process; biological_process
F1GM002141	3	GO:0030170; pyridoxal phosphate binding; molecular_function	GO:0016846; carbon-sulfur lyase activity; molecular_function	GO:0009058; biosynthetic process; biological_process
F1GM002142	2	GO:0004424; imidazoleglycerol-phosphate dehydratase activity; molecular_function	GO:0000105; histidine biosynthetic process; biological_process
F1GM002143	4	GO:0009236; cobalamin biosynthetic process; biological_process	GO:0006541; glutamine metabolic process; biological_process	GO:0003824; NA	GO:0016787; hydrolase activity; molecular_function
F1GM002144	20	GO:0016857; racemase and epimerase activity, acting on carbohydrates and derivatives; molecular_function	GO:0047465; N-acylglucosamine-6-phosphate 2-epimerase activity; molecular_function	GO:0004425; indole-3-glycerol-phosphate synthase activity; molecular_function	GO:0006568; tryptophan metabolic process; biological_process	GO:0009435; NAD biosynthetic process; biological_process	GO:0004514; nicotinate-nucleotide diphosphorylase (carboxylating) activity; molecular_function	GO:0004834; tryptophan synthase activity; molecular_function	GO:0006051; N-acetylmannosamine metabolic process; biological_process	GO:0050660; flavin adenine dinucleotide binding; molecular_function	GO:0009228; thiamine biosynthetic process; biological_process	GO:0000105; histidine biosynthetic process; biological_process	GO:0004789; thiamine-phosphate diphosphorylase activity; molecular_function	GO:0036355; NA	GO:0018580; nitronate monooxygenase activity; molecular_function	GO:0005975; carbohydrate metabolic process; biological_process	GO:0016765; transferase activity, transferring alkyl or aryl (other than methyl) groups; molecular_function	GO:0016491; oxidoreductase activity; molecular_function	GO:0008033; tRNA processing; biological_process	GO:0055114; oxidation-reduction process; biological_process	GO:0017150; tRNA dihydrouridine synthase activity; molecular_function
F1GM002145	15	GO:0000105; histidine biosynthetic process; biological_process	GO:0004789; thiamine-phosphate diphosphorylase activity; molecular_function	GO:0009228; thiamine biosynthetic process; biological_process	GO:0010181; FMN binding; molecular_function	GO:0036355; NA	GO:0006222; UMP biosynthetic process; biological_process	GO:0004152; dihydroorotate dehydrogenase activity; molecular_function	GO:0018580; nitronate monooxygenase activity; molecular_function	GO:0016491; oxidoreductase activity; molecular_function	GO:0003824; NA	GO:0016765; transferase activity, transferring alkyl or aryl (other than methyl) groups; molecular_function	GO:0050660; flavin adenine dinucleotide binding; molecular_function	GO:0017150; tRNA dihydrouridine synthase activity; molecular_function	GO:0008033; tRNA processing; biological_process	GO:0055114; oxidation-reduction process; biological_process
F1GM002146	2	GO:0004635; phosphoribosyl-AMP cyclohydrolase activity; molecular_function	GO:0000105; histidine biosynthetic process; biological_process
F1GM002147	1	GO:0009058; biosynthetic process; biological_process
F1GM002148	3	GO:0004803; transposase activity; molecular_function	GO:0006313; transposition, DNA-mediated; biological_process	GO:0003677; DNA binding; molecular_function
F1GM002149	1	GO:0006313; transposition, DNA-mediated; biological_process
F1GM002150	3	GO:0003700; sequence-specific DNA binding transcription factor activity; molecular_function	GO:0016010; dystrophin-associated glycoprotein complex; cellular_component	GO:0007016; cytoskeletal anchoring at plasma membrane; biological_process
F1GM002151	3	GO:0006313; transposition, DNA-mediated; biological_process	GO:0003677; DNA binding; molecular_function	GO:0004803; transposase activity; molecular_function
F1GM002153	12	GO:0055114; oxidation-reduction process; biological_process	GO:0006631; fatty acid metabolic process; biological_process	GO:0048037; cofactor binding; molecular_function	GO:0016491; oxidoreductase activity; molecular_function	GO:0005975; carbohydrate metabolic process; biological_process	GO:0005737; cytoplasm; cellular_component	GO:0003857; 3-hydroxyacyl-CoA dehydrogenase activity; molecular_function	GO:0046168; glycerol-3-phosphate catabolic process; biological_process	GO:0051287; NAD binding; molecular_function	GO:0008677; 2-dehydropantoate 2-reductase activity; molecular_function	GO:0016616; oxidoreductase activity, acting on the CH-OH group of donors, NAD or NADP as acceptor; molecular_function	GO:0004553; hydrolase activity, hydrolyzing O-glycosyl compounds; molecular_function
F1GM002154	2	GO:0009103; lipopolysaccharide biosynthetic process; biological_process	GO:0008830; dTDP-4-dehydrorhamnose 3,5-epimerase activity; molecular_function
F1GM002155	9	GO:0050661; NADP binding; molecular_function	GO:0050662; coenzyme binding; molecular_function	GO:0044237; cellular metabolic process; biological_process	GO:0009058; biosynthetic process; biological_process	GO:0003824; NA	GO:0016491; oxidoreductase activity; molecular_function	GO:0008831; dTDP-4-dehydrorhamnose reductase activity; molecular_function	GO:0055114; oxidation-reduction process; biological_process	GO:0045226; extracellular polysaccharide biosynthetic process; biological_process
F1GM002156	5	GO:0016779; nucleotidyltransferase activity; molecular_function	GO:0009103; lipopolysaccharide biosynthetic process; biological_process	GO:0003824; NA	GO:0009058; biosynthetic process; biological_process	GO:0008299; isoprenoid biosynthetic process; biological_process
F1GM002157	15	GO:0008831; dTDP-4-dehydrorhamnose reductase activity; molecular_function	GO:0055114; oxidation-reduction process; biological_process	GO:0006694; steroid biosynthetic process; biological_process	GO:0003854; 3-beta-hydroxy-delta5-steroid dehydrogenase activity; molecular_function	GO:0045226; extracellular polysaccharide biosynthetic process; biological_process	GO:0003824; NA	GO:0016491; oxidoreductase activity; molecular_function	GO:0008839; dihydrodipicolinate reductase activity; molecular_function	GO:0044237; cellular metabolic process; biological_process	GO:0009058; biosynthetic process; biological_process	GO:0050661; NADP binding; molecular_function	GO:0050662; coenzyme binding; molecular_function	GO:0016616; oxidoreductase activity, acting on the CH-OH group of donors, NAD or NADP as acceptor; molecular_function	GO:0009089; lysine biosynthetic process via diaminopimelate; biological_process	GO:0008152; NA
F1GM002158	15	GO:0005737; cytoplasm; cellular_component	GO:0006631; fatty acid metabolic process; biological_process	GO:0048037; cofactor binding; molecular_function	GO:0006098; pentose-phosphate shunt; biological_process	GO:0016491; oxidoreductase activity; molecular_function	GO:0055114; oxidation-reduction process; biological_process	GO:0016616; oxidoreductase activity, acting on the CH-OH group of donors, NAD or NADP as acceptor; molecular_function	GO:0004455; ketol-acid reductoisomerase activity; molecular_function	GO:0008652; cellular amino acid biosynthetic process; biological_process	GO:0050661; NADP binding; molecular_function	GO:0004616; phosphogluconate dehydrogenase (decarboxylating) activity; molecular_function	GO:0051287; NAD binding; molecular_function	GO:0008677; 2-dehydropantoate 2-reductase activity; molecular_function	GO:0003857; 3-hydroxyacyl-CoA dehydrogenase activity; molecular_function	GO:0046168; glycerol-3-phosphate catabolic process; biological_process
F1GM002159	2	GO:0016020; membrane; cellular_component	GO:0000271; polysaccharide biosynthetic process; biological_process
F1GM002160	3	GO:0006313; transposition, DNA-mediated; biological_process	GO:0003677; DNA binding; molecular_function	GO:0004803; transposase activity; molecular_function
F1GM002161	1	GO:0006313; transposition, DNA-mediated; biological_process
F1GM002167	1	GO:0016757; transferase activity, transferring glycosyl groups; molecular_function
F1GM002169	5	GO:0055114; oxidation-reduction process; biological_process	GO:0016020; membrane; cellular_component	GO:0005524; ATP binding; molecular_function	GO:0009103; lipopolysaccharide biosynthetic process; biological_process	GO:0016491; oxidoreductase activity; molecular_function
F1GM002171	3	GO:0015774; polysaccharide transport; biological_process	GO:0015159; polysaccharide transmembrane transporter activity; molecular_function	GO:0016020; membrane; cellular_component
F1GM002173	5	GO:0005737; cytoplasm; cellular_component	GO:0006313; transposition, DNA-mediated; biological_process	GO:0003887; DNA-directed DNA polymerase activity; molecular_function	GO:0006260; DNA replication; biological_process	GO:0001882; nucleoside binding; molecular_function
F1GM002174	3	GO:0003677; DNA binding; molecular_function	GO:0006313; transposition, DNA-mediated; biological_process	GO:0004803; transposase activity; molecular_function
F1GM002175	2	GO:0016020; membrane; cellular_component	GO:0003824; NA
F1GM002177	3	GO:0009058; biosynthetic process; biological_process	GO:0009103; lipopolysaccharide biosynthetic process; biological_process	GO:0016779; nucleotidyltransferase activity; molecular_function
F1GM002178	3	GO:0030554; adenyl nucleotide binding; molecular_function	GO:0016021; integral to membrane; cellular_component	GO:0019033; viral tegument; cellular_component
F1GM002180	4	GO:0008829; dCTP deaminase activity; molecular_function	GO:0009394; 2'-deoxyribonucleotide metabolic process; biological_process	GO:0016787; hydrolase activity; molecular_function	GO:0046080; dUTP metabolic process; biological_process
F1GM002181	12	GO:0005618; cell wall; cellular_component	GO:0008152; NA	GO:0000103; sulfate assimilation; biological_process	GO:0004020; adenylylsulfate kinase activity; molecular_function	GO:0015937; coenzyme A biosynthetic process; biological_process	GO:0016301; kinase activity; molecular_function	GO:0006508; proteolysis; biological_process	GO:0008237; metallopeptidase activity; molecular_function	GO:0005524; ATP binding; molecular_function	GO:0016887; ATPase activity; molecular_function	GO:0016805; dipeptidase activity; molecular_function	GO:0004140; dephospho-CoA kinase activity; molecular_function
F1GM002182	4	GO:0005515; protein binding; molecular_function	GO:0007165; signal transduction; biological_process	GO:0006355; regulation of transcription, DNA-dependent; biological_process	GO:0004871; signal transducer activity; molecular_function
F1GM002183	1	GO:0006284; base-excision repair; biological_process
F1GM002184	2	GO:0016787; hydrolase activity; molecular_function	GO:0000902; cell morphogenesis; biological_process
F1GM002185	3	GO:0005524; ATP binding; molecular_function	GO:0004672; protein kinase activity; molecular_function	GO:0006468; protein phosphorylation; biological_process
F1GM002187	1	GO:0003676; nucleic acid binding; molecular_function
F1GM002188	5	GO:0016020; membrane; cellular_component	GO:0006810; transport; biological_process	GO:0009401; phosphoenolpyruvate-dependent sugar phosphotransferase system; biological_process	GO:0055085; transmembrane transport; biological_process	GO:0005351; sugar:hydrogen symporter activity; molecular_function
F1GM002189	6	GO:0006351; transcription, DNA-dependent; biological_process	GO:0003677; DNA binding; molecular_function	GO:0006810; transport; biological_process	GO:0003899; DNA-directed RNA polymerase activity; molecular_function	GO:0005215; NA	GO:0016020; membrane; cellular_component
F1GM002190	4	GO:0008158; hedgehog receptor activity; molecular_function	GO:0006810; transport; biological_process	GO:0005215; NA	GO:0016020; membrane; cellular_component
F1GM002191	2	GO:0055085; transmembrane transport; biological_process	GO:0016021; integral to membrane; cellular_component
F1GM002192	7	GO:0044780; NA	GO:0004871; signal transducer activity; molecular_function	GO:0016020; membrane; cellular_component	GO:0016021; integral to membrane; cellular_component	GO:0005524; ATP binding; molecular_function	GO:0000155; two-component sensor activity; molecular_function	GO:0007165; signal transduction; biological_process
F1GM002193	4	GO:0000156; two-component response regulator activity; molecular_function	GO:0006355; regulation of transcription, DNA-dependent; biological_process	GO:0000160; two-component signal transduction system (phosphorelay); biological_process	GO:0003677; DNA binding; molecular_function
F1GM002195	2	GO:0008233; peptidase activity; molecular_function	GO:0006508; proteolysis; biological_process
F1GM002196	1	GO:0016787; hydrolase activity; molecular_function
F1GM002197	5	GO:0006741; NADP biosynthetic process; biological_process	GO:0008152; NA	GO:0004143; diacylglycerol kinase activity; molecular_function	GO:0007205; activation of protein kinase C activity by G-protein coupled receptor protein signaling pathway; biological_process	GO:0003951; NAD+ kinase activity; molecular_function
F1GM002198	5	GO:0005622; intracellular; cellular_component	GO:0008152; NA	GO:0008410; CoA-transferase activity; molecular_function	GO:0003700; sequence-specific DNA binding transcription factor activity; molecular_function	GO:0006355; regulation of transcription, DNA-dependent; biological_process
F1GM002199	15	GO:0008270; zinc ion binding; molecular_function	GO:0008168; methyltransferase activity; molecular_function	GO:0003857; 3-hydroxyacyl-CoA dehydrogenase activity; molecular_function	GO:0008276; protein methyltransferase activity; molecular_function	GO:0006813; potassium ion transport; biological_process	GO:0016616; oxidoreductase activity, acting on the CH-OH group of donors, NAD or NADP as acceptor; molecular_function	GO:0051287; NAD binding; molecular_function	GO:0055114; oxidation-reduction process; biological_process	GO:0006479; protein methylation; biological_process	GO:0005737; cytoplasm; cellular_component	GO:0003824; NA	GO:0006631; fatty acid metabolic process; biological_process	GO:0048037; cofactor binding; molecular_function	GO:0016491; oxidoreductase activity; molecular_function	GO:0006520; cellular amino acid metabolic process; biological_process
F1GM002200	2	GO:0016021; integral to membrane; cellular_component	GO:0009401; phosphoenolpyruvate-dependent sugar phosphotransferase system; biological_process
F1GM002201	4	GO:0000287; magnesium ion binding; molecular_function	GO:0009401; phosphoenolpyruvate-dependent sugar phosphotransferase system; biological_process	GO:0030976; thiamine pyrophosphate binding; molecular_function	GO:0008982; protein-N(PI)-phosphohistidine-sugar phosphotransferase activity; molecular_function
F1GM002203	1	GO:0019402; galactitol metabolic process; biological_process
F1GM002204	6	GO:0005975; carbohydrate metabolic process; biological_process	GO:0016832; aldehyde-lyase activity; molecular_function	GO:0008270; zinc ion binding; molecular_function	GO:0055114; oxidation-reduction process; biological_process	GO:0009236; cobalamin biosynthetic process; biological_process	GO:0016994; precorrin-6A reductase activity; molecular_function
F1GM002205	1	GO:0016829; lyase activity; molecular_function
F1GM002206	2	GO:0016021; integral to membrane; cellular_component	GO:0055085; transmembrane transport; biological_process
F1GM002209	6	GO:0006355; regulation of transcription, DNA-dependent; biological_process	GO:0003700; sequence-specific DNA binding transcription factor activity; molecular_function	GO:0006260; DNA replication; biological_process	GO:0005622; intracellular; cellular_component	GO:0006276; plasmid maintenance; biological_process	GO:0003677; DNA binding; molecular_function
F1GM002210	3	GO:0009253; peptidoglycan catabolic process; biological_process	GO:0016998; cell wall macromolecule catabolic process; biological_process	GO:0003796; lysozyme activity; molecular_function
F1GM002212	2	GO:0004417; hydroxyethylthiazole kinase activity; molecular_function	GO:0009228; thiamine biosynthetic process; biological_process
F1GM002214	10	GO:0006824; cobalt ion transport; biological_process	GO:0015099; nickel ion transmembrane transporter activity; molecular_function	GO:0015675; nickel ion transport; biological_process	GO:0016021; integral to membrane; cellular_component	GO:0046872; metal ion binding; molecular_function	GO:0015087; cobalt ion transmembrane transporter activity; molecular_function	GO:0055114; oxidation-reduction process; biological_process	GO:0017004; cytochrome complex assembly; biological_process	GO:0016020; membrane; cellular_component	GO:0055085; transmembrane transport; biological_process
F1GM002216	2	GO:0007155; cell adhesion; biological_process	GO:0009289; pilus; cellular_component
F1GM002217	4	GO:0005215; NA	GO:0016020; membrane; cellular_component	GO:0005515; protein binding; molecular_function	GO:0006810; transport; biological_process
F1GM002218	2	GO:0071555; cell wall organization; biological_process	GO:0030288; outer membrane-bounded periplasmic space; cellular_component
F1GM002219	2	GO:0009289; pilus; cellular_component	GO:0007155; cell adhesion; biological_process
F1GM002221	5	GO:0055114; oxidation-reduction process; biological_process	GO:0006614; SRP-dependent cotranslational protein targeting to membrane; biological_process	GO:0005525; GTP binding; molecular_function	GO:0016491; oxidoreductase activity; molecular_function	GO:0005524; ATP binding; molecular_function
F1GM002222	8	GO:0004812; aminoacyl-tRNA ligase activity; molecular_function	GO:0005737; cytoplasm; cellular_component	GO:0006430; lysyl-tRNA aminoacylation; biological_process	GO:0000166; nucleotide binding; molecular_function	GO:0005524; ATP binding; molecular_function	GO:0000049; tRNA binding; molecular_function	GO:0004824; lysine-tRNA ligase activity; molecular_function	GO:0006418; tRNA aminoacylation for protein translation; biological_process
F1GM002224	3	GO:0006281; DNA repair; biological_process	GO:0006310; DNA recombination; biological_process	GO:0003910; DNA ligase (ATP) activity; molecular_function
F1GM002226	7	GO:0015979; photosynthesis; biological_process	GO:0016887; ATPase activity; molecular_function	GO:0006355; regulation of transcription, DNA-dependent; biological_process	GO:0015995; chlorophyll biosynthetic process; biological_process	GO:0008134; transcription factor binding; molecular_function	GO:0016851; magnesium chelatase activity; molecular_function	GO:0005524; ATP binding; molecular_function
F1GM002228	1	GO:0050524; coenzyme-B sulfoethylthiotransferase activity; molecular_function
F1GM002229	3	GO:0006508; proteolysis; biological_process	GO:0008270; zinc ion binding; molecular_function	GO:0016805; dipeptidase activity; molecular_function
F1GM002230	3	GO:0005840; ribosome; cellular_component	GO:0006412; translation; biological_process	GO:0003735; structural constituent of ribosome; molecular_function
F1GM002232	4	GO:0000156; two-component response regulator activity; molecular_function	GO:0006355; regulation of transcription, DNA-dependent; biological_process	GO:0000160; two-component signal transduction system (phosphorelay); biological_process	GO:0003677; DNA binding; molecular_function
F1GM002233	8	GO:0000160; two-component signal transduction system (phosphorelay); biological_process	GO:0005524; ATP binding; molecular_function	GO:0000155; two-component sensor activity; molecular_function	GO:0005215; NA	GO:0004673; protein histidine kinase activity; molecular_function	GO:0016021; integral to membrane; cellular_component	GO:0005515; protein binding; molecular_function	GO:0071555; cell wall organization; biological_process
F1GM002234	8	GO:0004803; transposase activity; molecular_function	GO:0046938; phytochelatin biosynthetic process; biological_process	GO:0046872; metal ion binding; molecular_function	GO:0010038; response to metal ion; biological_process	GO:0016756; glutathione gamma-glutamylcysteinyltransferase activity; molecular_function	GO:0003677; DNA binding; molecular_function	GO:0006355; regulation of transcription, DNA-dependent; biological_process	GO:0006313; transposition, DNA-mediated; biological_process
F1GM002235	3	GO:0016020; membrane; cellular_component	GO:0005215; NA	GO:0006810; transport; biological_process
F1GM002236	10	GO:0030554; adenyl nucleotide binding; molecular_function	GO:0031683; G-protein beta/gamma-subunit complex binding; molecular_function	GO:0004871; signal transducer activity; molecular_function	GO:0003924; GTPase activity; molecular_function	GO:0019001; guanyl nucleotide binding; molecular_function	GO:0007186; G-protein coupled receptor protein signaling pathway; biological_process	GO:0005524; ATP binding; molecular_function	GO:0016301; kinase activity; molecular_function	GO:0016887; ATPase activity; molecular_function	GO:0005525; GTP binding; molecular_function
F1GM002237	3	GO:0016020; membrane; cellular_component	GO:0005215; NA	GO:0006810; transport; biological_process
F1GM002238	2	GO:0005215; NA	GO:0006810; transport; biological_process
F1GM002239	2	GO:0004553; hydrolase activity, hydrolyzing O-glycosyl compounds; molecular_function	GO:0005975; carbohydrate metabolic process; biological_process
F1GM002240	5	GO:0008762; UDP-N-acetylmuramate dehydrogenase activity; molecular_function	GO:0050660; flavin adenine dinucleotide binding; molecular_function	GO:0055114; oxidation-reduction process; biological_process	GO:0016491; oxidoreductase activity; molecular_function	GO:0055085; transmembrane transport; biological_process
F1GM002241	3	GO:0009002; serine-type D-Ala-D-Ala carboxypeptidase activity; molecular_function	GO:0004185; serine-type carboxypeptidase activity; molecular_function	GO:0006508; proteolysis; biological_process
F1GM002242	1	GO:0016020; membrane; cellular_component
F1GM002243	3	GO:0016021; integral to membrane; cellular_component	GO:0055085; transmembrane transport; biological_process	GO:0022857; transmembrane transporter activity; molecular_function
F1GM002244	2	GO:0016491; oxidoreductase activity; molecular_function	GO:0008152; NA
F1GM002245	2	GO:0006810; transport; biological_process	GO:0005215; NA
F1GM002246	7	GO:0016491; oxidoreductase activity; molecular_function	GO:0000105; histidine biosynthetic process; biological_process	GO:0055114; oxidation-reduction process; biological_process	GO:0008033; tRNA processing; biological_process	GO:0010181; FMN binding; molecular_function	GO:0050660; flavin adenine dinucleotide binding; molecular_function	GO:0017150; tRNA dihydrouridine synthase activity; molecular_function
F1GM002247	4	GO:0033644; host cell membrane; cellular_component	GO:0019062; virion attachment to host cell surface receptor; biological_process	GO:0055036; virion membrane; cellular_component	GO:0016021; integral to membrane; cellular_component
F1GM002249	4	GO:0016787; hydrolase activity; molecular_function	GO:0004126; cytidine deaminase activity; molecular_function	GO:0009972; cytidine deamination; biological_process	GO:0008270; zinc ion binding; molecular_function
F1GM002251	1	GO:0016021; integral to membrane; cellular_component
F1GM002252	15	GO:0003824; NA	GO:0006631; fatty acid metabolic process; biological_process	GO:0048037; cofactor binding; molecular_function	GO:0016491; oxidoreductase activity; molecular_function	GO:0055114; oxidation-reduction process; biological_process	GO:0043115; precorrin-2 dehydrogenase activity; molecular_function	GO:0008033; tRNA processing; biological_process	GO:0051536; iron-sulfur cluster binding; molecular_function	GO:0006779; porphyrin biosynthetic process; biological_process	GO:0019354; siroheme biosynthetic process; biological_process	GO:0050660; flavin adenine dinucleotide binding; molecular_function	GO:0016616; oxidoreductase activity, acting on the CH-OH group of donors, NAD or NADP as acceptor; molecular_function	GO:0008677; 2-dehydropantoate 2-reductase activity; molecular_function	GO:0008152; NA	GO:0003857; 3-hydroxyacyl-CoA dehydrogenase activity; molecular_function
F1GM002253	9	GO:0003824; NA	GO:0008033; tRNA processing; biological_process	GO:0055114; oxidation-reduction process; biological_process	GO:0051536; iron-sulfur cluster binding; molecular_function	GO:0017150; tRNA dihydrouridine synthase activity; molecular_function	GO:0050660; flavin adenine dinucleotide binding; molecular_function	GO:0008152; NA	GO:0004152; dihydroorotate dehydrogenase activity; molecular_function	GO:0006222; UMP biosynthetic process; biological_process
F1GM002254	6	GO:0045263; proton-transporting ATP synthase complex, coupling factor F(o); cellular_component	GO:0005215; NA	GO:0016020; membrane; cellular_component	GO:0015078; hydrogen ion transmembrane transporter activity; molecular_function	GO:0015986; ATP synthesis coupled proton transport; biological_process	GO:0006810; transport; biological_process
F1GM002255	4	GO:0005524; ATP binding; molecular_function	GO:0005525; GTP binding; molecular_function	GO:0016887; ATPase activity; molecular_function	GO:0003924; GTPase activity; molecular_function
F1GM002257	7	GO:0005622; intracellular; cellular_component	GO:0003677; DNA binding; molecular_function	GO:0000150; recombinase activity; molecular_function	GO:0006310; DNA recombination; biological_process	GO:0003700; sequence-specific DNA binding transcription factor activity; molecular_function	GO:0006355; regulation of transcription, DNA-dependent; biological_process	GO:0043565; sequence-specific DNA binding; molecular_function
F1GM002258	5	GO:0004824; lysine-tRNA ligase activity; molecular_function	GO:0005737; cytoplasm; cellular_component	GO:0006430; lysyl-tRNA aminoacylation; biological_process	GO:0005524; ATP binding; molecular_function	GO:0000166; nucleotide binding; molecular_function
F1GM002260	11	GO:0016787; hydrolase activity; molecular_function	GO:0016788; hydrolase activity, acting on ester bonds; molecular_function	GO:0006508; proteolysis; biological_process	GO:0015996; chlorophyll catabolic process; biological_process	GO:0004806; triglyceride lipase activity; molecular_function	GO:0006886; intracellular protein transport; biological_process	GO:0008152; NA	GO:0006629; lipid metabolic process; biological_process	GO:0047746; chlorophyllase activity; molecular_function	GO:0008236; serine-type peptidase activity; molecular_function	GO:0006505; GPI anchor metabolic process; biological_process
F1GM002261	4	GO:0004872; receptor activity; molecular_function	GO:0006810; transport; biological_process	GO:0005215; NA	GO:0016020; membrane; cellular_component
F1GM002262	5	GO:0055085; transmembrane transport; biological_process	GO:0003333; amino acid transmembrane transport; biological_process	GO:0006810; transport; biological_process	GO:0015171; amino acid transmembrane transporter activity; molecular_function	GO:0016020; membrane; cellular_component
F1GM002263	2	GO:0006355; regulation of transcription, DNA-dependent; biological_process	GO:0003700; sequence-specific DNA binding transcription factor activity; molecular_function
F1GM002264	1	GO:0016021; integral to membrane; cellular_component
F1GM002265	3	GO:0044781; NA	GO:0006928; cellular component movement; biological_process	GO:0009288; bacterial-type flagellum; cellular_component
F1GM002266	9	GO:0003700; sequence-specific DNA binding transcription factor activity; molecular_function	GO:0006525; arginine metabolic process; biological_process	GO:0016987; sigma factor activity; molecular_function	GO:0006352; transcription initiation, DNA-dependent; biological_process	GO:0005515; protein binding; molecular_function	GO:0003677; DNA binding; molecular_function	GO:0043565; sequence-specific DNA binding; molecular_function	GO:0006355; regulation of transcription, DNA-dependent; biological_process	GO:0005622; intracellular; cellular_component
F1GM002267	4	GO:0001882; nucleoside binding; molecular_function	GO:0016020; membrane; cellular_component	GO:0005415; nucleoside:sodium symporter activity; molecular_function	GO:0006810; transport; biological_process
F1GM002270	4	GO:0005415; nucleoside:sodium symporter activity; molecular_function	GO:0006810; transport; biological_process	GO:0001882; nucleoside binding; molecular_function	GO:0016020; membrane; cellular_component
F1GM002271	1	GO:0016798; hydrolase activity, acting on glycosyl bonds; molecular_function
F1GM002273	4	GO:0009401; phosphoenolpyruvate-dependent sugar phosphotransferase system; biological_process	GO:0005351; sugar:hydrogen symporter activity; molecular_function	GO:0016020; membrane; cellular_component	GO:0008982; protein-N(PI)-phosphohistidine-sugar phosphotransferase activity; molecular_function
F1GM002275	2	GO:0009401; phosphoenolpyruvate-dependent sugar phosphotransferase system; biological_process	GO:0005351; sugar:hydrogen symporter activity; molecular_function
F1GM002276	5	GO:0016020; membrane; cellular_component	GO:0008233; peptidase activity; molecular_function	GO:0006508; proteolysis; biological_process	GO:0016021; integral to membrane; cellular_component	GO:0055085; transmembrane transport; biological_process
F1GM002278	4	GO:0003746; translation elongation factor activity; molecular_function	GO:0043043; peptide biosynthetic process; biological_process	GO:0006414; translational elongation; biological_process	GO:0005737; cytoplasm; cellular_component
F1GM002279	3	GO:0016491; oxidoreductase activity; molecular_function	GO:0050662; coenzyme binding; molecular_function	GO:0055114; oxidation-reduction process; biological_process
F1GM002280	2	GO:0005524; ATP binding; molecular_function	GO:0006810; transport; biological_process
F1GM002281	2	GO:0003824; NA	GO:0016020; membrane; cellular_component
F1GM002282	4	GO:0055114; oxidation-reduction process; biological_process	GO:0016491; oxidoreductase activity; molecular_function	GO:0009073; aromatic amino acid family biosynthetic process; biological_process	GO:0003856; 3-dehydroquinate synthase activity; molecular_function
F1GM002285	2	GO:0006810; transport; biological_process	GO:0005215; NA
F1GM002286	6	GO:0016020; membrane; cellular_component	GO:0007186; G-protein coupled receptor protein signaling pathway; biological_process	GO:0005215; NA	GO:0006810; transport; biological_process	GO:0004930; G-protein coupled receptor activity; molecular_function	GO:0016021; integral to membrane; cellular_component
F1GM002287	3	GO:0006810; transport; biological_process	GO:0016020; membrane; cellular_component	GO:0005215; NA
F1GM002288	21	GO:0016851; magnesium chelatase activity; molecular_function	GO:0003677; DNA binding; molecular_function	GO:0000103; sulfate assimilation; biological_process	GO:0015979; photosynthesis; biological_process	GO:0006810; transport; biological_process	GO:0015833; peptide transport; biological_process	GO:0016887; ATPase activity; molecular_function	GO:0007049; cell cycle; biological_process	GO:0006355; regulation of transcription, DNA-dependent; biological_process	GO:0008134; transcription factor binding; molecular_function	GO:0016021; integral to membrane; cellular_component	GO:0004020; adenylylsulfate kinase activity; molecular_function	GO:0003924; GTPase activity; molecular_function	GO:0015995; chlorophyll biosynthetic process; biological_process	GO:0043531; ADP binding; molecular_function	GO:0007059; chromosome segregation; biological_process	GO:0016301; kinase activity; molecular_function	GO:0005524; ATP binding; molecular_function	GO:0000166; nucleotide binding; molecular_function	GO:0051301; cell division; biological_process	GO:0005525; GTP binding; molecular_function
F1GM002290	5	GO:0009236; cobalamin biosynthetic process; biological_process	GO:0008939; nicotinate-nucleotide-dimethylbenzimidazole phosphoribosyltransferase activity; molecular_function	GO:0016021; integral to membrane; cellular_component	GO:0022857; transmembrane transporter activity; molecular_function	GO:0055085; transmembrane transport; biological_process
F1GM002291	4	GO:0009982; pseudouridine synthase activity; molecular_function	GO:0009451; RNA modification; biological_process	GO:0001522; pseudouridine synthesis; biological_process	GO:0003723; RNA binding; molecular_function
F1GM002292	6	GO:0003676; nucleic acid binding; molecular_function	GO:0016787; hydrolase activity; molecular_function	GO:0008026; ATP-dependent helicase activity; molecular_function	GO:0003677; DNA binding; molecular_function	GO:0004386; helicase activity; molecular_function	GO:0005524; ATP binding; molecular_function
F1GM002293	5	GO:0005840; ribosome; cellular_component	GO:0006412; translation; biological_process	GO:0005622; intracellular; cellular_component	GO:0003735; structural constituent of ribosome; molecular_function	GO:0008097; 5S rRNA binding; molecular_function
F1GM002294	1	GO:0009295; nucleoid; cellular_component
F1GM002297	6	GO:0004523; ribonuclease H activity; molecular_function	GO:0046872; metal ion binding; molecular_function	GO:0008484; sulfuric ester hydrolase activity; molecular_function	GO:0008152; NA	GO:0003824; NA	GO:0003887; DNA-directed DNA polymerase activity; molecular_function
F1GM002298	1	GO:0032006; regulation of TOR signaling cascade; biological_process
F1GM002299	5	GO:0010508; positive regulation of autophagy; biological_process	GO:0003677; DNA binding; molecular_function	GO:0005634; nucleus; cellular_component	GO:0009725; response to hormone stimulus; biological_process	GO:0006355; regulation of transcription, DNA-dependent; biological_process
F1GM002303	2	GO:0009279; cell outer membrane; cellular_component	GO:0016021; integral to membrane; cellular_component
F1GM002304	1	GO:0005515; protein binding; molecular_function
F1GM002315	2	GO:0019068; virion assembly; biological_process	GO:0019028; viral capsid; cellular_component
F1GM002316	3	GO:0008360; regulation of cell shape; biological_process	GO:0016020; membrane; cellular_component	GO:0003676; nucleic acid binding; molecular_function
F1GM002318	2	GO:0019028; viral capsid; cellular_component	GO:0006396; RNA processing; biological_process
F1GM002319	2	GO:0006508; proteolysis; biological_process	GO:0008233; peptidase activity; molecular_function
F1GM002320	2	GO:0019028; viral capsid; cellular_component	GO:0003677; DNA binding; molecular_function
F1GM002321	5	GO:0019058; viral infectious cycle; biological_process	GO:0006412; translation; biological_process	GO:0005840; ribosome; cellular_component	GO:0003723; RNA binding; molecular_function	GO:0003735; structural constituent of ribosome; molecular_function
F1GM002323	3	GO:0006355; regulation of transcription, DNA-dependent; biological_process	GO:0005515; protein binding; molecular_function	GO:0003677; DNA binding; molecular_function
F1GM002328	5	GO:0016020; membrane; cellular_component	GO:0030554; adenyl nucleotide binding; molecular_function	GO:0004252; serine-type endopeptidase activity; molecular_function	GO:0008234; cysteine-type peptidase activity; molecular_function	GO:0006508; proteolysis; biological_process
F1GM002331	14	GO:0016021; integral to membrane; cellular_component	GO:0006811; ion transport; biological_process	GO:0005261; cation channel activity; molecular_function	GO:0005643; nuclear pore; cellular_component	GO:0019076; release of virus from host; biological_process	GO:0009271; phage shock; biological_process	GO:0033227; dsRNA transport; biological_process	GO:0007094; mitotic cell cycle spindle assembly checkpoint; biological_process	GO:0033644; host cell membrane; cellular_component	GO:0032801; receptor catabolic process; biological_process	GO:0006355; regulation of transcription, DNA-dependent; biological_process	GO:0016020; membrane; cellular_component	GO:0006606; protein import into nucleus; biological_process	GO:0051033; RNA transmembrane transporter activity; molecular_function
F1GM002332	4	GO:0016998; cell wall macromolecule catabolic process; biological_process	GO:0009253; peptidoglycan catabolic process; biological_process	GO:0003796; lysozyme activity; molecular_function	GO:0005576; NA
F1GM002333	4	GO:0051537; 2 iron, 2 sulfur cluster binding; molecular_function	GO:0009496; plastoquinol-plastocyanin reductase activity; molecular_function	GO:0055114; oxidation-reduction process; biological_process	GO:0042651; thylakoid membrane; cellular_component
F1GM002334	2	GO:0005985; sucrose metabolic process; biological_process	GO:0016021; integral to membrane; cellular_component
F1GM002335	2	GO:0003677; DNA binding; molecular_function	GO:0060567; negative regulation of transcription termination, DNA-dependent; biological_process
F1GM002338	3	GO:0006310; DNA recombination; biological_process	GO:0006281; DNA repair; biological_process	GO:0000287; magnesium ion binding; molecular_function
F1GM002339	4	GO:0006355; regulation of transcription, DNA-dependent; biological_process	GO:0004252; serine-type endopeptidase activity; molecular_function	GO:0003677; DNA binding; molecular_function	GO:0006508; proteolysis; biological_process
F1GM002340	3	GO:0003677; DNA binding; molecular_function	GO:0032775; DNA methylation on adenine; biological_process	GO:0009007; site-specific DNA-methyltransferase (adenine-specific) activity; molecular_function
F1GM002342	7	GO:0016987; sigma factor activity; molecular_function	GO:0003700; sequence-specific DNA binding transcription factor activity; molecular_function	GO:0006355; regulation of transcription, DNA-dependent; biological_process	GO:0006352; transcription initiation, DNA-dependent; biological_process	GO:0003677; DNA binding; molecular_function	GO:0005622; intracellular; cellular_component	GO:0045892; negative regulation of transcription, DNA-dependent; biological_process
F1GM002345	2	GO:0003677; DNA binding; molecular_function	GO:0006355; regulation of transcription, DNA-dependent; biological_process
F1GM002346	1	GO:0043565; sequence-specific DNA binding; molecular_function
F1GM002350	2	GO:0008081; phosphoric diester hydrolase activity; molecular_function	GO:0046872; metal ion binding; molecular_function
F1GM002354	4	GO:0015074; DNA integration; biological_process	GO:0003677; DNA binding; molecular_function	GO:0006310; DNA recombination; biological_process	GO:0008907; integrase activity; molecular_function
F1GM002355	1	GO:0035556; intracellular signal transduction; biological_process
F1GM002357	3	GO:0006281; DNA repair; biological_process	GO:0030915; Smc5-Smc6 complex; cellular_component	GO:0005515; protein binding; molecular_function
F1GM002358	4	GO:0046933; hydrogen ion transporting ATP synthase activity, rotational mechanism; molecular_function	GO:0015986; ATP synthesis coupled proton transport; biological_process	GO:0045261; proton-transporting ATP synthase complex, catalytic core F(1); cellular_component	GO:0046961; proton-transporting ATPase activity, rotational mechanism; molecular_function
F1GM002359	10	GO:0016987; sigma factor activity; molecular_function	GO:0003700; sequence-specific DNA binding transcription factor activity; molecular_function	GO:0006352; transcription initiation, DNA-dependent; biological_process	GO:0003677; DNA binding; molecular_function	GO:0006310; DNA recombination; biological_process	GO:0006355; regulation of transcription, DNA-dependent; biological_process	GO:0000156; two-component response regulator activity; molecular_function	GO:0000160; two-component signal transduction system (phosphorelay); biological_process	GO:0005622; intracellular; cellular_component	GO:0000150; recombinase activity; molecular_function
F1GM002360	1	GO:0005515; protein binding; molecular_function
F1GM002361	4	GO:0045454; cell redox homeostasis; biological_process	GO:0016491; oxidoreductase activity; molecular_function	GO:0055114; oxidation-reduction process; biological_process	GO:0016209; NA
F1GM002362	3	GO:0016020; membrane; cellular_component	GO:0008535; respiratory chain complex IV assembly; biological_process	GO:0006461; protein complex assembly; biological_process
F1GM002363	3	GO:0005886; plasma membrane; cellular_component	GO:0017003; protein-heme linkage; biological_process	GO:0017004; cytochrome complex assembly; biological_process
F1GM002364	3	GO:0017004; cytochrome complex assembly; biological_process	GO:0015886; heme transport; biological_process	GO:0016021; integral to membrane; cellular_component
F1GM002365	3	GO:0006461; protein complex assembly; biological_process	GO:0008535; respiratory chain complex IV assembly; biological_process	GO:0016020; membrane; cellular_component
F1GM002366	4	GO:0015886; heme transport; biological_process	GO:0015232; heme transporter activity; molecular_function	GO:0016020; membrane; cellular_component	GO:0017004; cytochrome complex assembly; biological_process
F1GM002367	7	GO:0005525; GTP binding; molecular_function	GO:0007264; small GTPase mediated signal transduction; biological_process	GO:0016887; ATPase activity; molecular_function	GO:0003924; GTPase activity; molecular_function	GO:0005524; ATP binding; molecular_function	GO:0005622; intracellular; cellular_component	GO:0070526; threonylcarbamoyladenosine biosynthetic process; biological_process
F1GM002368	3	GO:0009055; NA	GO:0020037; heme binding; molecular_function	GO:0005506; iron ion binding; molecular_function
F1GM002369	3	GO:0009055; NA	GO:0005506; iron ion binding; molecular_function	GO:0020037; heme binding; molecular_function
F1GM002370	5	GO:0016021; integral to membrane; cellular_component	GO:0051536; iron-sulfur cluster binding; molecular_function	GO:0022904; respiratory electron transport chain; biological_process	GO:0016020; membrane; cellular_component	GO:0009055; NA
F1GM002371	3	GO:0055114; oxidation-reduction process; biological_process	GO:0008121; ubiquinol-cytochrome-c reductase activity; molecular_function	GO:0051536; iron-sulfur cluster binding; molecular_function
F1GM002372	3	GO:0055114; oxidation-reduction process; biological_process	GO:0030151; molybdenum ion binding; molecular_function	GO:0016491; oxidoreductase activity; molecular_function
F1GM002374	1	GO:0051536; iron-sulfur cluster binding; molecular_function
F1GM002376	6	GO:0006099; tricarboxylic acid cycle; biological_process	GO:0016705; oxidoreductase activity, acting on paired donors, with incorporation or reduction of molecular oxygen; molecular_function	GO:0016491; oxidoreductase activity; molecular_function	GO:0055114; oxidation-reduction process; biological_process	GO:0016117; carotenoid biosynthetic process; biological_process	GO:0008924; malate dehydrogenase (quinone) activity; molecular_function
F1GM002377	8	GO:0016021; integral to membrane; cellular_component	GO:0016645; oxidoreductase activity, acting on the CH-NH group of donors; molecular_function	GO:0055085; transmembrane transport; biological_process	GO:0006810; transport; biological_process	GO:0005524; ATP binding; molecular_function	GO:0055114; oxidation-reduction process; biological_process	GO:0016887; ATPase activity; molecular_function	GO:0042626; ATPase activity, coupled to transmembrane movement of substances; molecular_function
F1GM002379	9	GO:0003700; sequence-specific DNA binding transcription factor activity; molecular_function	GO:0003908; methylated-DNA-[protein]-cysteine S-methyltransferase activity; molecular_function	GO:0008270; zinc ion binding; molecular_function	GO:0008168; methyltransferase activity; molecular_function	GO:0003677; DNA binding; molecular_function	GO:0006355; regulation of transcription, DNA-dependent; biological_process	GO:0043565; sequence-specific DNA binding; molecular_function	GO:0006281; DNA repair; biological_process	GO:0003824; NA
F1GM002381	3	GO:0016020; membrane; cellular_component	GO:0015288; porin activity; molecular_function	GO:0006810; transport; biological_process
F1GM002382	3	GO:0005524; ATP binding; molecular_function	GO:0000160; two-component signal transduction system (phosphorelay); biological_process	GO:0004871; signal transducer activity; molecular_function
F1GM002383	9	GO:0003677; DNA binding; molecular_function	GO:0016987; sigma factor activity; molecular_function	GO:0003700; sequence-specific DNA binding transcription factor activity; molecular_function	GO:0006352; transcription initiation, DNA-dependent; biological_process	GO:0005524; ATP binding; molecular_function	GO:0019069; viral capsid assembly; biological_process	GO:0006355; regulation of transcription, DNA-dependent; biological_process	GO:0000156; two-component response regulator activity; molecular_function	GO:0000160; two-component signal transduction system (phosphorelay); biological_process
F1GM002384	12	GO:0005886; plasma membrane; cellular_component	GO:0004871; signal transducer activity; molecular_function	GO:0004673; protein histidine kinase activity; molecular_function	GO:0018106; peptidyl-histidine phosphorylation; biological_process	GO:0016021; integral to membrane; cellular_component	GO:0000160; two-component signal transduction system (phosphorelay); biological_process	GO:0016020; membrane; cellular_component	GO:0000156; two-component response regulator activity; molecular_function	GO:0006355; regulation of transcription, DNA-dependent; biological_process	GO:0007165; signal transduction; biological_process	GO:0005524; ATP binding; molecular_function	GO:0000155; two-component sensor activity; molecular_function
[truncated: 1,802 more rows]
[truncated: 5 more columns]
