# Supplementary material for: Genomic characterization of Escherichia coli LCT-EC001, an extremely multidrug-resistant strain with an amazing number of resistance genes
Source: Gut Pathog. 2019 May 21;11:25. doi: 10.1186/s13099-019-0298-5 (PMC6528259; doi:10.1186/s13099-019-0298-5)
Supplement: Supplementary file 4 — Additional file 4. Gene distribution of LCT-EC001 in the COG database. [file 13099_2019_298_MOESM4_ESM.xls]

## Sheet: additional file 4-table S4
Gene_id	Identity	E_value	COG_gene_id	COG_num	Functional_description	Functional_class	Class_description
F1GM000001	40.62	3e-76	YP_007168868	COG3344	Retron-type reverse transcriptase	X	Mobilome: prophages, transposons;
F1GM000003	99.81	0	NP_418792	COG4108	Peptide chain release factor RF-3	J	Translation, ribosomal structure and biogenesis ;
F1GM000004	100	1e-138	NP_418793	COG2823	Osmotically-inducible protein OsmY, contains BON domain	S	Function unknown ;
F1GM000005	93.22	1e-30	YP_001454934	COG5487	Uncharacterized membrane protein YtjA, UPF0391 family	S	Function unknown ;
F1GM000006	99.7	0	NP_418794	COG4667	Predicted phospholipase, patatin/cPLA2 family	I	Lipid transport and metabolism ;
F1GM000007	97.31	0	YP_008853546	COG0084	Tat protein secretion system quality control protein TatD (DNase activity)	N	Cell motility ;
F1GM000008	98.61	0	NP_418796	COG1180	Pyruvate-formate lyase-activating enzyme	O	Posttranslational modification, protein turnover, chaperones ;
F1GM000009	100	0	NP_418797	COG1328	Anaerobic ribonucleoside-triphosphate reductase	F	Nucleotide transport and metabolism ;
F1GM000010	99.68	0	NP_418794	COG4667	Predicted phospholipase, patatin/cPLA2 family	I	Lipid transport and metabolism ;
F1GM000011	97.31	0	YP_008853546	COG0084	Tat protein secretion system quality control protein TatD (DNase activity)	N	Cell motility ;
F1GM000012	98.61	0	NP_418796	COG1180	Pyruvate-formate lyase-activating enzyme	O	Posttranslational modification, protein turnover, chaperones ;
F1GM000013	100	0	NP_418797	COG1328	Anaerobic ribonucleoside-triphosphate reductase	F	Nucleotide transport and metabolism ;
F1GM000014	100	0	YP_008853550	COG0274	Deoxyribose-phosphate aldolase	F	Nucleotide transport and metabolism ;
F1GM000015	99.55	0	YP_008853551	COG0213	Thymidine phosphorylase	F	Nucleotide transport and metabolism ;
F1GM000016	100	0	NP_418800	COG1015	Phosphopentomutase	G	Carbohydrate transport and metabolism ;
F1GM000017	100	1e-176	NP_418801	COG0813	Purine-nucleoside phosphorylase	F	Nucleotide transport and metabolism ;
F1GM000019	99.41	0	NP_313372	COG3726	Uncharacterized membrane protein affecting hemolysin expression	S	Function unknown ;
F1GM000020	100	6e-156	NP_418804	COG3726	Uncharacterized membrane protein affecting hemolysin expression	S	Function unknown ;
F1GM000021	99.69	0	NP_418805	COG0560	Phosphoserine phosphatase	E	Amino acid transport and metabolism ;
F1GM000022	100	0	YP_008853563	COG1066	Predicted ATP-dependent serine protease	O	Posttranslational modification, protein turnover, chaperones ;
F1GM000023	99.51	0	YP_008853564	COG3172	Nicotinamide riboside kinase	H	Coenzyme transport and metabolism ;
F1GM000024	68.42	3e-12	YP_908863	COG2944	DNA-binding transcriptional regulator YiaG, XRE-type HTH domain	K	Transcription ;
F1GM000025	100	0	YP_008853565	COG0488	ATPase components of ABC transporters with duplicated ATPase domains	R	General function prediction only ;
F1GM000026	99.54	0	YP_008853566	COG0741	Soluble lytic murein transglycosylase and related regulatory proteins (some contain LysM/invasin domains)	M	Cell wall/membrane/envelope biogenesis ;
F1GM000027	100	1e-65	YP_008853567	COG2973	Trp operon repressor	K	Transcription ;
F1GM000028	98.84	3e-124	YP_008853568	COG1986	Non-canonical (house-cleaning) NTP pyrophosphatase, all-alpha NTP-PPase family	FV	Nucleotide transport and metabolism ; Defense mechanisms ;
F1GM000029	99.53	2e-155	NP_418812	COG0406	Broad specificity phosphatase PhoE	G	Carbohydrate transport and metabolism ;
F1GM000030	100	0	NP_418813	COG3708	Predicted transcriptional regulator YdeE, contains AraC-type DNA-binding domain	K	Transcription ;
F1GM000031	100	8e-114	YP_008853571	COG3045	Periplasmic catabolite regulation protein CreA (function unknown)	T	Signal transduction mechanisms ;
F1GM000032	100	2e-168	YP_008853572	COG0745	DNA-binding response regulator, OmpR family, contains REC and winged-helix (wHTH) domain	TK	Signal transduction mechanisms ; Transcription ;
F1GM000033	99.37	0	NP_313384	COG2205	K+-sensing histidine kinase KdpD	T	Signal transduction mechanisms ;
F1GM000034	99.78	0	NP_313385	COG4452	Inner membrane protein involved in colicin E2 resistance	V	Defense mechanisms ;
F1GM000035	100	7e-177	NP_418818	COG0745	DNA-binding response regulator, OmpR family, contains REC and winged-helix (wHTH) domain	TK	Signal transduction mechanisms ; Transcription ;
F1GM000036	99.12	7e-167	NP_313388	COG0565	tRNA C32,U32 (ribose-2'-O)-methylase TrmJ or a related methyltransferase	J	Translation, ribosomal structure and biogenesis ;
F1GM000037	99.76	0	NP_308029	COG0527	Aspartokinase	E	Amino acid transport and metabolism ;
F1GM000038	100	0	YP_008847436	COG0083	Homoserine kinase	E	Amino acid transport and metabolism ;
F1GM000039	99.77	0	YP_008847437	COG0498	Threonine synthase	E	Amino acid transport and metabolism ;
F1GM000041	99.22	0	NP_308033	COG3022	Cytoplasmic iron level regulating protein YaaA, DUF328/UPF0246 family	P	Inorganic ion transport and metabolism ;
F1GM000042	99.35	0	NP_414548	COG1115	Na+/alanine symporter	E	Amino acid transport and metabolism ;
F1GM000043	100	0	NP_414549	COG0176	Transaldolase	G	Carbohydrate transport and metabolism ;
F1GM000044	99.49	4e-141	NP_414550	COG0521	Molybdopterin biosynthesis enzyme MoaB	H	Coenzyme transport and metabolism ;
F1GM000045	100	2e-129	NP_414551	COG1584	Succinate-acetate transporter protein	C	Energy production and conversion ;
F1GM000046	99.58	5e-174	NP_414552	COG4735	Uncharacterized protein YaaW, UPF0174 family	S	Function unknown ;
F1GM000048	100	0	YP_008847448	COG0443	Molecular chaperone DnaK (HSP70)	O	Posttranslational modification, protein turnover, chaperones ;
F1GM000049	99.73	0	NP_308042	COG0484	DnaJ-class molecular chaperone with C-terminal Zn finger domain	O	Posttranslational modification, protein turnover, chaperones ;
F1GM000050	100	0	NP_416895	COG3385	IS4 transposase	X	Mobilome: prophages, transposons;
F1GM000052	100	1e-87	NP_418015	COG2801	Transposase InsO and inactivated derivatives	X	Mobilome: prophages, transposons;
F1GM000053	99.14	3e-78	NP_418015	COG2801	Transposase InsO and inactivated derivatives	X	Mobilome: prophages, transposons;
F1GM000054	100	4e-125	NP_418014	COG2963	Transposase and inactivated derivatives	X	Mobilome: prophages, transposons;
F1GM000055	99.48	0	NP_308044	COG3004	Na+/H+ antiporter NhaA	CP	Energy production and conversion ; Inorganic ion transport and metabolism ;
F1GM000056	99.67	0	YP_008847455	COG0583	DNA-binding transcriptional regulator, LysR family	K	Transcription ;
F1GM000058	98.16	0	NP_308049	COG3188	Outer membrane usher protein FimD/PapC	NW	Cell motility ; Extracellular structures ;
F1GM000059	92.18	0	NP_308052	COG1357	Uncharacterized protein YjbI, contains pentapeptide repeats	S	Function unknown ;
F1GM000060	100	3e-37	YP_002240528	COG0268	Ribosomal protein S20	J	Translation, ribosomal structure and biogenesis ;
F1GM000061	99.36	0	NP_414566	COG0196	FAD synthase	H	Coenzyme transport and metabolism ;
F1GM000062	99.57	0	NP_414567	COG0060	Isoleucyl-tRNA synthetase	J	Translation, ribosomal structure and biogenesis ;
F1GM000063	100	1e-116	YP_008847487	COG0597	Lipoprotein signal peptidase	MU	Cell wall/membrane/envelope biogenesis ; Intracellular trafficking, secretion, and vesicular transport ;
F1GM000064	100	2e-105	NP_414569	COG1047	FKBP-type peptidyl-prolyl cis-trans isomerase 2	O	Posttranslational modification, protein turnover, chaperones ;
F1GM000065	100	0	NP_414570	COG0761	4-Hydroxy-3-methylbut-2-enyl diphosphate reductase IspH	I	Lipid transport and metabolism ;
F1GM000066	97.04	0	NP_308060	COG1957	Inosine-uridine nucleoside N-ribohydrolase	F	Nucleotide transport and metabolism ;
F1GM000067	99.63	0	NP_414572	COG0289	Dihydrodipicolinate reductase	E	Amino acid transport and metabolism ;
F1GM000068	99.14	0	NP_414573	COG0505	Carbamoylphosphate synthase small subunit	EF	Amino acid transport and metabolism ; Nucleotide transport and metabolism ;
F1GM000069	99.35	0	NP_308063	COG0458	Carbamoylphosphate synthase large subunit	EF	Amino acid transport and metabolism ; Nucleotide transport and metabolism ;
F1GM000072	97.96	2e-141	NP_308065	COG0663	Carbonic anhydrase or acetyltransferase, isoleucine patch superfamily	R	General function prediction only ;
F1GM000073	99.62	0	NP_414578	COG1024	Enoyl-CoA hydratase/carnithine racemase	I	Lipid transport and metabolism ;
F1GM000074	97.63	0	NP_308067	COG0318	Acyl-CoA synthetase (AMP-forming)/AMP-acid ligase II	IQ	Lipid transport and metabolism ; Secondary metabolites biosynthesis, transport and catabolism ;
F1GM000075	99.5	0	NP_308068	COG1804	Crotonobetainyl-CoA:carnitine CoA-transferase CaiB and related acyl-CoA transferases	I	Lipid transport and metabolism ;
F1GM000076	100	0	NP_414581	COG1960	Acyl-CoA dehydrogenase related to the alkylation response protein AidB	I	Lipid transport and metabolism ;
F1GM000077	100	0	NP_414582	COG1292	Choline-glycine betaine transporter	M	Cell wall/membrane/envelope biogenesis ;
F1GM000078	99.63	0	YP_008847505	COG2086	Electron transfer flavoprotein, alpha and beta subunits	C	Energy production and conversion ;
F1GM000079	100	0	NP_414584	COG2025	Electron transfer flavoprotein, alpha subunit	C	Energy production and conversion ;
F1GM000080	100	0	NP_414585	COG0644	Dehydrogenase (flavoprotein)	C	Energy production and conversion ;
F1GM000081	100	1e-66	YP_008847509	COG2440	Ferredoxin-like protein FixX	C	Energy production and conversion ;
F1GM000082	100	0	NP_414587	COG2271	Sugar phosphate permease	G	Carbohydrate transport and metabolism ;
F1GM000083	100	5e-130	NP_414588	COG2249	Putative NADPH-quinone reductase (modulator of drug activity B)	R	General function prediction only ;
F1GM000084	100	0	NP_414589	COG1226	Voltage-gated potassium channel Kch	P	Inorganic ion transport and metabolism ;
F1GM000085	97.45	1e-142	YP_008847515	COG0262	Dihydrofolate reductase	H	Coenzyme transport and metabolism ;
F1GM000086	100	0	NP_414591	COG0639	Diadenosine tetraphosphatase ApaH/serine/threonine protein phosphatase, PP2A family	T	Signal transduction mechanisms ;
F1GM000087	100	6e-83	YP_008847519	COG2967	Uncharacterized protein affecting Mg2+/Co2+ transport	P	Inorganic ion transport and metabolism ;
F1GM000088	100	0	NP_414593	COG0030	16S rRNA A1518 and A1519 N6-dimethyltransferase RsmA/KsgA/DIM1 (may also have DNA glycosylase/AP lyase activity)	J	Translation, ribosomal structure and biogenesis ;
F1GM000089	100	0	NP_414594	COG1995	4-hydroxy-L-threonine phosphate dehydrogenase PdxA	H	Coenzyme transport and metabolism ;
F1GM000090	100	0	NP_414595	COG0760	Parvulin-like peptidyl-prolyl isomerase	O	Posttranslational modification, protein turnover, chaperones ;
F1GM000091	99.87	0	NP_414596	COG1452	LPS assembly outer membrane protein LptD (organic solvent tolerance protein OstA)	M	Cell wall/membrane/envelope biogenesis ;
F1GM000092	100	0	NP_414597	COG1076	DnaJ-domain-containing proteins 1	O	Posttranslational modification, protein turnover, chaperones ;
F1GM000093	77.04	1e-143	NP_308088	COG1357	Uncharacterized protein YjbI, contains pentapeptide repeats	S	Function unknown ;
F1GM000094	100	2e-164	YP_008847526	COG0564	Pseudouridylate synthase, 23S rRNA- or tRNA-specific	J	Translation, ribosomal structure and biogenesis ;
F1GM000095	100	0	NP_414601	COG0553	Superfamily II DNA or RNA helicase, SNF2 family	KL	Transcription ; Replication, recombination and repair ;
F1GM000096	99.74	0	NP_414602	COG0417	DNA polymerase elongation subunit (family B)	L	Replication, recombination and repair ;
F1GM000097	100	5e-175	NP_414603	COG0235	Ribulose-5-phosphate 4-epimerase/Fuculose-1-phosphate aldolase	G	Carbohydrate transport and metabolism ;
F1GM000098	100	0	NP_414604	COG2160	L-arabinose isomerase	G	Carbohydrate transport and metabolism ;
F1GM000099	100	0	NP_414605	COG1069	Ribulose kinase	G	Carbohydrate transport and metabolism ;
F1GM000100	100	0	NP_414606	COG2207	AraC-type DNA-binding domain and AraC-containing proteins	K	Transcription ;
F1GM000101	100	1e-180	NP_414607	COG0586	Uncharacterized membrane protein DedA, SNARE-associated domain	S	Function unknown ;
F1GM000102	100	3e-169	NP_414608	COG3840	ABC-type thiamine transport system, ATPase component	H	Coenzyme transport and metabolism ;
F1GM000103	100	0	NP_414609	COG1178	ABC-type Fe3+ transport system, permease component	P	Inorganic ion transport and metabolism ;
F1GM000104	99.69	0	NP_414610	COG4143	ABC-type thiamine transport system, periplasmic component	H	Coenzyme transport and metabolism ;
F1GM000105	100	0	NP_414611	COG4533	DNA-binding transcriptional regulator SgrR of sgrS sRNA, contains a MarR-type HTH domain and a periplasmic-type solute-binding domain	K	Transcription ;
F1GM000107	99.74	0	YP_025293	COG2814	Predicted arabinose efflux permease, MFS family	G	Carbohydrate transport and metabolism ;
F1GM000108	100	5e-150	NP_414613	COG0066	3-isopropylmalate dehydratase small subunit	E	Amino acid transport and metabolism ;
F1GM000109	100	0	NP_414614	COG0065	Homoaconitase/3-isopropylmalate dehydratase large subunit	E	Amino acid transport and metabolism ;
F1GM000110	100	0	NP_414615	COG0473	Isocitrate/isopropylmalate dehydrogenase	CE	Energy production and conversion ; Amino acid transport and metabolism ;
F1GM000111	100	0	NP_414616	COG0119	Isopropylmalate/homocitrate/citramalate synthases	E	Amino acid transport and metabolism ;
F1GM000112	100	0	NP_414618	COG0583	DNA-binding transcriptional regulator, LysR family	K	Transcription ;
F1GM000113	100	0	YP_025294	COG0028	Acetolactate synthase large subunit or other thiamine pyrophosphate-requiring enzyme	EH	Amino acid transport and metabolism ; Coenzyme transport and metabolism ;
F1GM000114	100	8e-114	NP_414620	COG0440	Acetolactate synthase, small subunit	E	Amino acid transport and metabolism ;
F1GM000115	99.7	0	NP_414622	COG1609	DNA-binding transcriptional regulator, LacI/PurR family	K	Transcription ;
F1GM000116	100	3e-110	NP_414623	COG2001	MraZ, DNA-binding transcriptional regulator and inhibitor of RsmH methyltransferase activity	J	Translation, ribosomal structure and biogenesis ;
F1GM000117	100	0	NP_414624	COG0275	16S rRNA C1402 N4-methylase RsmH	J	Translation, ribosomal structure and biogenesis ;
F1GM000118	100	2e-84	YP_008847568	COG3116	Cell division protein FtsL, interacts with FtsB, FtsL and FtsQ	D	Cell cycle control, cell division, chromosome partitioning ;
F1GM000119	98.82	0	YP_008847569	COG0768	Cell division protein FtsI/penicillin-binding protein 2	DM	Cell cycle control, cell division, chromosome partitioning ; Cell wall/membrane/envelope biogenesis ;
F1GM000120	98.94	0	NP_414627	COG0769	UDP-N-acetylmuramyl tripeptide synthase	M	Cell wall/membrane/envelope biogenesis ;
F1GM000121	99.78	0	NP_414628	COG0770	UDP-N-acetylmuramyl pentapeptide synthase	M	Cell wall/membrane/envelope biogenesis ;
F1GM000122	100	0	NP_414629	COG0472	UDP-N-acetylmuramyl pentapeptide phosphotransferase/UDP-N-acetylglucosamine-1-phosphate transferase	M	Cell wall/membrane/envelope biogenesis ;
F1GM000123	99.32	0	NP_414630	COG0771	UDP-N-acetylmuramoylalanine-D-glutamate ligase	M	Cell wall/membrane/envelope biogenesis ;
F1GM000124	99.76	0	NP_414631	COG0772	Bacterial cell division protein FtsW, lipid II flippase	D	Cell cycle control, cell division, chromosome partitioning ;
F1GM000125	100	0	NP_308121	COG0707	UDP-N-acetylglucosamine:LPS N-acetylglucosamine transferase	M	Cell wall/membrane/envelope biogenesis ;
F1GM000126	100	0	NP_308122	COG0773	UDP-N-acetylmuramate-alanine ligase	M	Cell wall/membrane/envelope biogenesis ;
F1GM000127	100	0	NP_414634	COG1181	D-alanine-D-alanine ligase and related ATP-grasp enzymes	MR	Cell wall/membrane/envelope biogenesis ; General function prediction only ;
F1GM000128	100	0	NP_308124	COG1589	Cell division septal protein FtsQ	D	Cell cycle control, cell division, chromosome partitioning ;
F1GM000129	100	0	YP_008847580	COG0849	Cell division ATPase FtsA	D	Cell cycle control, cell division, chromosome partitioning ;
F1GM000130	100	0	YP_008847581	COG0206	Cell division GTPase FtsZ	D	Cell cycle control, cell division, chromosome partitioning ;
F1GM000131	100	0	YP_008847582	COG0774	UDP-3-O-acyl-N-acetylglucosamine deacetylase	M	Cell wall/membrane/envelope biogenesis ;
F1GM000133	100	0	NP_414640	COG0653	Preprotein translocase subunit SecA (ATPase, RNA helicase)	U	Intracellular trafficking, secretion, and vesicular transport ;
F1GM000134	100	7e-91	NP_414641	COG0494	8-oxo-dGTP pyrophosphatase MutT and related house-cleaning NTP pyrophosphohydrolases, NUDIX family	V	Defense mechanisms ;
F1GM000135	100	8e-42	YP_008847586	COG3024	Endogenous inhibitor of DNA gyrase, YacG/DUF329 family	L	Replication, recombination and repair ;
F1GM000136	100	0	NP_414644	COG4582	Cell division protein ZapD, interacts with FtsZ	D	Cell cycle control, cell division, chromosome partitioning ;
F1GM000137	100	9e-150	YP_008847588	COG0237	Dephospho-CoA kinase	H	Coenzyme transport and metabolism ;
F1GM000138	100	0	NP_414646	COG0516	IMP dehydrogenase/GMP reductase	F	Nucleotide transport and metabolism ;
F1GM000139	100	0	NP_414648	COG1459	Type II secretory pathway, component PulF	NUW	Cell motility ; Intracellular trafficking, secretion, and vesicular transport ; Extracellular structures ;
F1GM000140	99.78	0	NP_414649	COG2804	Type II secretory pathway ATPase GspE/PulE or T4P pilus assembly pathway ATPase PilB	NUW	Cell motility ; Intracellular trafficking, secretion, and vesicular transport ; Extracellular structures ;
F1GM000141	100	3e-106	NP_414650	COG4969	Tfp pilus assembly protein, major pilin PilA	NW	Cell motility ; Extracellular structures ;
F1GM000142	100	0	NP_414651	COG0157	Nicotinate-nucleotide pyrophosphorylase	H	Coenzyme transport and metabolism ;
F1GM000143	100	4e-136	NP_414652	COG3023	N-acetyl-anhydromuramyl-L-alanine amidase AmpD	M	Cell wall/membrane/envelope biogenesis ;
F1GM000144	100	0	NP_414653	COG3725	Membrane protein required for beta-lactamase induction	V	Defense mechanisms ;
F1GM000145	100	0	NP_414654	COG1113	L-asparagine transporter and related permeases	E	Amino acid transport and metabolism ;
F1GM000146	99.61	0	NP_414655	COG2186	DNA-binding transcriptional regulator, FadR family	K	Transcription ;
F1GM000147	100	0	NP_414656	COG2609	Pyruvate dehydrogenase complex, dehydrogenase (E1) component	C	Energy production and conversion ;
F1GM000148	100	0	NP_414657	COG0508	Pyruvate/2-oxoglutarate dehydrogenase complex, dihydrolipoamide acyltransferase (E2) component	C	Energy production and conversion ;
F1GM000149	99.79	0	YP_008847604	COG1249	Pyruvate/2-oxoglutarate dehydrogenase complex, dihydrolipoamide dehydrogenase (E3) component or related enzyme	C	Energy production and conversion ;
F1GM000150	99.84	0	NP_414659	COG3064	Membrane protein involved in colicin uptake	M	Cell wall/membrane/envelope biogenesis ;
F1GM000151	99.88	0	YP_008847464	COG1049	Aconitase B	C	Energy production and conversion ;
F1GM000152	100	1e-97	YP_008847465	COG3112	Uncharacterized protein YacL, UPF0231 family	S	Function unknown ;
F1GM000153	99.62	0	NP_414662	COG1586	S-adenosylmethionine decarboxylase or arginine decarboxylase	E	Amino acid transport and metabolism ;
F1GM000154	100	0	NP_414663	COG0421	Spermidine synthase	E	Amino acid transport and metabolism ;
F1GM000156	100	0	NP_414665	COG2132	Multicopper oxidase with three cupredoxin domains (includes cell division protein FtsP and spore coat protein CotA)	DPM	Cell cycle control, cell division, chromosome partitioning ; Inorganic ion transport and metabolism ; Cell wall/membrane/envelope biogenesis ;
F1GM000157	99.87	0	NP_414666	COG4993	Glucose dehydrogenase	G	Carbohydrate transport and metabolism ;
F1GM000158	100	3e-127	NP_414667	COG0634	Hypoxanthine-guanine phosphoribosyltransferase	F	Nucleotide transport and metabolism ;
F1GM000159	100	2e-152	NP_414668	COG0288	Carbonic anhydrase	P	Inorganic ion transport and metabolism ;
F1GM000160	100	0	NP_414669	COG1131	ABC-type multidrug transport system, ATPase component	V	Defense mechanisms ;
F1GM000161	100	0	YP_008847478	COG0842	ABC-type multidrug transport system, permease component	V	Defense mechanisms ;
F1GM000162	100	1e-107	NP_414671	COG2893	Phosphotransferase system, mannose/fructose-specific component IIA	G	Carbohydrate transport and metabolism ;
F1GM000163	100	0	NP_414672	COG0726	Peptidoglycan/xylan/chitin deacetylase, PgdA/CDA1 family	GM	Carbohydrate transport and metabolism ; Cell wall/membrane/envelope biogenesis ;
F1GM000164	100	8e-91	YP_008847482	COG0853	Aspartate 1-decarboxylase	H	Coenzyme transport and metabolism ;
F1GM000165	100	0	NP_414674	COG5464	Predicted transposase YdaD	L	Replication, recombination and repair ;
F1GM000166	99.29	0	NP_414675	COG0414	Panthothenate synthetase	H	Coenzyme transport and metabolism ;
F1GM000167	100	0	NP_414676	COG0413	Ketopantoate hydroxymethyltransferase	H	Coenzyme transport and metabolism ;
F1GM000168	77.78	2e-75	YP_008847613	COG3539	Pilin (type 1 fimbria component protein)	N	Cell motility ;
F1GM000169	100	9e-146	NP_414678	COG3539	Pilin (type 1 fimbria component protein)	N	Cell motility ;
F1GM000170	100	4e-144	NP_414679	COG3539	Pilin (type 1 fimbria component protein)	N	Cell motility ;
F1GM000171	100	3e-89	NP_414680	COG3539	Pilin (type 1 fimbria component protein)	N	Cell motility ;
F1GM000172	99.77	0	NP_414681	COG3188	Outer membrane usher protein FimD/PapC	NW	Cell motility ; Extracellular structures ;
F1GM000173	100	0	NP_414682	COG3121	P pilus assembly protein, chaperone PapD	W	Extracellular structures ;
F1GM000174	100	7e-139	NP_414683	COG3539	Pilin (type 1 fimbria component protein)	N	Cell motility ;
F1GM000175	100	1e-115	NP_414684	COG0801	7,8-dihydro-6-hydroxymethylpterin-pyrophosphokinase	H	Coenzyme transport and metabolism ;
F1GM000176	100	0	NP_414685	COG0617	tRNA nucleotidyltransferase/poly(A) polymerase	J	Translation, ribosomal structure and biogenesis ;
F1GM000177	100	0	NP_414686	COG0008	Glutamyl- or glutaminyl-tRNA synthetase	J	Translation, ribosomal structure and biogenesis ;
F1GM000178	100	3e-109	YP_008847627	COG1734	RNA polymerase-binding transcription factor DksA	J	Translation, ribosomal structure and biogenesis ;
F1GM000179	100	2e-177	NP_414688	COG1489	DNA-binding protein, stimulates sugar fermentation	GT	Carbohydrate transport and metabolism ; Signal transduction mechanisms ;
F1GM000180	100	1e-127	NP_414689	COG1514	2'-5' RNA ligase	J	Translation, ribosomal structure and biogenesis ;
F1GM000181	98.3	0	NP_308179	COG1643	HrpA-like RNA helicase	J	Translation, ribosomal structure and biogenesis ;
F1GM000183	100	0	NP_414691	COG0744	Membrane carboxypeptidase (penicillin-binding protein)	M	Cell wall/membrane/envelope biogenesis ;
F1GM000185	99.87	0	NP_414692	COG4774	Outer membrane receptor for monomeric catechols	P	Inorganic ion transport and metabolism ;
F1GM000186	100	0	NP_414693	COG1120	ABC-type cobalamin/Fe3+-siderophores transport system, ATPase component	PH	Inorganic ion transport and metabolism ; Coenzyme transport and metabolism ;
F1GM000187	100	0	NP_414694	COG0614	ABC-type Fe3+-hydroxamate transport system, periplasmic component	P	Inorganic ion transport and metabolism ;
F1GM000188	99.39	0	NP_414695	COG0609	ABC-type Fe3+-siderophore transport system, permease component	P	Inorganic ion transport and metabolism ;
F1GM000189	99.77	0	NP_414696	COG0001	Glutamate-1-semialdehyde aminotransferase	H	Coenzyme transport and metabolism ;
F1GM000190	99.58	0	YP_008847641	COG0038	H+/Cl- antiporter ClcA	P	Inorganic ion transport and metabolism ;
F1GM000191	100	2e-79	NP_414698	COG0316	Fe-S cluster assembly iron-binding protein IscA	O	Posttranslational modification, protein turnover, chaperones ;
F1GM000192	100	5e-145	NP_414699	COG2860	Uncharacterized membrane protein YeiH	S	Function unknown ;
F1GM000193	100	0	NP_414700	COG0614	ABC-type Fe3+-hydroxamate transport system, periplasmic component	P	Inorganic ion transport and metabolism ;
F1GM000194	100	3e-169	YP_008847645	COG0775	Nucleoside phosphorylase	F	Nucleotide transport and metabolism ;
F1GM000195	99.8	0	NP_414702	COG0232	dGTP triphosphohydrolase	F	Nucleotide transport and metabolism ;
F1GM000196	100	0	NP_414703	COG0265	Periplasmic serine protease, S1-C subfamily, contain C-terminal PDZ domain	O	Posttranslational modification, protein turnover, chaperones ;
F1GM000197	100	0	NP_414704	COG3835	Sugar diacid utilization regulator	KT	Transcription ; Signal transduction mechanisms ;
F1GM000199	100	0	NP_414706	COG1408	Predicted phosphohydrolase, MPP superfamily	R	General function prediction only ;
F1GM000201	100	0	NP_414708	COG2171	Tetrahydrodipicolinate N-succinyltransferase	E	Amino acid transport and metabolism ;
F1GM000202	100	0	NP_414709	COG2844	UTP:GlnB (protein PII) uridylyltransferase	OT	Posttranslational modification, protein turnover, chaperones ; Signal transduction mechanisms ;
F1GM000203	100	0	YP_008847658	COG0024	Methionine aminopeptidase	J	Translation, ribosomal structure and biogenesis ;
F1GM000205	100	2e-180	NP_414711	COG0052	Ribosomal protein S2	J	Translation, ribosomal structure and biogenesis ;
F1GM000206	100	0	NP_414712	COG0264	Translation elongation factor EF-Ts	J	Translation, ribosomal structure and biogenesis ;
F1GM000207	100	2e-177	YP_008847661	COG0528	Uridylate kinase	F	Nucleotide transport and metabolism ;
F1GM000208	99.46	9e-130	YP_008847662	COG0233	Ribosome recycling factor	J	Translation, ribosomal structure and biogenesis ;
F1GM000209	100	0	NP_414715	COG0743	1-deoxy-D-xylulose 5-phosphate reductoisomerase	I	Lipid transport and metabolism ;
F1GM000210	100	0	YP_008847664	COG0020	Undecaprenyl pyrophosphate synthase	I	Lipid transport and metabolism ;
F1GM000211	99.65	0	NP_414717	COG0575	CDP-diglyceride synthetase	I	Lipid transport and metabolism ;
F1GM000212	100	0	NP_414718	COG0750	Membrane-associated protease RseP, regulator of RpoE activity	OK	Posttranslational modification, protein turnover, chaperones ; Transcription ;
F1GM000213	100	0	NP_414719	COG4775	Outer membrane protein assembly factor BamA	M	Cell wall/membrane/envelope biogenesis ;
F1GM000214	99.38	4e-111	YP_008847669	COG2825	Periplasmic chaperone for outer membrane proteins, Skp family	MO	Cell wall/membrane/envelope biogenesis ; Posttranslational modification, protein turnover, chaperones ;
F1GM000215	100	0	YP_008847670	COG1044	UDP-3-O-[3-hydroxymyristoyl] glucosamine N-acyltransferase	M	Cell wall/membrane/envelope biogenesis ;
F1GM000216	99.34	3e-107	NP_414722	COG0764	3-hydroxymyristoyl/3-hydroxydecanoyl-(acyl carrier protein) dehydratase	I	Lipid transport and metabolism ;
F1GM000217	99.62	0	YP_008847672	COG1043	Acyl-[acyl carrier protein]--UDP-N-acetylglucosamine O-acyltransferase	M	Cell wall/membrane/envelope biogenesis ;
F1GM000218	100	0	NP_414724	COG0763	Lipid A disaccharide synthetase	M	Cell wall/membrane/envelope biogenesis ;
F1GM000219	100	2e-143	NP_414725	COG0164	Ribonuclease HII	L	Replication, recombination and repair ;
F1GM000220	100	0	NP_414726	COG0587	DNA polymerase III, alpha subunit	L	Replication, recombination and repair ;
F1GM000221	100	0	NP_414727	COG0825	Acetyl-CoA carboxylase alpha subunit	I	Lipid transport and metabolism ;
F1GM000222	100	0	NP_414728	COG1982	Arginine/lysine/ornithine decarboxylase	E	Amino acid transport and metabolism ;
F1GM000223	100	6e-94	NP_414729	COG0346	Catechol 2,3-dioxygenase or other lactoylglutathione lyase family enzyme	Q	Secondary metabolites biosynthesis, transport and catabolism ;
F1GM000224	100	0	NP_414730	COG0037	tRNA(Ile)-lysidine synthase TilS/MesJ	J	Translation, ribosomal structure and biogenesis ;
F1GM000225	100	3e-57	YP_008847686	COG4568	Transcriptional antiterminator Rof (Rho-off)	K	Transcription ;
F1GM000227	100	1e-131	NP_414732	COG4681	Uncharacterized conserved protein YaeQ, suppresses RfaH defect	S	Function unknown ;
F1GM000228	100	7e-97	NP_414733	COG1186	Protein chain release factor B	J	Translation, ribosomal structure and biogenesis ;
F1GM000229	100	3e-178	NP_414734	COG3015	Uncharacterized lipoprotein NlpE involved in copper resistance	MV	Cell wall/membrane/envelope biogenesis ; Defense mechanisms ;
F1GM000230	100	0	NP_414735	COG0791	Cell wall-associated hydrolase, NlpC family	M	Cell wall/membrane/envelope biogenesis ;
F1GM000231	99.65	0	NP_308223	COG0442	Prolyl-tRNA synthetase	J	Translation, ribosomal structure and biogenesis ;
F1GM000232	100	5e-175	NP_414737	COG1720	tRNA (Thr-GGU) A37 N-methylase	J	Translation, ribosomal structure and biogenesis ;
F1GM000234	100	0	NP_414739	COG1464	ABC-type metal ion transport system, periplasmic component/surface antigen	P	Inorganic ion transport and metabolism ;
F1GM000235	100	1e-149	NP_414740	COG2011	ABC-type methionine transport system, permease component	E	Amino acid transport and metabolism ;
F1GM000236	100	0	NP_414741	COG1135	ABC-type methionine transport system, ATPase component	E	Amino acid transport and metabolism ;
F1GM000237	99.48	9e-143	NP_414742	COG0241	Histidinol phosphatase or a related phosphatase	E	Amino acid transport and metabolism ;
F1GM000239	100	0	NP_414743	COG0656	Aldo/keto reductase, related to diketogulonate reductase	Q	Secondary metabolites biosynthesis, transport and catabolism ;
F1GM000240	100	0	NP_414744	COG0583	DNA-binding transcriptional regulator, LysR family	K	Transcription ;
F1GM000241	100	0	NP_414745	COG3021	Uncharacterized conserved protein YafD, endonuclease/exonuclease/phosphatase (EEP) superfamily	R	General function prediction only ;
F1GM000242	100	2e-153	NP_414746	COG2226	Ubiquinone/menaquinone biosynthesis C-methylase UbiE	H	Coenzyme transport and metabolism ;
F1GM000243	100	0	NP_414747	COG1388	LysM repeat	M	Cell wall/membrane/envelope biogenesis ;
F1GM000244	100	0	NP_414748	COG0491	Glyoxylase or a related metal-dependent hydrolase, beta-lactamase superfamily II	R	General function prediction only ;
F1GM000245	100	3e-179	NP_414749	COG2226	Ubiquinone/menaquinone biosynthesis C-methylase UbiE	H	Coenzyme transport and metabolism ;
F1GM000246	100	4e-115	NP_414750	COG0328	Ribonuclease HI	L	Replication, recombination and repair ;
F1GM000247	99.19	0	YP_008847708	COG0847	DNA polymerase III, epsilon subunit or related 3'-5' exonuclease	L	Replication, recombination and repair ;
F1GM000252	54.09	1e-60	NP_308243	COG3157	Type VI protein secretion system component Hcp (secreted cytotoxin)	U	Intracellular trafficking, secretion, and vesicular transport ;
F1GM000253	99.32	0	NP_308244	COG3515	Predicted component of the type VI protein secretion system	U	Intracellular trafficking, secretion, and vesicular transport ;
F1GM000254	99.23	0	NP_308245	COG3523	Type VI protein secretion system component VasK	U	Intracellular trafficking, secretion, and vesicular transport ;
F1GM000255	49.57	3e-135	NP_927715	COG3515	Predicted component of the type VI protein secretion system	U	Intracellular trafficking, secretion, and vesicular transport ;
F1GM000257	98.92	0	NP_308250	COG0542	ATP-dependent Clp protease ATP-binding subunit ClpA	O	Posttranslational modification, protein turnover, chaperones ;
F1GM000258	97.63	1e-174	NP_308251	COG3455	Type VI protein secretion system component VasF	U	Intracellular trafficking, secretion, and vesicular transport ;
F1GM000259	98.87	0	NP_308252	COG3522	Predicted component of the type VI protein secretion system	U	Intracellular trafficking, secretion, and vesicular transport ;
F1GM000260	98.85	3e-126	NP_308253	COG3521	Predicted component of the type VI protein secretion system	U	Intracellular trafficking, secretion, and vesicular transport ;
F1GM000261	98.83	0	NP_308254	COG3456	Predicted component of the type VI protein secretion system, contains a FHA domain	TU	Signal transduction mechanisms ; Intracellular trafficking, secretion, and vesicular transport ;
F1GM000262	99.72	0	NP_308255	COG3520	Predicted component of the type VI protein secretion system	U	Intracellular trafficking, secretion, and vesicular transport ;
F1GM000263	99.84	0	NP_308256	COG3519	Type VI protein secretion system component VasA	U	Intracellular trafficking, secretion, and vesicular transport ;
F1GM000264	99.18	1e-86	NP_308257	COG3518	Predicted component of the type VI protein secretion system	U	Intracellular trafficking, secretion, and vesicular transport ;
F1GM000265	99.57	0	NP_308258	COG3517	Predicted component of the type VI protein secretion system	U	Intracellular trafficking, secretion, and vesicular transport ;
F1GM000267	99.4	8e-118	NP_308260	COG3516	Predicted component of the type VI protein secretion system	U	Intracellular trafficking, secretion, and vesicular transport ;
F1GM000269	100	2e-129	NP_308261	COG3157	Type VI protein secretion system component Hcp (secreted cytotoxin)	U	Intracellular trafficking, secretion, and vesicular transport ;
F1GM000270	98.74	0	NP_308263	COG3501	Uncharacterized conserved protein, implicated in type VI secretion and phage assembly	UXR	Intracellular trafficking, secretion, and vesicular transport ; Mobilome: prophages, transposons; General function prediction only ;
F1GM000271	85.55	0	NP_308264	COG3209	Uncharacterized conserved protein RhaS, contains 28 RHS repeats	R	General function prediction only ;
F1GM000273	97.88	0	NP_417941	COG5433	Predicted transposase YbfD/YdcC associated with H repeats	X	Mobilome: prophages, transposons;
F1GM000274	99.61	0	NP_414754	COG0388	Predicted amidohydrolase	R	General function prediction only ;
F1GM000276	100	0	NP_414756	COG1960	Acyl-CoA dehydrogenase related to the alkylation response protein AidB	I	Lipid transport and metabolism ;
F1GM000277	99.49	7e-143	YP_008847733	COG0279	Phosphoheptose isomerase	G	Carbohydrate transport and metabolism ;
F1GM000278	100	0	NP_414758	COG0121	Predicted glutamine amidotransferase	R	General function prediction only ;
F1GM000279	100	0	NP_414759	COG3034	Murein L,D-transpeptidase YafK	M	Cell wall/membrane/envelope biogenesis ;
F1GM000280	100	6e-64	NP_414760	COG3041	mRNA-degrading endonuclease (mRNA interferase) YafQ, toxin component of the YafQ-DinJ toxin-antitoxin module	J	Translation, ribosomal structure and biogenesis ;
F1GM000281	100	6e-56	NP_414761	COG3077	Antitoxin component of the RelBE or YafQ-DinJ toxin-antitoxin module	V	Defense mechanisms ;
F1GM000282	100	0	NP_414762	COG0791	Cell wall-associated hydrolase, NlpC family	M	Cell wall/membrane/envelope biogenesis ;
F1GM000283	100	6e-123	NP_414763	COG1943	REP element-mobilizing transposase RayT	X	Mobilome: prophages, transposons;
F1GM000284	98.94	0	NP_308283	COG1298	Flagellar biosynthesis pathway, component FlhA	N	Cell motility ;
F1GM000285	99.22	0	NP_308284	COG1360	Flagellar motor protein MotB	N	Cell motility ;
F1GM000286	100	0	NP_414766	COG0389	Nucleotidyltransferase/DNA polymerase involved in DNA repair	L	Replication, recombination and repair ;
F1GM000287	100	4e-66	NP_414767	COG2161	Antitoxin component YafN of the YafNO toxin-antitoxin module, PHD/YefM family	V	Defense mechanisms ;
F1GM000289	100	8e-90	NP_414769	COG0454	N-acetyltransferase, GNAT superfamily (includes histone acetyltransferase HPA2)	KR	Transcription ; General function prediction only ;
F1GM000290	96.22	3e-132	YP_008848054	COG1186	Protein chain release factor B	J	Translation, ribosomal structure and biogenesis ;
F1GM000291	99.79	0	NP_414772	COG2195	Di- or tripeptidase	E	Amino acid transport and metabolism ;
F1GM000292	100	4e-109	YP_008848052	COG2236	Hypoxanthine phosphoribosyltransferase	H	Coenzyme transport and metabolism ;
F1GM000293	100	0	NP_414774	COG1073	Fermentation-respiration switch protein FrsA, has esterase activity, DUF1100 family	T	Signal transduction mechanisms ;
F1GM000295	99.72	0	NP_414776	COG3203	Outer membrane protein (porin)	M	Cell wall/membrane/envelope biogenesis ;
F1GM000296	100	0	NP_414777	COG0263	Glutamate 5-kinase	E	Amino acid transport and metabolism ;
F1GM000297	100	0	NP_414778	COG0014	Gamma-glutamyl phosphate reductase	E	Amino acid transport and metabolism ;
F1GM000303	99.2	5e-89	YP_008832476	COG3677	Transposase	X	Mobilome: prophages, transposons;
F1GM000304	98.67	6e-50	YP_064597	COG3677	Transposase	X	Mobilome: prophages, transposons;
F1GM000308	95.69	7e-77	NP_311895	COG3436	Transposase	X	Mobilome: prophages, transposons;
F1GM000309	98.06	3e-147	NP_313271	COG2801	Transposase InsO and inactivated derivatives	X	Mobilome: prophages, transposons;
F1GM000311	96.7	1e-60	NP_310821	COG2963	Transposase and inactivated derivatives	X	Mobilome: prophages, transposons;
F1GM000313	54.63	0	YP_002892391	COG1479	Uncharacterized conserved protein, contains ParB-like and HNH nuclease domains	S	Function unknown ;
F1GM000314	56.31	0	YP_002892390	COG1479	Uncharacterized conserved protein, contains ParB-like and HNH nuclease domains	S	Function unknown ;
F1GM000315	63.81	5e-41	YP_004917356	COG0286	Type I restriction-modification system, DNA methylase subunit	V	Defense mechanisms ;
F1GM000317	98.08	0	NP_417962	COG3039	Transposase and inactivated derivatives, IS5 family	X	Mobilome: prophages, transposons;
F1GM000318	87.1	4e-160	YP_006217214	COG1484	DNA replication protein DnaC	L	Replication, recombination and repair ;
F1GM000319	67.88	0	YP_003714368	COG4584	Transposase	X	Mobilome: prophages, transposons;
F1GM000320	79.65	0	NP_931497	COG0610	Type I site-specific restriction-modification system, R (restriction) subunit and related helicases ...	V	Defense mechanisms ;
F1GM000321	52.93	3e-145	YP_005376770	COG0732	Restriction endonuclease S subunit	V	Defense mechanisms ;
F1GM000322	88.54	0	NP_931494	COG0286	Type I restriction-modification system, DNA methylase subunit	V	Defense mechanisms ;
F1GM000323	98.28	0	NP_309422	COG3596	Predicted GTPase	R	General function prediction only ;
F1GM000324	88.83	0	NP_309423	COG3468	Type V secretory pathway, adhesin AidA	MU	Cell wall/membrane/envelope biogenesis ; Intracellular trafficking, secretion, and vesicular transport ;
F1GM000328	97.47	6e-111	NP_310830	COG2003	DNA repair protein RadC, contains a helix-hairpin-helix DNA-binding motif	L	Replication, recombination and repair ;
F1GM000338	97.35	2e-78	NP_308332	COG0583	DNA-binding transcriptional regulator, LysR family	K	Transcription ;
F1GM000339	100	0	NP_414817	COG1975	Xanthine and CO dehydrogenase maturation factor, XdhC/CoxF family	O	Posttranslational modification, protein turnover, chaperones ;
F1GM000340	100	0	NP_414818	COG1529	CO or xanthine dehydrogenase, Mo-binding subunit	C	Energy production and conversion ;
F1GM000341	100	0	NP_414819	COG1319	CO or xanthine dehydrogenase, FAD-binding subunit	C	Energy production and conversion ;
F1GM000342	100	4e-170	NP_414820	COG2080	Aerobic-type carbon monoxide dehydrogenase, small subunit, CoxS/CutS family	C	Energy production and conversion ;
F1GM000343	100	4e-149	NP_414821	COG3477	Uncharacterized membrane protein YagU, involved in acid resistance, DUF1440 family	S	Function unknown ;
F1GM000345	100	3e-163	NP_414823	COG3121	P pilus assembly protein, chaperone PapD	W	Extracellular structures ;
F1GM000347	100	0	NP_414825	COG3188	Outer membrane usher protein FimD/PapC	NW	Cell motility ; Extracellular structures ;
F1GM000348	100	4e-165	NP_414826	COG3121	P pilus assembly protein, chaperone PapD	W	Extracellular structures ;
F1GM000350	100	2e-130	NP_414828	COG2771	DNA-binding transcriptional regulator, CsgD family	K	Transcription ;
F1GM000352	100	2e-26	YP_588437	COG0257	Ribosomal protein L36	J	Translation, ribosomal structure and biogenesis ;
F1GM000353	100	7e-59	NP_414830	COG0254	Ribosomal protein L31	J	Translation, ribosomal structure and biogenesis ;
F1GM000357	100	8e-51	YP_064597	COG3677	Transposase	X	Mobilome: prophages, transposons;
F1GM000358	92.91	0	NP_308364	COG3708	Predicted transcriptional regulator YdeE, contains AraC-type DNA-binding domain	K	Transcription ;
F1GM000359	100	4e-144	NP_414835	COG3059	Uncharacterized membrane protein YkgB	S	Function unknown ;
F1GM000361	100	0	NP_414838	COG1249	Pyruvate/2-oxoglutarate dehydrogenase complex, dihydrolipoamide dehydrogenase (E3) component or related enzyme	C	Energy production and conversion ;
F1GM000362	100	0	NP_414839	COG2207	AraC-type DNA-binding domain and AraC-containing proteins	K	Transcription ;
F1GM000363	100	8e-165	NP_414840	COG0247	Fe-S oxidoreductase	C	Energy production and conversion ;
F1GM000364	100	0	NP_414841	COG1139	L-lactate utilization protein LutB, contains a ferredoxin-type domain	C	Energy production and conversion ;
F1GM000365	100	1e-169	NP_414842	COG1556	L-lactate utilization protein LutC, contains LUD domain	C	Energy production and conversion ;
F1GM000367	99.82	0	NP_414845	COG2303	Choline dehydrogenase or related flavoprotein	IR	Lipid transport and metabolism ; General function prediction only ;
F1GM000368	100	0	NP_414846	COG1012	Acyl-CoA reductase or other NAD-dependent aldehyde dehydrogenase	C	Energy production and conversion ;
F1GM000369	98.01	7e-143	NP_308386	COG1309	DNA-binding transcriptional regulator, AcrR family	K	Transcription ;
F1GM000370	100	0	NP_414848	COG1292	Choline-glycine betaine transporter	M	Cell wall/membrane/envelope biogenesis ;
F1GM000371	100	0	NP_414849	COG2771	DNA-binding transcriptional regulator, CsgD family	K	Transcription ;
F1GM000372	99.68	0	NP_414850	COG0583	DNA-binding transcriptional regulator, LysR family	K	Transcription ;
F1GM000374	100	6e-146	NP_414852	COG0666	Ankyrin repeat	T	Signal transduction mechanisms ;
F1GM000377	100	0	NP_414854	COG0074	Succinyl-CoA synthetase, alpha subunit	C	Energy production and conversion ;
F1GM000378	66.31	0	NP_816626	COG1304	FMN-dependent dehydrogenase, includes L-lactate dehydrogenase and type II isopentenyl diphosphate isomerase	CIR	Energy production and conversion ; Lipid transport and metabolism ; General function prediction only ;
F1GM000380	100	0	NP_414857	COG0549	Carbamate kinase	E	Amino acid transport and metabolism ;
F1GM000381	99.78	0	NP_414858	COG0402	Cytosine/adenosine deaminase or related metal-dependent hydrolase	FR	Nucleotide transport and metabolism ; General function prediction only ;
F1GM000382	100	0	NP_414859	COG1064	D-arabinose 1-dehydrogenase, Zn-dependent alcohol dehydrogenase family	G	Carbohydrate transport and metabolism ;
F1GM000385	100	4e-160	NP_414862	COG1280	Threonine/homoserine/homoserine lactone efflux protein	E	Amino acid transport and metabolism ;
F1GM000387	98.67	5e-50	YP_064597	COG3677	Transposase	X	Mobilome: prophages, transposons;
F1GM000388	100	7e-90	YP_008832476	COG3677	Transposase	X	Mobilome: prophages, transposons;
F1GM000389	100	0	NP_414864	COG3829	Transcriptional regulator containing PAS, AAA-type ATPase, and DNA-binding Fis domains	KT	Transcription ; Signal transduction mechanisms ;
F1GM000390	100	0	NP_414865	COG2513	2-Methylisocitrate lyase and related enzymes, PEP mutase family	G	Carbohydrate transport and metabolism ;
F1GM000391	100	0	NP_414867	COG0372	Citrate synthase	C	Energy production and conversion ;
F1GM000392	99.79	0	NP_414868	COG2079	2-methylcitrate dehydratase PrpD	G	Carbohydrate transport and metabolism ;
F1GM000393	99.84	0	NP_414869	COG0365	Acyl-coenzyme A synthetase/AMP-(fatty) acid ligase	I	Lipid transport and metabolism ;
F1GM000394	100	0	NP_414870	COG1457	Purine-cytosine permease or related protein	F	Nucleotide transport and metabolism ;
F1GM000395	99.77	0	NP_414871	COG0402	Cytosine/adenosine deaminase or related metal-dependent hydrolase	FR	Nucleotide transport and metabolism ; General function prediction only ;
F1GM000396	100	0	NP_414872	COG0583	DNA-binding transcriptional regulator, LysR family	K	Transcription ;
F1GM000397	100	0	NP_414872	COG0583	DNA-binding transcriptional regulator, LysR family	K	Transcription ;
F1GM000398	99.54	5e-162	NP_414873	COG0288	Carbonic anhydrase	P	Inorganic ion transport and metabolism ;
F1GM000399	100	1e-109	NP_414874	COG1513	Cyanate lyase	P	Inorganic ion transport and metabolism ;
F1GM000400	100	0	NP_414875	COG2807	Cyanate permease	P	Inorganic ion transport and metabolism ;
F1GM000401	100	4e-136	NP_414876	COG0110	Acetyltransferase (isoleucine patch superfamily)	R	General function prediction only ;
F1GM000402	100	0	NP_414877	COG2223	Nitrate/nitrite transporter NarK	P	Inorganic ion transport and metabolism ;
F1GM000403	100	0	NP_414878	COG3250	Beta-galactosidase/beta-glucuronidase	G	Carbohydrate transport and metabolism ;
F1GM000404	99.17	0	NP_308425	COG1609	DNA-binding transcriptional regulator, LacI/PurR family	K	Transcription ;
F1GM000405	99.29	0	NP_308428	COG1414	DNA-binding transcriptional regulator, IclR family	K	Transcription ;
F1GM000406	100	0	NP_414881	COG0654	2-polyprenyl-6-methoxyphenol hydroxylase and related FAD-dependent oxidoreductases	HC	Coenzyme transport and metabolism ; Energy production and conversion ;
F1GM000407	100	0	NP_414882	COG3384	Aromatic ring-opening dioxygenase, catalytic subunit, LigB family	Q	Secondary metabolites biosynthesis, transport and catabolism ;
F1GM000408	99.32	0	NP_308431	COG0596	Pimeloyl-ACP methyl ester carboxylesterase	HR	Coenzyme transport and metabolism ; General function prediction only ;
F1GM000409	99.63	0	NP_414884	COG3971	2-keto-4-pentenoate hydratase	Q	Secondary metabolites biosynthesis, transport and catabolism ;
F1GM000410	100	0	NP_414885	COG4569	Acetaldehyde dehydrogenase (acetylating)	Q	Secondary metabolites biosynthesis, transport and catabolism ;
F1GM000411	100	0	NP_414886	COG0119	Isopropylmalate/homocitrate/citramalate synthases	E	Amino acid transport and metabolism ;
F1GM000412	100	0	NP_414887	COG2814	Predicted arabinose efflux permease, MFS family	G	Carbohydrate transport and metabolism ;
F1GM000413	100	1e-126	NP_414888	COG3122	Uncharacterized conserved protein YaiL, DUF2058 family	S	Function unknown ;
F1GM000414	99.64	0	NP_414889	COG0627	S-formylglutathione hydrolase FrmB	V	Defense mechanisms ;
F1GM000415	99.73	0	NP_308438	COG1062	Zn-dependent alcohol dehydrogenase	R	General function prediction only ;
F1GM000416	100	6e-67	NP_308439	COG1937	DNA-binding transcriptional regulator, FrmR family	K	Transcription ;
F1GM000418	55.71	6e-48	YP_001970138	COG1208	NDP-sugar pyrophosphorylase, includes eIF-2Bgamma, eIF-2Bepsilon, and LPS biosynthesis proteins	JM	Translation, ribosomal structure and biogenesis ; Cell wall/membrane/envelope biogenesis ;
F1GM000419	100	0	NP_414897	COG1215	Glycosyltransferase, catalytic subunit of cellulose synthase and poly-beta-1,6-N-acetylglucosamine synthase	N	Cell motility ;
F1GM000420	99.46	2e-136	NP_414898	COG2120	N-acetylglucosaminyl deacetylase, LmbE family	G	Carbohydrate transport and metabolism ;
F1GM000421	100	0	YP_004420868	COG3385	IS4 transposase	X	Mobilome: prophages, transposons;
F1GM000422	99.69	0	NP_414899	COG4521	ABC-type taurine transport system, periplasmic component	P	Inorganic ion transport and metabolism ;
F1GM000423	100	0	NP_414900	COG4525	ABC-type taurine transport system, ATPase component	P	Inorganic ion transport and metabolism ;
F1GM000424	100	0	NP_414901	COG0600	ABC-type nitrate/sulfonate/bicarbonate transport system, permease component	P	Inorganic ion transport and metabolism ;
F1GM000425	100	0	NP_414902	COG2175	Taurine dioxygenase, alpha-ketoglutarate-dependent	Q	Secondary metabolites biosynthesis, transport and catabolism ;
F1GM000426	100	0	YP_008848085	COG0113	Delta-aminolevulinic acid dehydratase, porphobilinogen synthase	H	Coenzyme transport and metabolism ;
F1GM000428	83.18	0	NP_459368	COG3468	Type V secretory pathway, adhesin AidA	MU	Cell wall/membrane/envelope biogenesis ; Intracellular trafficking, secretion, and vesicular transport ;
F1GM000429	100	1e-165	NP_308452	COG0664	cAMP-binding domain of CRP or a regulatory subunit of cAMP-dependent protein kinases	T	Signal transduction mechanisms ;
F1GM000430	99.74	0	NP_414910	COG1680	CubicO group peptidase, beta-lactamase class C family	V	Defense mechanisms ;
F1GM000432	100	0	NP_414911	COG1133	ABC-type long-chain fatty acid transport system, fused permease and ATPase components	I	Lipid transport and metabolism ;
F1GM000436	100	0	NP_414915	COG1181	D-alanine-D-alanine ligase and related ATP-grasp enzymes	MR	Cell wall/membrane/envelope biogenesis ; General function prediction only ;
F1GM000438	99.59	0	NP_308460	COG1785	Alkaline phosphatase	PR	Inorganic ion transport and metabolism ; General function prediction only ;
F1GM000440	100	0	NP_414919	COG3706	Two-component response regulator, PleD family, consists of two REC domains and a diguanylate cyclase (GGDEF) domain	TK	Signal transduction mechanisms ; Transcription ;
F1GM000441	100	0	NP_414920	COG0345	Pyrroline-5-carboxylate reductase	E	Amino acid transport and metabolism ;
F1GM000442	100	5e-108	NP_414921	COG1671	Uncharacterized conserved protein YaiI, UPF0178 family	S	Function unknown ;
F1GM000443	100	2e-110	NP_414922	COG0703	Shikimate kinase	E	Amino acid transport and metabolism ;
F1GM000445	45.33	2e-67	YP_004114764	COG4126	Asp/Glu/hydantoin racemase	E	Amino acid transport and metabolism ;
F1GM000446	100	8e-65	NP_414925	COG3123	Uncharacterized conserved protein YaiE, UPF0345 family	S	Function unknown ;
F1GM000450	100	0	YP_008847869	COG2974	DNA recombination-dependent growth factor C	L	Replication, recombination and repair ;
F1GM000451	99.09	0	YP_008847868	COG1940	Sugar kinase of the NBD/HSP70 family, may contain an N-terminal HTH domain	KG	Transcription ; Carbohydrate transport and metabolism ;
F1GM000452	99.05	0	NP_308473	COG2814	Predicted arabinose efflux permease, MFS family	G	Carbohydrate transport and metabolism ;
F1GM000453	100	0	NP_414931	COG0419	DNA repair exonuclease SbcCD ATPase subunit	L	Replication, recombination and repair ;
F1GM000454	100	0	NP_414932	COG0420	DNA repair exonuclease SbcCD nuclease subunit	L	Replication, recombination and repair ;
F1GM000455	100	1e-169	NP_414933	COG0745	DNA-binding response regulator, OmpR family, contains REC and winged-helix (wHTH) domain	TK	Signal transduction mechanisms ; Transcription ;
F1GM000456	99.77	0	NP_414934	COG5002	Signal transduction histidine kinase	T	Signal transduction mechanisms ;
F1GM000457	100	0	YP_008847851	COG1114	Branched-chain amino acid permeases	E	Amino acid transport and metabolism ;
F1GM000458	100	0	YP_008847850	COG1113	L-asparagine transporter and related permeases	E	Amino acid transport and metabolism ;
F1GM000459	100	0	NP_414937	COG0366	Glycosidase	G	Carbohydrate transport and metabolism ;
F1GM000460	100	1e-141	NP_414938	COG3124	Acyl carrier protein phosphodiesterase	I	Lipid transport and metabolism ;
F1GM000461	100	0	YP_008847842	COG0809	S-adenosylmethionine:tRNA-ribosyltransferase-isomerase (queuine synthetase)	J	Translation, ribosomal structure and biogenesis ;
F1GM000462	100	0	YP_008847841	COG0343	Queuine/archaeosine tRNA-ribosyltransferase	J	Translation, ribosomal structure and biogenesis ;
F1GM000463	100	1e-75	NP_414941	COG1862	Preprotein translocase subunit YajC	U	Intracellular trafficking, secretion, and vesicular transport ;
F1GM000464	100	0	YP_008847839	COG0342	Preprotein translocase subunit SecD	U	Intracellular trafficking, secretion, and vesicular transport ;
F1GM000465	99.69	0	YP_008847838	COG0341	Preprotein translocase subunit SecF	U	Intracellular trafficking, secretion, and vesicular transport ;
F1GM000466	100	3e-84	YP_008847837	COG1403	5-methylcytosine-specific restriction endonuclease McrA	V	Defense mechanisms ;
F1GM000467	100	0	YP_008847836	COG3248	Nucleoside-specific outer membrane channel protein Tsx	M	Cell wall/membrane/envelope biogenesis ;
F1GM000469	100	8e-91	YP_008847834	COG1327	Transcriptional regulator NrdR, contains Zn-ribbon and ATP-cone domains	K	Transcription ;
F1GM000470	100	0	NP_414948	COG1985	Pyrimidine reductase, riboflavin biosynthesis	H	Coenzyme transport and metabolism ;
F1GM000471	100	7e-108	YP_002240117	COG0054	6,7-dimethyl-8-ribityllumazine synthase (Riboflavin synthase beta chain)	H	Coenzyme transport and metabolism ;
F1GM000472	99.28	3e-97	YP_008847831	COG0781	Transcription termination factor NusB	K	Transcription ;
F1GM000473	100	0	NP_414951	COG0611	Thiamine monophosphate kinase	H	Coenzyme transport and metabolism ;
F1GM000474	100	3e-92	NP_414952	COG1267	Phosphatidylglycerophosphatase A	I	Lipid transport and metabolism ;
F1GM000475	100	0	NP_414953	COG0667	Predicted oxidoreductase (related to aryl-alcohol dehydrogenase)	R	General function prediction only ;
F1GM000476	100	0	NP_414954	COG1154	Deoxyxylulose-5-phosphate synthase	HI	Coenzyme transport and metabolism ; Lipid transport and metabolism ;
F1GM000477	100	0	YP_008847818	COG0142	Geranylgeranyl pyrophosphate synthase	H	Coenzyme transport and metabolism ;
F1GM000478	100	7e-51	YP_008847817	COG1722	Exonuclease VII small subunit	L	Replication, recombination and repair ;
F1GM000479	100	0	NP_414957	COG0607	Rhodanese-related sulfurtransferase	P	Inorganic ion transport and metabolism ;
F1GM000480	99.49	1e-140	NP_414958	COG0693	Putative intracellular protease/amidase	R	General function prediction only ;
F1GM000481	100	0	NP_414959	COG1893	Ketopantoate reductase	H	Coenzyme transport and metabolism ;
F1GM000482	100	4e-115	NP_414960	COG1666	Uncharacterized conserved protein YajQ, UPF0234 family	S	Function unknown ;
F1GM000483	100	0	NP_414961	COG2814	Predicted arabinose efflux permease, MFS family	G	Carbohydrate transport and metabolism ;
F1GM000484	100	0	NP_414962	COG0109	Polyprenyltransferase (heme O synthase)	HI	Coenzyme transport and metabolism ; Lipid transport and metabolism ;
F1GM000485	100	8e-73	NP_414963	COG3125	Heme/copper-type cytochrome/quinol oxidase, subunit 4	C	Energy production and conversion ;
F1GM000486	100	8e-148	NP_414964	COG1845	Heme/copper-type cytochrome/quinol oxidase, subunit 3	C	Energy production and conversion ;
F1GM000487	100	0	NP_414965	COG0843	Heme/copper-type cytochrome/quinol oxidase, subunit 1	C	Energy production and conversion ;
F1GM000488	100	0	NP_414966	COG1622	Heme/copper-type cytochrome/quinol oxidase, subunit 2	C	Energy production and conversion ;
F1GM000489	100	0	NP_414967	COG2223	Nitrate/nitrite transporter NarK	P	Inorganic ion transport and metabolism ;
F1GM000490	100	2e-140	NP_414968	COG3056	Uncharacterized lipoprotein YajG	S	Function unknown ;
F1GM000491	100	4e-74	NP_414969	COG0271	Stress-induced morphogen (activity unknown)	T	Signal transduction mechanisms ;
F1GM000493	100	0	NP_414970	COG0544	FKBP-type peptidyl-prolyl cis-trans isomerase (trigger factor)	O	Posttranslational modification, protein turnover, chaperones ;
F1GM000494	100	7e-155	YP_008847801	COG0740	ATP-dependent protease ClpP, protease subunit	O	Posttranslational modification, protein turnover, chaperones ;
F1GM000495	100	0	YP_008847800	COG1219	ATP-dependent protease Clp, ATPase subunit	O	Posttranslational modification, protein turnover, chaperones ;
F1GM000496	100	0	YP_008847799	COG0466	ATP-dependent Lon protease, bacterial type	O	Posttranslational modification, protein turnover, chaperones ;
F1GM000497	98.89	3e-56	NP_414974	COG0776	Bacterial nucleoid DNA-binding protein	L	Replication, recombination and repair ;
F1GM000498	100	0	NP_414975	COG0760	Parvulin-like peptidyl-prolyl isomerase	O	Posttranslational modification, protein turnover, chaperones ;
F1GM000499	100	6e-84	NP_414976	COG1555	DNA uptake protein ComE and related DNA-binding proteins	L	Replication, recombination and repair ;
F1GM000500	100	9e-95	NP_414977	COG0824	Acyl-CoA thioesterase FadM	I	Lipid transport and metabolism ;
F1GM000501	100	2e-174	NP_414978	COG0603	7-cyano-7-deazaguanine synthase (queuosine biosynthesis)	J	Translation, ribosomal structure and biogenesis ;
F1GM000502	99.82	0	NP_414979	COG4533	DNA-binding transcriptional regulator SgrR of sgrS sRNA, contains a MarR-type HTH domain and a periplasmic-type solute-binding domain	K	Transcription ;
F1GM000503	98.19	0	NP_308527	COG0561	Hydroxymethylpyrimidine pyrophosphatase and other HAD family phosphatases	HR	Coenzyme transport and metabolism ; General function prediction only ;
F1GM000504	100	1e-110	NP_414981	COG1522	DNA-binding transcriptional regulator, Lrp family	K	Transcription ;
F1GM000505	100	0	NP_414982	COG1132	ABC-type multidrug transport system, ATPase and permease component	V	Defense mechanisms ;
F1GM000506	100	0	NP_414983	COG1132	ABC-type multidrug transport system, ATPase and permease component	V	Defense mechanisms ;
F1GM000507	100	8e-75	YP_008847939	COG0347	Nitrogen regulatory protein PII	TE	Signal transduction mechanisms ; Amino acid transport and metabolism ;
F1GM000508	99.76	0	NP_414985	COG0004	Ammonia channel protein AmtB	P	Inorganic ion transport and metabolism ;
F1GM000509	99.65	0	NP_414986	COG1946	Acyl-CoA thioesterase	I	Lipid transport and metabolism ;
F1GM000510	99.47	1e-129	NP_414987	COG3126	Uncharacterized lipoprotein YbaY	S	Function unknown ;
F1GM000511	100	8e-93	NP_414988	COG3695	Alkylated DNA nucleotide flippase Atl1, participates in nucleotide excision repair, Ada-like DNA-binding domain	K	Transcription ;
F1GM000512	100	8e-81	YP_008847946	COG5507	Uncharacterized conserved protein YbaA, DUF1428 family	S	Function unknown ;
F1GM000513	99.81	0	NP_414990	COG4943	Environmental sensor c-di-GMP phosphodiesterase, contains periplasmic CSS-motif sensor and cytoplasmic EAL domain	T	Signal transduction mechanisms ;
F1GM000515	100	2e-135	YP_008848029	COG0110	Acetyltransferase (isoleucine patch superfamily)	R	General function prediction only ;
F1GM000518	100	0	NP_414995	COG0841	Multidrug efflux pump subunit AcrB	V	Defense mechanisms ;
F1GM000519	100	0	NP_414996	COG0845	Multidrug efflux pump subunit AcrA (membrane-fusion protein)	MV	Cell wall/membrane/envelope biogenesis ; Defense mechanisms ;
F1GM000520	100	3e-92	YP_008848024	COG1309	DNA-binding transcriptional regulator, AcrR family	K	Transcription ;
F1GM000521	99.3	6e-98	YP_004420868	COG3385	IS4 transposase	X	Mobilome: prophages, transposons;
F1GM000523	100	0	NP_414998	COG3264	Small-conductance mechanosensitive channel	M	Cell wall/membrane/envelope biogenesis ;
F1GM000525	99.43	8e-120	NP_415000	COG3923	Primosomal replication protein N''	L	Replication, recombination and repair ;
F1GM000526	100	1e-84	YP_008848020	COG2832	Uncharacterized membrane protein YbaN, DUF454 family	S	Function unknown ;
F1GM000527	100	8e-130	YP_008848018	COG0503	Adenine/guanine phosphoribosyltransferase or related PRPP-binding protein	F	Nucleotide transport and metabolism ;
F1GM000528	99.84	0	NP_415003	COG2812	DNA polymerase III, gamma/tau subunits	L	Replication, recombination and repair ;
F1GM000529	100	2e-75	NP_459480	COG0718	Conserved DNA-binding protein YbaB (function unknown)	R	General function prediction only ;
F1GM000530	100	2e-148	NP_415005	COG0353	Recombinational DNA repair protein RecR	L	Replication, recombination and repair ;
F1GM000531	100	0	NP_415006	COG0326	Molecular chaperone, HSP90 family	O	Posttranslational modification, protein turnover, chaperones ;
F1GM000532	100	2e-155	NP_415007	COG0563	Adenylate kinase or related kinase	F	Nucleotide transport and metabolism ;
F1GM000533	100	0	NP_415008	COG0276	Protoheme ferro-lyase (ferrochelatase)	H	Coenzyme transport and metabolism ;
F1GM000534	99.69	0	NP_415009	COG0657	Acetyl esterase/lipase	I	Lipid transport and metabolism ;
F1GM000535	100	0	NP_415010	COG0524	Sugar or nucleoside kinase, ribokinase family	G	Carbohydrate transport and metabolism ;
F1GM000536	100	0	NP_415011	COG4651	Predicted Kef-type K+ transport protein, K+/H+ antiporter domain	P	Inorganic ion transport and metabolism ;
F1GM000537	100	0	NP_415012	COG2223	Nitrate/nitrite transporter NarK	P	Inorganic ion transport and metabolism ;
F1GM000538	99.82	0	NP_415013	COG0737	2',3'-cyclic-nucleotide 2'-phosphodiesterase/5'- or 3'-nucleotidase, 5'-nucleotidase family	FV	Nucleotide transport and metabolism ; Defense mechanisms ;
F1GM000539	100	3e-112	NP_415014	COG2606	Cys-tRNA(Pro) deacylase, prolyl-tRNA editing enzyme YbaK/EbsC	J	Translation, ribosomal structure and biogenesis ;
F1GM000540	100	0	NP_415015	COG3735	Uncharacterized conserved protein YbaP, TraB family	S	Function unknown ;
F1GM000541	100	1e-78	NP_308563	COG3093	Plasmid maintenance system antidote protein VapI, contains XRE-type HTH domain	V	Defense mechanisms ;
F1GM000542	100	0	NP_415017	COG2608	Copper chaperone CopZ	P	Inorganic ion transport and metabolism ;
F1GM000543	100	0	NP_415018	COG2066	Glutaminase	E	Amino acid transport and metabolism ;
F1GM000544	100	0	NP_415019	COG0531	Amino acid transporter	E	Amino acid transport and metabolism ;
F1GM000545	100	2e-98	NP_415020	COG0789	DNA-binding transcriptional regulator, MerR family	K	Transcription ;
F1GM000546	100	1e-103	NP_415021	COG1585	Membrane protein implicated in regulation of membrane protease activity	O	Posttranslational modification, protein turnover, chaperones ;
F1GM000547	100	0	YP_008847967	COG0330	Regulator of protease activity HflC, stomatin/prohibitin superfamily	O	Posttranslational modification, protein turnover, chaperones ;
F1GM000548	100	3e-168	NP_415023	COG4619	ABC-type iron transport system FetAB, ATPase component	P	Inorganic ion transport and metabolism ;
F1GM000549	100	0	NP_415024	COG0390	ABC-type iron transport system FetAB, permease component	P	Inorganic ion transport and metabolism ;
F1GM000550	100	0	NP_415025	COG3118	Negative regulator of GroEL, contains thioredoxin-like and TPR-like domains	O	Posttranslational modification, protein turnover, chaperones ;
F1GM000551	100	0	NP_415026	COG0300	Short-chain dehydrogenase	R	General function prediction only ;
F1GM000552	100	7e-152	NP_415027	COG2755	Lysophospholipase L1 or related esterase	E	Amino acid transport and metabolism ;
F1GM000553	100	2e-163	NP_415028	COG4181	Predicted ABC-type transport system involved in lysophospholipase L1 biosynthesis, ATPase component	Q	Secondary metabolites biosynthesis, transport and catabolism ;
F1GM000554	99.88	0	NP_415029	COG3127	Predicted ABC-type transport system involved in lysophospholipase L1 biosynthesis, permease component	Q	Secondary metabolites biosynthesis, transport and catabolism ;
F1GM000556	100	0	NP_415030	COG3209	Uncharacterized conserved protein RhaS, contains 28 RHS repeats	R	General function prediction only ;
F1GM000560	100	1e-88	NP_308590	COG2801	Transposase InsO and inactivated derivatives	X	Mobilome: prophages, transposons;
F1GM000561	99.73	0	NP_415036	COG2603	tRNA 2-selenouridine synthase SelU, contains rhodanese domain	J	Translation, ribosomal structure and biogenesis ;
F1GM000562	100	0	NP_415037	COG0583	DNA-binding transcriptional regulator, LysR family	K	Transcription ;
F1GM000563	100	1e-117	YP_008847952	COG3194	Ureidoglycolate hydrolase (allantoin degradation)	F	Nucleotide transport and metabolism ;
F1GM000564	100	0	NP_415039	COG1414	DNA-binding transcriptional regulator, IclR family	K	Transcription ;
F1GM000565	100	0	NP_415040	COG3960	Glyoxylate carboligase	Q	Secondary metabolites biosynthesis, transport and catabolism ;
F1GM000566	100	0	NP_415041	COG3622	Hydroxypyruvate isomerase	G	Carbohydrate transport and metabolism ;
F1GM000567	100	0	NP_415042	COG2084	3-hydroxyisobutyrate dehydrogenase or related beta-hydroxyacid dehydrogenase	I	Lipid transport and metabolism ;
F1GM000568	100	0	NP_415044	COG1953	Cytosine/uracil/thiamine/allantoin permease	FH	Nucleotide transport and metabolism ; Coenzyme transport and metabolism ;
F1GM000569	100	0	NP_415045	COG0044	Dihydroorotase or related cyclic amidohydrolase	F	Nucleotide transport and metabolism ;
F1GM000570	100	0	NP_415046	COG2233	Xanthine/uracil permease	F	Nucleotide transport and metabolism ;
F1GM000571	100	0	NP_415047	COG1929	Glycerate kinase	G	Carbohydrate transport and metabolism ;
F1GM000572	100	0	NP_415048	COG3257	Uncharacterized protein, possibly involved in glyoxylate utilization	S	Function unknown ;
F1GM000573	100	0	NP_415049	COG0624	Acetylornithine deacetylase/Succinyl-diaminopimelate desuccinylase or related deacylase	E	Amino acid transport and metabolism ;
F1GM000574	100	0	NP_415050	COG2055	Malate/lactate/ureidoglycolate dehydrogenase, LDH2 family	C	Energy production and conversion ;
F1GM000575	99.82	0	NP_415051	COG0074	Succinyl-CoA synthetase, alpha subunit	C	Energy production and conversion ;
F1GM000576	62.14	0	NP_814173	COG0074	Succinyl-CoA synthetase, alpha subunit	C	Energy production and conversion ;
F1GM000578	99.66	0	NP_415054	COG0549	Carbamate kinase	E	Amino acid transport and metabolism ;
F1GM000579	100	0	NP_415055	COG0026	Phosphoribosylaminoimidazole carboxylase (NCAIR synthetase)	F	Nucleotide transport and metabolism ;
F1GM000580	100	3e-121	NP_415056	COG0041	Phosphoribosylcarboxyaminoimidazole (NCAIR) mutase	F	Nucleotide transport and metabolism ;
F1GM000581	99.58	2e-179	NP_415057	COG2908	UDP-2,3-diacylglucosamine pyrophosphatase LpxH	M	Cell wall/membrane/envelope biogenesis ;
F1GM000582	100	6e-121	NP_415058	COG0652	Peptidyl-prolyl cis-trans isomerase (rotamase) - cyclophilin family	O	Posttranslational modification, protein turnover, chaperones ;
F1GM000583	100	0	NP_415059	COG0215	Cysteinyl-tRNA synthetase	J	Translation, ribosomal structure and biogenesis ;
F1GM000584	99.42	1e-120	NP_415060	COG1988	Membrane-bound metal-dependent hydrolase YbcI, DUF457 family	R	General function prediction only ;
F1GM000585	100	1e-47	YP_008847776	COG2501	Ribosome-associated protein YbcJ, S4-like RNA binding protein	J	Translation, ribosomal structure and biogenesis ;
F1GM000586	100	0	NP_415062	COG0190	5,10-methylene-tetrahydrofolate dehydrogenase/Methenyl tetrahydrofolate cyclohydrolase	H	Coenzyme transport and metabolism ;
F1GM000587	100	4e-127	NP_415063	COG3539	Pilin (type 1 fimbria component protein)	N	Cell motility ;
F1GM000588	100	1e-162	NP_415064	COG3121	P pilus assembly protein, chaperone PapD	W	Extracellular structures ;
F1GM000589	100	0	NP_415065	COG3188	Outer membrane usher protein FimD/PapC	NW	Cell motility ; Extracellular structures ;
F1GM000590	98.85	3e-57	YP_003613963	COG2963	Transposase and inactivated derivatives	X	Mobilome: prophages, transposons;
F1GM000591	99.64	0	YP_003611195	COG2963	Transposase and inactivated derivatives	X	Mobilome: prophages, transposons;
F1GM000592	100	0	NP_415066	COG3539	Pilin (type 1 fimbria component protein)	N	Cell motility ;
F1GM000593	99.29	5e-98	NP_415067	COG3539	Pilin (type 1 fimbria component protein)	N	Cell motility ;
F1GM000594	99.52	2e-152	NP_415068	COG2197	DNA-binding response regulator, NarL/FixJ family, contains REC and HTH domains	TK	Signal transduction mechanisms ; Transcription ;
F1GM000595	100	0	NP_415098	COG2207	AraC-type DNA-binding domain and AraC-containing proteins	K	Transcription ;
F1GM000597	99.9	0	NP_415100	COG4783	Putative Zn-dependent protease, contains TPR repeats	R	General function prediction only ;
F1GM000598	99.6	0	NP_415101	COG1215	Glycosyltransferase, catalytic subunit of cellulose synthase and poly-beta-1,6-N-acetylglucosamine synthase	N	Cell motility ;
F1GM000599	100	0	NP_415102	COG5002	Signal transduction histidine kinase	T	Signal transduction mechanisms ;
F1GM000600	100	2e-164	NP_415103	COG0745	DNA-binding response regulator, OmpR family, contains REC and winged-helix (wHTH) domain	TK	Signal transduction mechanisms ; Transcription ;
F1GM000601	100	0	NP_415104	COG1538	Outer membrane protein TolC	M	Cell wall/membrane/envelope biogenesis ;
F1GM000602	100	4e-77	NP_415105	COG5569	Periplasmic Cu and Ag efflux protein CusF	P	Inorganic ion transport and metabolism ;
F1GM000603	100	0	NP_415106	COG0845	Multidrug efflux pump subunit AcrA (membrane-fusion protein)	MV	Cell wall/membrane/envelope biogenesis ; Defense mechanisms ;
F1GM000604	100	0	NP_415107	COG3696	Cu/Ag efflux pump CusA	P	Inorganic ion transport and metabolism ;
F1GM000605	98.94	0	YP_008848069	COG1113	L-asparagine transporter and related permeases	E	Amino acid transport and metabolism ;
F1GM000606	99.76	0	NP_415109	COG0668	Small-conductance mechanosensitive channel	M	Cell wall/membrane/envelope biogenesis ;
F1GM000607	100	2e-161	NP_415110	COG0778	Nitroreductase	C	Energy production and conversion ;
F1GM000608	99.58	4e-179	YP_007547190	COG3316	Transposase (or an inactivated derivative)	X	Mobilome: prophages, transposons;
F1GM000611	67.5	5e-34	NP_930638	COG3423	Predicted transcriptional regulator, lambda repressor-like DNA-binding domain	K	Transcription ;
F1GM000613	40.52	1e-80	YP_007104224	COG3039	Transposase and inactivated derivatives, IS5 family	X	Mobilome: prophages, transposons;
F1GM000617	48.94	1e-120	NP_273275	COG0707	UDP-N-acetylglucosamine:LPS N-acetylglucosamine transferase	M	Cell wall/membrane/envelope biogenesis ;
F1GM000619	54.69	3e-95	YP_003622963	COG1134	ABC-type polysaccharide/polyol phosphate transport system, ATPase component	GM	Carbohydrate transport and metabolism ; Cell wall/membrane/envelope biogenesis ;
F1GM000620	43.78	2e-62	YP_003622964	COG1682	ABC-type polysaccharide/polyol phosphate export permease	GM	Carbohydrate transport and metabolism ; Cell wall/membrane/envelope biogenesis ;
F1GM000622	64.5	1e-160	YP_008158454	COG1087	UDP-glucose 4-epimerase	M	Cell wall/membrane/envelope biogenesis ;
F1GM000623	94.95	0	NP_461043	COG1210	UTP-glucose-1-phosphate uridylyltransferase	M	Cell wall/membrane/envelope biogenesis ;
F1GM000625	99.58	4e-179	YP_007547190	COG3316	Transposase (or an inactivated derivative)	X	Mobilome: prophages, transposons;
F1GM000626	100	0	NP_415113	COG2170	Gamma-glutamyl:cysteine ligase YbdK, ATP-grasp superfamily	O	Posttranslational modification, protein turnover, chaperones ;
F1GM000627	100	4e-125	NP_418014	COG2963	Transposase and inactivated derivatives	X	Mobilome: prophages, transposons;
F1GM000628	99.65	0	NP_418015	COG2801	Transposase InsO and inactivated derivatives	X	Mobilome: prophages, transposons;
F1GM000630	100	0	NP_416895	COG3385	IS4 transposase	X	Mobilome: prophages, transposons;
F1GM000631	98.09	1e-154	NP_308649	COG2977	4'-phosphopantetheinyl transferase EntD (siderophore biosynthesis)	Q	Secondary metabolites biosynthesis, transport and catabolism ;
F1GM000632	99.87	0	NP_415116	COG4771	Outer membrane receptor for ferrienterochelin and colicins	P	Inorganic ion transport and metabolism ;
F1GM000634	98	0	YP_008848100	COG2382	Enterochelin esterase or related enzyme	P	Inorganic ion transport and metabolism ;
F1GM000635	100	2e-47	YP_588441	COG3251	Uncharacterized conserved protein YbdZ, MbtH family	S	Function unknown ;
F1GM000636	100	0	NP_415118	COG3319	Thioesterase domain of type I polyketide synthase or non-ribosomal peptide synthetase	Q	Secondary metabolites biosynthesis, transport and catabolism ;
F1GM000637	99.73	0	NP_415119	COG3765	LPS O-antigen chain length determinant protein, WzzB/FepE family	M	Cell wall/membrane/envelope biogenesis ;
F1GM000638	100	0	YP_008848107	COG1120	ABC-type cobalamin/Fe3+-siderophores transport system, ATPase component	PH	Inorganic ion transport and metabolism ; Coenzyme transport and metabolism ;
F1GM000639	100	0	NP_415121	COG4779	ABC-type enterobactin transport system, permease component	P	Inorganic ion transport and metabolism ;
F1GM000640	99.41	0	YP_008848109	COG0609	ABC-type Fe3+-siderophore transport system, permease component	P	Inorganic ion transport and metabolism ;
F1GM000641	100	0	NP_415123	COG0477	MFS family permease	GEPR	Carbohydrate transport and metabolism ; Amino acid transport and metabolism ; Inorganic ion transport and metabolism ; General function prediction only ;
F1GM000642	100	0	NP_415124	COG4592	ABC-type Fe2+-enterobactin transport system, periplasmic component	P	Inorganic ion transport and metabolism ;
F1GM000643	100	0	YP_008848113	COG1169	Isochorismate synthase EntC	HQ	Coenzyme transport and metabolism ; Secondary metabolites biosynthesis, transport and catabolism ;
F1GM000644	100	0	NP_415126	COG1021	Non-ribosomal peptide synthetase component E (peptide arylation enzyme)	Q	Secondary metabolites biosynthesis, transport and catabolism ;
F1GM000645	99.65	0	NP_415127	COG3433	Aryl carrier domain	Q	Secondary metabolites biosynthesis, transport and catabolism ;
F1GM000646	100	0	NP_415128	COG1028	NAD(P)-dependent dehydrogenase, short-chain alcohol dehydrogenase family	IQR	Lipid transport and metabolism ; Secondary metabolites biosynthesis, transport and catabolism ; General function prediction only ;
F1GM000647	100	7e-99	YP_008848117	COG2050	Acyl-coenzyme A thioesterase PaaI, contains HGG motif	Q	Secondary metabolites biosynthesis, transport and catabolism ;
F1GM000648	100	0	NP_415130	COG1966	Carbon starvation protein CstA	T	Signal transduction mechanisms ;
F1GM000649	100	6e-44	YP_588442	COG2879	Uncharacterized short protein YbdD, DUF466 family	S	Function unknown ;
F1GM000650	100	0	NP_415132	COG0371	Glycerol dehydrogenase or related enzyme, iron-containing ADH family	C	Energy production and conversion ;
F1GM000651	100	0	NP_415133	COG0436	Aspartate/methionine/tyrosine aminotransferase	E	Amino acid transport and metabolism ;
F1GM000652	100	1e-153	NP_415134	COG1475	Chromosome segregation protein Spo0J, contains ParB-like nuclease domain	D	Cell cycle control, cell division, chromosome partitioning ;
F1GM000653	99.75	0	NP_415135	COG3969	Predicted phosphoadenosine phosphosulfate sulfurtransferase, contains C-terminal DUF3440 domain	R	General function prediction only ;
F1GM000654	100	0	NP_415136	COG0583	DNA-binding transcriptional regulator, LysR family	K	Transcription ;
F1GM000655	100	0	NP_415137	COG1651	Protein-disulfide isomerase	O	Posttranslational modification, protein turnover, chaperones ;
F1GM000656	100	4e-139	NP_415138	COG0450	Alkyl hydroperoxide reductase subunit AhpC (peroxiredoxin)	V	Defense mechanisms ;
F1GM000658	100	0	NP_308672	COG3634	Alkyl hydroperoxide reductase subunit AhpF	V	Defense mechanisms ;
F1GM000659	100	3e-99	NP_415140	COG0589	Nucleotide-binding universal stress protein, UspA family	T	Signal transduction mechanisms ;
F1GM000660	100	0	NP_415141	COG1063	Threonine dehydrogenase or related Zn-dependent dehydrogenase	ER	Amino acid transport and metabolism ; General function prediction only ;
F1GM000662	100	2e-96	NP_415143	COG0782	Transcription elongation factor, GreA/GreB family	K	Transcription ;
F1GM000663	100	0	NP_415144	COG3719	Ribonuclease I	J	Translation, ribosomal structure and biogenesis ;
F1GM000664	100	0	NP_415145	COG0471	Di- and tricarboxylate transporter	G	Carbohydrate transport and metabolism ;
F1GM000665	100	0	NP_415146	COG1767	Triphosphoribosyl-dephospho-CoA synthetase	H	Coenzyme transport and metabolism ;
F1GM000666	100	3e-132	NP_415147	COG3697	Phosphoribosyl-dephospho-CoA transferase (holo-ACP synthetase)	HI	Coenzyme transport and metabolism ; Lipid transport and metabolism ;
F1GM000667	99.8	0	NP_415148	COG3051	Citrate lyase, alpha subunit	C	Energy production and conversion ;
F1GM000668	100	0	NP_415149	COG2301	Citrate lyase beta subunit	G	Carbohydrate transport and metabolism ;
F1GM000669	100	6e-66	NP_415150	COG3052	Citrate lyase, gamma subunit	C	Energy production and conversion ;
F1GM000670	100	0	NP_415151	COG3053	Citrate lyase synthetase	C	Energy production and conversion ;
F1GM000671	100	0	NP_415152	COG3290	Sensor histidine kinase regulating citrate/malate metabolism	T	Signal transduction mechanisms ;
F1GM000672	100	5e-163	NP_415153	COG4565	Response regulator of citrate/malate metabolism	KT	Transcription ; Signal transduction mechanisms ;
F1GM000673	100	0	NP_415154	COG3069	C4-dicarboxylate transporter	C	Energy production and conversion ;
F1GM000675	100	4e-44	YP_001454079	COG1278	Cold shock protein, CspA family	K	Transcription ;
F1GM000676	100	6e-69	NP_415157	COG0239	Fluoride ion exporter CrcB/FEX, affects chromosome condensation	DP	Cell cycle control, cell division, chromosome partitioning ; Inorganic ion transport and metabolism ;
F1GM000678	100	1e-136	NP_308691	COG0388	Predicted amidohydrolase	R	General function prediction only ;
F1GM000679	100	3e-39	YP_008848148	COG1826	Sec-independent protein translocase protein TatA	U	Intracellular trafficking, secretion, and vesicular transport ;
F1GM000680	99.69	0	YP_008848149	COG0320	Lipoate synthase	H	Coenzyme transport and metabolism ;
F1GM000681	99.68	0	NP_415162	COG0583	DNA-binding transcriptional regulator, LysR family	K	Transcription ;
F1GM000682	100	2e-142	NP_415163	COG0321	Lipoate-protein ligase B	H	Coenzyme transport and metabolism ;
F1GM000684	100	8e-59	YP_008848152	COG2921	Putative lipoic acid-binding regulatory protein	T	Signal transduction mechanisms ;
F1GM000685	100	0	YP_008848153	COG1686	D-alanyl-D-alanine carboxypeptidase	M	Cell wall/membrane/envelope biogenesis ;
F1GM000686	99.72	0	NP_415166	COG3087	Cell division protein FtsN	D	Cell cycle control, cell division, chromosome partitioning ;
F1GM000687	100	0	NP_415167	COG0772	Bacterial cell division protein FtsW, lipid II flippase	D	Cell cycle control, cell division, chromosome partitioning ;
F1GM000688	100	0	NP_415168	COG0768	Cell division protein FtsI/penicillin-binding protein 2	DM	Cell cycle control, cell division, chromosome partitioning ; Cell wall/membrane/envelope biogenesis ;
F1GM000689	100	9e-104	YP_008848158	COG1576	23S rRNA pseudoU1915 N3-methylase RlmH	J	Translation, ribosomal structure and biogenesis ;
F1GM000690	99.05	1e-70	NP_415170	COG0799	Ribosomal silencing factor RsfS, regulates association of 30S and 50S subunits	J	Translation, ribosomal structure and biogenesis ;
F1GM000691	99.51	1e-150	NP_415171	COG0406	Broad specificity phosphatase PhoE	G	Carbohydrate transport and metabolism ;
F1GM000692	100	2e-158	NP_415172	COG1057	Nicotinic acid mononucleotide adenylyltransferase	H	Coenzyme transport and metabolism ;
F1GM000693	100	0	NP_415173	COG1466	DNA polymerase III, delta subunit	L	Replication, recombination and repair ;
F1GM000694	99.48	1e-140	NP_415174	COG2980	Outer membrane lipoprotein LptE/RlpB (LPS assembly)	M	Cell wall/membrane/envelope biogenesis ;
F1GM000695	100	0	NP_415175	COG0495	Leucyl-tRNA synthetase	J	Translation, ribosomal structure and biogenesis ;
F1GM000697	100	0	NP_415177	COG0790	TPR repeat	T	Signal transduction mechanisms ;
F1GM000699	100	0	NP_415179	COG2214	Curved DNA-binding protein CbpA, contains a DnaJ-like domain	K	Transcription ;
F1GM000700	99.46	7e-136	NP_415180	COG0790	TPR repeat	T	Signal transduction mechanisms ;
F1GM000702	54.12	0	NP_459650	COG2214	Curved DNA-binding protein CbpA, contains a DnaJ-like domain	K	Transcription ;
F1GM000703	100	0	NP_415183	COG0443	Molecular chaperone DnaK (HSP70)	O	Posttranslational modification, protein turnover, chaperones ;
F1GM000704	100	0	NP_415184	COG1957	Inosine-uridine nucleoside N-ribohydrolase	F	Nucleotide transport and metabolism ;
F1GM000705	100	5e-179	NP_415185	COG1126	ABC-type polar amino acid transport system, ATPase component	E	Amino acid transport and metabolism ;
F1GM000706	100	4e-159	YP_008848186	COG0765	ABC-type amino acid transport system, permease component	E	Amino acid transport and metabolism ;
F1GM000707	100	0	NP_415187	COG0765	ABC-type amino acid transport system, permease component	E	Amino acid transport and metabolism ;
F1GM000708	100	0	NP_415188	COG0834	ABC-type amino acid transport/signal transduction system, periplasmic component/domain	ET	Amino acid transport and metabolism ; Signal transduction mechanisms ;
F1GM000709	100	0	NP_415190	COG0815	Apolipoprotein N-acyltransferase	M	Cell wall/membrane/envelope biogenesis ;
F1GM000710	100	0	YP_008848193	COG4535	Mg2+ and Co2+ transporter CorC, contains CBS pair and CorC-HlyC domains	P	Inorganic ion transport and metabolism ;
F1GM000711	100	6e-112	NP_415192	COG0319	ssRNA-specific RNase YbeY, 16S rRNA maturation enzyme	J	Translation, ribosomal structure and biogenesis ;
F1GM000712	100	0	YP_008848195	COG1702	Phosphate starvation-inducible protein PhoH, predicted ATPase	T	Signal transduction mechanisms ;
F1GM000713	100	0	YP_008848196	COG0621	tRNA A37 methylthiotransferase MiaB	J	Translation, ribosomal structure and biogenesis ;
F1GM000714	100	0	NP_415195	COG0654	2-polyprenyl-6-methoxyphenol hydroxylase and related FAD-dependent oxidoreductases	HC	Coenzyme transport and metabolism ; Energy production and conversion ;
F1GM000716	100	0	NP_415200	COG0367	Asparagine synthetase B (glutamine-hydrolyzing)	E	Amino acid transport and metabolism ;
F1GM000717	100	0	YP_008848200	COG0647	Ribonucleotide monophosphatase NagD, HAD superfamily	F	Nucleotide transport and metabolism ;
F1GM000718	99.75	0	YP_008848201	COG1940	Sugar kinase of the NBD/HSP70 family, may contain an N-terminal HTH domain	KG	Transcription ; Carbohydrate transport and metabolism ;
F1GM000719	100	0	NP_415203	COG1820	N-acetylglucosamine-6-phosphate deacetylase	G	Carbohydrate transport and metabolism ;
F1GM000720	100	0	NP_415204	COG0363	6-phosphogluconolactonase/Glucosamine-6-phosphate isomerase/deaminase	G	Carbohydrate transport and metabolism ;
F1GM000721	99.85	0	NP_415205	COG2190	Phosphotransferase system IIA component	G	Carbohydrate transport and metabolism ;
F1GM000722	100	0	NP_415206	COG0008	Glutamyl- or glutaminyl-tRNA synthetase	J	Translation, ribosomal structure and biogenesis ;
F1GM000726	100	7e-107	YP_008848219	COG0735	Fe2+ or Zn2+ uptake regulation protein	P	Inorganic ion transport and metabolism ;
F1GM000727	100	3e-128	NP_415210	COG0716	Flavodoxin	C	Energy production and conversion ;
F1GM000729	99.61	0	NP_415212	COG0596	Pimeloyl-ACP methyl ester carboxylesterase	HR	Coenzyme transport and metabolism ; General function prediction only ;
F1GM000730	100	4e-135	NP_415213	COG3057	Negative regulator of replication initiation	L	Replication, recombination and repair ;
F1GM000731	100	0	NP_415214	COG0033	Phosphoglucomutase	G	Carbohydrate transport and metabolism ;
F1GM000735	100	0	NP_415219	COG0531	Amino acid transporter	E	Amino acid transport and metabolism ;
F1GM000740	99.56	2e-162	NP_415222	COG0745	DNA-binding response regulator, OmpR family, contains REC and winged-helix (wHTH) domain	TK	Signal transduction mechanisms ; Transcription ;
F1GM000741	100	0	NP_415223	COG2205	K+-sensing histidine kinase KdpD	T	Signal transduction mechanisms ;
F1GM000742	100	6e-136	NP_415224	COG2156	K+-transporting ATPase, c chain	P	Inorganic ion transport and metabolism ;
F1GM000743	100	0	NP_415225	COG2216	High-affinity K+ transport system, ATPase chain B	P	Inorganic ion transport and metabolism ;
F1GM000744	99.82	0	NP_415226	COG2060	K+-transporting ATPase, A chain	P	Inorganic ion transport and metabolism ;
F1GM000747	97.93	0	NP_308756	COG3209	Uncharacterized conserved protein RhaS, contains 28 RHS repeats	R	General function prediction only ;
F1GM000750	96.49	5e-162	NP_417941	COG5433	Predicted transposase YbfD/YdcC associated with H repeats	X	Mobilome: prophages, transposons;
F1GM000751	100	9e-123	NP_415235	COG3272	Uncharacterized conserved protein YbgA, DUF1722 family	S	Function unknown ;
F1GM000752	100	0	NP_415236	COG0415	Deoxyribodipyrimidine photolyase	L	Replication, recombination and repair ;
F1GM000753	100	0	NP_415237	COG3104	Dipeptide/tripeptide permease	E	Amino acid transport and metabolism ;
F1GM000754	100	0	NP_415238	COG0327	Putative GTP cyclohydrolase 1 type 2, NIF3 family	H	Coenzyme transport and metabolism ;
F1GM000755	99.54	3e-156	NP_415239	COG2049	Allophanate hydrolase subunit 1	E	Amino acid transport and metabolism ;
F1GM000756	100	0	NP_415240	COG1984	Allophanate hydrolase subunit 2	E	Amino acid transport and metabolism ;
F1GM000757	100	7e-180	NP_415241	COG1540	Lactam utilization protein B (function unknown)	R	General function prediction only ;
F1GM000758	100	0	NP_415242	COG0266	Formamidopyrimidine-DNA glycosylase	L	Replication, recombination and repair ;
F1GM000759	98.73	0	YP_008848254	COG3180	Uncharacterized membrane protein AbrB, regulator of aidB expression	R	General function prediction only ;
F1GM000761	100	0	NP_415244	COG3539	Pilin (type 1 fimbria component protein)	N	Cell motility ;
F1GM000762	100	0	NP_415245	COG3121	P pilus assembly protein, chaperone PapD	W	Extracellular structures ;
F1GM000763	99.88	0	NP_415246	COG3188	Outer membrane usher protein FimD/PapC	NW	Cell motility ; Extracellular structures ;
F1GM000764	100	8e-138	NP_415247	COG3539	Pilin (type 1 fimbria component protein)	N	Cell motility ;
F1GM000765	100	0	NP_415248	COG0372	Citrate synthase	C	Energy production and conversion ;
F1GM000766	100	2e-92	YP_008848268	COG2009	Succinate dehydrogenase/fumarate reductase, cytochrome b subunit	C	Energy production and conversion ;
F1GM000767	100	2e-75	YP_008848269	COG2142	Succinate dehydrogenase, hydrophobic anchor subunit	C	Energy production and conversion ;
F1GM000768	100	0	NP_415251	COG1053	Succinate dehydrogenase/fumarate reductase, flavoprotein subunit	C	Energy production and conversion ;
F1GM000769	100	9e-179	NP_415252	COG0479	Succinate dehydrogenase/fumarate reductase, Fe-S protein subunit	C	Energy production and conversion ;
F1GM000770	100	0	NP_415254	COG0567	2-oxoglutarate dehydrogenase complex, dehydrogenase (E1) component, and related enzymes	C	Energy production and conversion ;
F1GM000771	100	0	NP_415255	COG0508	Pyruvate/2-oxoglutarate dehydrogenase complex, dihydrolipoamide acyltransferase (E2) component	C	Energy production and conversion ;
F1GM000772	100	0	NP_415256	COG0045	Succinyl-CoA synthetase, beta subunit	C	Energy production and conversion ;
F1GM000773	100	0	NP_415257	COG0074	Succinyl-CoA synthetase, alpha subunit	C	Energy production and conversion ;
F1GM000774	100	1e-178	NP_415258	COG2188	DNA-binding transcriptional regulator, GntR family	K	Transcription ;
F1GM000775	100	0	NP_415259	COG1762	Phosphotransferase system mannitol/fructose-specific IIA domain (Ntr-type)	GT	Carbohydrate transport and metabolism ; Signal transduction mechanisms ;
F1GM000776	100	0	NP_415260	COG0383	Alpha-mannosidase	G	Carbohydrate transport and metabolism ;
F1GM000778	100	0	NP_308795	COG1271	Cytochrome bd-type quinol oxidase, subunit 1	C	Energy production and conversion ;
F1GM000779	100	0	NP_415262	COG1294	Cytochrome bd-type quinol oxidase, subunit 2	C	Energy production and conversion ;
F1GM000780	100	6e-20	YP_588444	COG4890	Predicted outer membrane lipoprotein	S	Function unknown ;
F1GM000781	100	6e-65	YP_008848297	COG3790	Predicted membrane protein, encoded in cydAB operon	S	Function unknown ;
F1GM000782	98.51	1e-95	NP_415264	COG0824	Acyl-CoA thioesterase FadM	I	Lipid transport and metabolism ;
F1GM000783	100	6e-166	NP_415265	COG0811	Biopolymer transport protein ExbB/TolQ	U	Intracellular trafficking, secretion, and vesicular transport ;
F1GM000784	99.3	3e-97	NP_415266	COG0848	Biopolymer transport protein ExbD	U	Intracellular trafficking, secretion, and vesicular transport ;
F1GM000785	99.76	0	NP_415267	COG3064	Membrane protein involved in colicin uptake	M	Cell wall/membrane/envelope biogenesis ;
F1GM000786	99.77	0	YP_008848304	COG0823	Periplasmic component of the Tol biopolymer transport system	U	Intracellular trafficking, secretion, and vesicular transport ;
F1GM000787	100	2e-126	NP_415269	COG2885	Outer membrane protein OmpA and related peptidoglycan-associated (lipo)proteins	M	Cell wall/membrane/envelope biogenesis ;
F1GM000788	100	0	NP_415270	COG1729	Periplasmic TolA-binding protein (function unknown)	R	General function prediction only ;
F1GM000789	100	0	NP_415271	COG0379	Quinolinate synthase	H	Coenzyme transport and metabolism ;
F1GM000790	100	8e-173	NP_415272	COG3201	Nicotinamide riboside transporter PnuC	H	Coenzyme transport and metabolism ;
F1GM000791	100	0	YP_008848309	COG1230	Co/Zn/Cd efflux system component	P	Inorganic ion transport and metabolism ;
F1GM000793	100	0	YP_008848315	COG0722	3-deoxy-D-arabino-heptulosonate 7-phosphate (DAHP) synthase	E	Amino acid transport and metabolism ;
F1GM000794	100	0	NP_415276	COG0588	Phosphoglycerate mutase (BPG-dependent)	G	Carbohydrate transport and metabolism ;
F1GM000795	99.71	0	NP_415277	COG2017	Galactose mutarotase or related enzyme	G	Carbohydrate transport and metabolism ;
F1GM000796	100	0	NP_415278	COG0153	Galactokinase	G	Carbohydrate transport and metabolism ;
F1GM000797	100	0	NP_415279	COG1085	Galactose-1-phosphate uridylyltransferase	G	Carbohydrate transport and metabolism ;
F1GM000798	100	0	NP_415280	COG1087	UDP-glucose 4-epimerase	M	Cell wall/membrane/envelope biogenesis ;
F1GM000799	99.8	0	NP_415281	COG1119	ABC-type molybdenum transport system, ATPase component/photorepair protein PhrA	P	Inorganic ion transport and metabolism ;
F1GM000800	100	0	NP_415282	COG3585	Molybdopterin-binding protein	H	Coenzyme transport and metabolism ;
F1GM000802	99.61	0	NP_415284	COG0725	ABC-type molybdate transport system, periplasmic component	P	Inorganic ion transport and metabolism ;
F1GM000803	100	1e-159	YP_008848325	COG4149	ABC-type molybdate transport system, permease component	P	Inorganic ion transport and metabolism ;
F1GM000804	100	0	NP_415286	COG4148	ABC-type molybdate transport system, ATPase component	P	Inorganic ion transport and metabolism ;
F1GM000805	99.63	0	NP_415287	COG0561	Hydroxymethylpyrimidine pyrophosphatase and other HAD family phosphatases	HR	Coenzyme transport and metabolism ; General function prediction only ;
F1GM000806	100	0	NP_415288	COG2706	6-phosphogluconolactonase, cycloisomerase 2 family	G	Carbohydrate transport and metabolism ;
F1GM000807	100	0	NP_308823	COG0583	DNA-binding transcriptional regulator, LysR family	K	Transcription ;
F1GM000809	100	0	NP_415290	COG2828	2-Methylaconitate cis-trans-isomerase PrpF (2-methyl citrate pathway)	C	Energy production and conversion ;
F1GM000810	100	0	NP_415291	COG0471	Di- and tricarboxylate transporter	G	Carbohydrate transport and metabolism ;
F1GM000811	100	0	NP_415292	COG1048	Aconitase A	C	Energy production and conversion ;
F1GM000812	99.77	0	NP_415293	COG4677	Pectin methylesterase and related acyl-CoA thioesterases	GI	Carbohydrate transport and metabolism ; Lipid transport and metabolism ;
F1GM000813	100	1e-114	NP_415294	COG1881	Uncharacterized conserved protein, phosphatidylethanolamine-binding protein (PEBP) family	R	General function prediction only ;
F1GM000814	100	0	NP_415295	COG0161	Adenosylmethionine-8-amino-7-oxononanoate aminotransferase	H	Coenzyme transport and metabolism ;
F1GM000815	100	0	NP_415296	COG0502	Biotin synthase or related enzyme	H	Coenzyme transport and metabolism ;
F1GM000816	100	0	NP_415297	COG0156	7-keto-8-aminopelargonate synthetase or related enzyme	H	Coenzyme transport and metabolism ;
F1GM000817	100	0	NP_415298	COG2226	Ubiquinone/menaquinone biosynthesis C-methylase UbiE	H	Coenzyme transport and metabolism ;
F1GM000818	99.11	4e-165	NP_415299	COG0132	Dethiobiotin synthetase	H	Coenzyme transport and metabolism ;
F1GM000819	100	0	NP_415300	COG0556	Excinuclease UvrABC helicase subunit UvrB	L	Replication, recombination and repair ;
F1GM000820	100	0	NP_415301	COG0391	Archaeal 2-phospho-L-lactate transferase/Bacterial gluconeogenesis factor, CofD/UPF0052 family	HG	Coenzyme transport and metabolism ; Carbohydrate transport and metabolism ;
F1GM000822	99.39	0	YP_008848471	COG2896	Molybdenum cofactor biosynthesis enzyme MoaA	H	Coenzyme transport and metabolism ;
F1GM000823	100	2e-125	NP_415303	COG0521	Molybdopterin biosynthesis enzyme MoaB	H	Coenzyme transport and metabolism ;
F1GM000824	100	1e-116	YP_008848469	COG0315	Molybdenum cofactor biosynthesis enzyme	H	Coenzyme transport and metabolism ;
F1GM000825	100	3e-53	NP_415305	COG1977	Molybdopterin converting factor, small subunit	H	Coenzyme transport and metabolism ;
F1GM000826	100	3e-108	NP_415306	COG0314	Molybdopterin synthase catalytic subunit	H	Coenzyme transport and metabolism ;
F1GM000827	100	4e-148	NP_415307	COG0670	Integral membrane protein, interacts with FtsH	R	General function prediction only ;
F1GM000828	99.16	3e-171	NP_415308	COG0670	Integral membrane protein, interacts with FtsH	R	General function prediction only ;
F1GM000829	100	0	NP_415309	COG0392	Uncharacterized membrane protein YbhN, UPF0104 family	S	Function unknown ;
F1GM000830	100	0	NP_415310	COG1502	Phosphatidylserine/phosphatidylglycerophosphate/cardiolipin synthase or related enzyme	I	Lipid transport and metabolism ;
F1GM000831	100	0	NP_415311	COG3568	Metal-dependent hydrolase, endonuclease/exonuclease/phosphatase family	R	General function prediction only ;
F1GM000833	100	0	NP_415313	COG0842	ABC-type multidrug transport system, permease component	V	Defense mechanisms ;
F1GM000834	100	0	NP_415314	COG0842	ABC-type multidrug transport system, permease component	V	Defense mechanisms ;
F1GM000835	99.83	0	NP_415315	COG1131	ABC-type multidrug transport system, ATPase component	V	Defense mechanisms ;
F1GM000836	100	0	NP_308900	COG0845	Multidrug efflux pump subunit AcrA (membrane-fusion protein)	MV	Cell wall/membrane/envelope biogenesis ; Defense mechanisms ;
F1GM000837	100	5e-170	YP_008848449	COG1309	DNA-binding transcriptional regulator, AcrR family	K	Transcription ;
F1GM000838	100	0	NP_415318	COG0513	Superfamily II DNA and RNA helicase	L	Replication, recombination and repair ;
F1GM000840	100	1e-109	NP_415319	COG3236	Predicted NAD-dependent protein-ADP-ribosyltransferase YbiA, DUF1768 family	O	Posttranslational modification, protein turnover, chaperones ;
F1GM000841	99.33	0	YP_008848439	COG1199	Rad3-related DNA helicase	L	Replication, recombination and repair ;
F1GM000842	100	0	NP_415321	COG0547	Anthranilate phosphoribosyltransferase	E	Amino acid transport and metabolism ;
F1GM000843	100	0	NP_415322	COG2055	Malate/lactate/ureidoglycolate dehydrogenase, LDH2 family	C	Energy production and conversion ;
F1GM000845	100	5e-60	NP_415324	COG1734	RNA polymerase-binding transcription factor DksA	J	Translation, ribosomal structure and biogenesis ;
F1GM000846	100	9e-170	NP_415325	COG3128	Predicted 2-oxoglutarate- and Fe(II)-dependent dioxygenase YbiX	R	General function prediction only ;
F1GM000847	100	0	NP_415326	COG4774	Outer membrane receptor for monomeric catechols	P	Inorganic ion transport and metabolism ;
F1GM000849	98.81	0	NP_308912	COG3129	23S rRNA A1618 N6-methylase RlmF	J	Translation, ribosomal structure and biogenesis ;
F1GM000850	100	0	NP_415329	COG0668	Small-conductance mechanosensitive channel	M	Cell wall/membrane/envelope biogenesis ;
F1GM000851	99.58	3e-175	NP_415330	COG1126	ABC-type polar amino acid transport system, ATPase component	E	Amino acid transport and metabolism ;
F1GM000852	100	2e-153	YP_008848417	COG0765	ABC-type amino acid transport system, permease component	E	Amino acid transport and metabolism ;
F1GM000853	100	1e-180	NP_415332	COG0834	ABC-type amino acid transport/signal transduction system, periplasmic component/domain	ET	Amino acid transport and metabolism ; Signal transduction mechanisms ;
F1GM000854	100	2e-120	NP_415333	COG0783	DNA-binding ferritin-like protein (oxidative damage protectant)	PV	Inorganic ion transport and metabolism ; Defense mechanisms ;
F1GM000855	100	0	NP_415334	COG5006	Threonine/homoserine efflux transporter RhtA	E	Amino acid transport and metabolism ;
F1GM000856	100	3e-124	YP_008848412	COG3637	Opacity protein and related surface antigens	M	Cell wall/membrane/envelope biogenesis ;
F1GM000857	100	0	NP_415336	COG2194	Phosphoethanolamine transferase for periplasmic glucans (OPG), alkaline phosphatase superfamily	M	Cell wall/membrane/envelope biogenesis ;
F1GM000859	100	1e-109	NP_415338	COG1321	Mn-dependent transcriptional regulator, DtxR family	K	Transcription ;
F1GM000860	100	0	NP_415339	COG1055	Na+/H+ antiporter NhaD or related arsenite permease	P	Inorganic ion transport and metabolism ;
F1GM000861	100	0	YP_008848407	COG1376	Lipoprotein-anchoring transpeptidase ErfK/SrfK	M	Cell wall/membrane/envelope biogenesis ;
F1GM000862	100	0	NP_415341	COG0488	ATPase components of ABC transporters with duplicated ATPase domains	R	General function prediction only ;
F1GM000864	100	0	NP_415343	COG0561	Hydroxymethylpyrimidine pyrophosphatase and other HAD family phosphatases	HR	Coenzyme transport and metabolism ; General function prediction only ;
F1GM000865	99.88	0	NP_415344	COG1882	Pyruvate-formate lyase	C	Energy production and conversion ;
F1GM000866	100	0	NP_415345	COG1180	Pyruvate-formate lyase-activating enzyme	O	Posttranslational modification, protein turnover, chaperones ;
F1GM000867	100	5e-159	NP_415346	COG0176	Transaldolase	G	Carbohydrate transport and metabolism ;
F1GM000868	100	0	NP_415347	COG0476	Molybdopterin or thiamine biosynthesis adenylyltransferase	H	Coenzyme transport and metabolism ;
F1GM000869	100	0	NP_415348	COG0303	Molybdopterin biosynthesis enzyme	H	Coenzyme transport and metabolism ;
F1GM000870	99.69	0	NP_415349	COG1446	Isoaspartyl peptidase or L-asparaginase, Ntn-hydrolase superfamily	E	Amino acid transport and metabolism ;
F1GM000871	99.84	0	NP_415350	COG4172	ABC-type microcin C transport system, duplicated ATPase component YejF	Q	Secondary metabolites biosynthesis, transport and catabolism ;
F1GM000872	100	0	NP_415351	COG0747	ABC-type transport system, periplasmic component	E	Amino acid transport and metabolism ;
F1GM000873	100	0	YP_008848379	COG0601	ABC-type dipeptide/oligopeptide/nickel transport system, permease component	EP	Amino acid transport and metabolism ; Inorganic ion transport and metabolism ;
F1GM000874	100	0	NP_415353	COG1173	ABC-type dipeptide/oligopeptide/nickel transport system, permease component	EP	Amino acid transport and metabolism ; Inorganic ion transport and metabolism ;
F1GM000875	99.87	0	NP_415354	COG2200	EAL domain, c-di-GMP-specific phosphodiesterase class I (or its enzymatically inactive variant)	T	Signal transduction mechanisms ;
F1GM000876	100	0	NP_415355	COG2199	GGDEF domain, diguanylate cyclase (c-di-GMP synthetase) or its enzymatically inactive variants	T	Signal transduction mechanisms ;
F1GM000877	100	0	NP_415356	COG0621	tRNA A37 methylthiotransferase MiaB	J	Translation, ribosomal structure and biogenesis ;
F1GM000879	100	0	NP_415358	COG2133	Glucose/arabinose dehydrogenase, beta-propeller fold	G	Carbohydrate transport and metabolism ;
F1GM000880	100	1e-153	NP_415359	COG0625	Glutathione S-transferase	O	Posttranslational modification, protein turnover, chaperones ;
F1GM000881	100	0	NP_415360	COG1686	D-alanyl-D-alanine carboxypeptidase	M	Cell wall/membrane/envelope biogenesis ;
F1GM000882	100	0	NP_415361	COG1349	DNA-binding transcriptional regulator of sugar metabolism, DeoR/GlpR family	KG	Transcription ; Carbohydrate transport and metabolism ;
F1GM000883	100	5e-142	NP_415362	COG0671	Membrane-associated phospholipid phosphatase	I	Lipid transport and metabolism ;
F1GM000884	100	0	NP_415363	COG2814	Predicted arabinose efflux permease, MFS family	G	Carbohydrate transport and metabolism ;
F1GM000886	100	0	NP_415365	COG0561	Hydroxymethylpyrimidine pyrophosphatase and other HAD family phosphatases	HR	Coenzyme transport and metabolism ; General function prediction only ;
F1GM000887	100	0	NP_415366	COG0738	Fucose permease	G	Carbohydrate transport and metabolism ;
F1GM000888	100	2e-132	NP_415367	COG3226	DNA-binding transcriptional regulator YbjK	K	Transcription ;
F1GM000889	85.28	0	YP_003613355	COG0582	Integrase	LX	Replication, recombination and repair ; Mobilome: prophages, transposons;
F1GM000890	47.57	4e-168	YP_065302	COG1196	Chromosome segregation ATPase	D	Cell cycle control, cell division, chromosome partitioning ;
F1GM000891	51.69	3e-62	YP_003881630	COG2932	Phage repressor protein C, contains Cro/C1-type HTH and peptisase s24 domains	X	Mobilome: prophages, transposons;
F1GM000896	89.33	6e-44	NP_461658	COG1734	RNA polymerase-binding transcription factor DksA	J	Translation, ribosomal structure and biogenesis ;
F1GM000897	80.35	2e-171	YP_003614913	COG0338	Site-specific DNA-adenine methylase	L	Replication, recombination and repair ;
F1GM000902	87.46	0	YP_003614905	COG4695	Phage portal protein BeeE	X	Mobilome: prophages, transposons;
F1GM000903	97.45	0	NP_461650	COG4373	Mu-like prophage FluMu protein gp28	X	Mobilome: prophages, transposons;
F1GM000908	94.03	8e-42	NP_461645	COG5004	P2-like prophage tail protein X	X	Mobilome: prophages, transposons;
F1GM000910	91.72	3e-114	YP_003614897	COG3772	Phage-related lysozyme (muramidase), GH24 family	M	Cell wall/membrane/envelope biogenesis ;
F1GM000914	86.21	4e-89	NP_461639	COG5005	Mu-like prophage protein gpG	X	Mobilome: prophages, transposons;
F1GM000917	86.98	3e-121	YP_003614891	COG4540	Phage P2 baseplate assembly protein gpV	X	Mobilome: prophages, transposons;
F1GM000918	91.6	5e-74	YP_003614890	COG3628	Phage baseplate assembly protein W	X	Mobilome: prophages, transposons;
F1GM000919	93.38	0	YP_003614889	COG3948	Phage-related baseplate assembly protein	X	Mobilome: prophages, transposons;
F1GM000920	93.03	8e-140	YP_003614888	COG4385	Bacteriophage P2-related tail formation protein	X	Mobilome: prophages, transposons;
F1GM000921	83.66	1e-142	NP_461634	COG5301	Phage-related tail fibre protein	X	Mobilome: prophages, transposons;
F1GM000925	87.29	2e-116	NP_308311	COG1961	Site-specific DNA recombinase related to the DNA invertase Pin	L	Replication, recombination and repair ;
F1GM000926	91.54	0	YP_003614885	COG3497	Phage tail sheath protein FI	X	Mobilome: prophages, transposons;
F1GM000927	95.32	2e-118	NP_461628	COG3498	Phage tail tube protein FII	X	Mobilome: prophages, transposons;
F1GM000930	68.24	0	YP_003614881	COG5283	Phage-related tail protein	X	Mobilome: prophages, transposons;
F1GM000931	86.88	7e-100	YP_003614880	COG3499	Phage protein U	X	Mobilome: prophages, transposons;
F1GM000932	86.89	0	NP_461623	COG3500	Phage protein D	X	Mobilome: prophages, transposons;
F1GM000933	99.82	0	NP_415368	COG2985	Uncharacterized membrane protein YbjL, putative transporter	R	General function prediction only ;
F1GM000935	100	5e-59	NP_415370	COG0695	Glutaredoxin	O	Posttranslational modification, protein turnover, chaperones ;
F1GM000937	100	2e-180	NP_415372	COG0778	Nitroreductase	C	Energy production and conversion ;
F1GM000938	99.67	0	NP_415373	COG0189	Glutathione synthase/RimK-type ligase, ATP-grasp superfamily	HJ	Coenzyme transport and metabolism ; Translation, ribosomal structure and biogenesis ;
F1GM000940	100	0	NP_415375	COG0687	Spermidine/putrescine-binding periplasmic protein	E	Amino acid transport and metabolism ;
F1GM000941	99.73	0	NP_415376	COG3842	ABC-type Fe3+/spermidine/putrescine transport systems, ATPase components	E	Amino acid transport and metabolism ;
F1GM000942	100	0	NP_415377	COG1176	ABC-type spermidine/putrescine transport system, permease component I	E	Amino acid transport and metabolism ;
F1GM000943	100	0	NP_415378	COG1177	ABC-type spermidine/putrescine transport system, permease component II	E	Amino acid transport and metabolism ;
F1GM000945	99.72	0	NP_415380	COG2265	tRNA/tmRNA/rRNA uracil-C5-methylase, TrmA/RlmC/RlmD family	J	Translation, ribosomal structure and biogenesis ;
F1GM000946	99.59	0	NP_415381	COG0834	ABC-type amino acid transport/signal transduction system, periplasmic component/domain	ET	Amino acid transport and metabolism ; Signal transduction mechanisms ;
F1GM000947	100	3e-159	NP_415382	COG4160	ABC-type arginine/histidine transport system, permease component	E	Amino acid transport and metabolism ;
F1GM000948	100	1e-171	NP_415383	COG4215	ABC-type arginine transport system, permease component	E	Amino acid transport and metabolism ;
F1GM000949	100	0	NP_415384	COG0834	ABC-type amino acid transport/signal transduction system, periplasmic component/domain	ET	Amino acid transport and metabolism ; Signal transduction mechanisms ;
F1GM000950	100	0	YP_008850679	COG4161	ABC-type arginine transport system, ATPase component	E	Amino acid transport and metabolism ;
F1GM000952	100	4e-72	YP_008850667	COG0393	Uncharacterized conserved protein YbjQ, UPF0145 family	S	Function unknown ;
F1GM000953	100	0	NP_415388	COG3023	N-acetyl-anhydromuramyl-L-alanine amidase AmpD	M	Cell wall/membrane/envelope biogenesis ;
F1GM000954	99.71	0	NP_308981	COG0451	Nucleoside-diphosphate-sugar epimerase	M	Cell wall/membrane/envelope biogenesis ;
F1GM000955	99.79	0	NP_415390	COG0702	Uncharacterized conserved protein YbjT, contains NAD(P)-binding and DUF2867 domains	R	General function prediction only ;
F1GM000956	100	0	NP_415391	COG2008	Threonine aldolase	E	Amino acid transport and metabolism ;
F1GM000957	100	0	NP_415392	COG0028	Acetolactate synthase large subunit or other thiamine pyrophosphate-requiring enzyme	EH	Amino acid transport and metabolism ; Coenzyme transport and metabolism ;
F1GM000958	99.68	0	NP_415393	COG1018	Ferredoxin-NADP reductase	C	Energy production and conversion ;
F1GM000959	100	0	NP_415394	COG1151	Hydroxylamine reductase (hybrid-cluster protein)	PC	Inorganic ion transport and metabolism ; Energy production and conversion ;
F1GM000960	100	0	NP_415395	COG2431	Uncharacterized membrane protein YbjE, DUF340 family	S	Function unknown ;
F1GM000962	100	1e-160	NP_415396	COG0580	Glycerol uptake facilitator and related aquaporins (Major Intrinsic Protein Family)	G	Carbohydrate transport and metabolism ;
F1GM000963	100	4e-51	YP_588445	COG3677	Transposase	X	Mobilome: prophages, transposons;
F1GM000964	99.2	5e-89	YP_008832476	COG3677	Transposase	X	Mobilome: prophages, transposons;
F1GM000965	99.82	0	NP_415397	COG3593	Predicted ATP-dependent endonuclease of the OLD family, contains P-loop ATPase and TOPRIM domains	L	Replication, recombination and repair ;
F1GM000966	100	0	NP_415398	COG2990	Uncharacterized protein VirK/YbjX	S	Function unknown ;
F1GM000967	99.73	0	NP_415399	COG0845	Multidrug efflux pump subunit AcrA (membrane-fusion protein)	MV	Cell wall/membrane/envelope biogenesis ; Defense mechanisms ;
F1GM000968	100	0	NP_415400	COG1136	ABC-type lipoprotein export system, ATPase component	M	Cell wall/membrane/envelope biogenesis ;
F1GM000969	100	6e-50	NP_415401	COG1278	Cold shock protein, CspA family	K	Transcription ;
F1GM000970	100	1e-75	YP_008850644	COG2127	ATP-dependent Clp protease adapter protein ClpS	O	Posttranslational modification, protein turnover, chaperones ;
F1GM000971	100	0	NP_415403	COG0542	ATP-dependent Clp protease ATP-binding subunit ClpA	O	Posttranslational modification, protein turnover, chaperones ;
F1GM000972	100	2e-47	YP_008850642	COG0361	Translation initiation factor IF-1	J	Translation, ribosomal structure and biogenesis ;
F1GM000973	100	6e-176	NP_415405	COG2360	Leu/Phe-tRNA-protein transferase	O	Posttranslational modification, protein turnover, chaperones ;
F1GM000974	99.83	0	NP_415406	COG4987	ABC-type transport system involved in cytochrome bd biosynthesis, fused ATPase and permease components	CO	Energy production and conversion ; Posttranslational modification, protein turnover, chaperones ;
F1GM000975	99.83	0	NP_415407	COG4988	ABC-type transport system involved in cytochrome bd biosynthesis, ATPase and permease components	CO	Energy production and conversion ; Posttranslational modification, protein turnover, chaperones ;
F1GM000976	100	0	NP_415408	COG0492	Thioredoxin reductase	O	Posttranslational modification, protein turnover, chaperones ;
F1GM000977	100	7e-118	NP_415409	COG1522	DNA-binding transcriptional regulator, Lrp family	K	Transcription ;
F1GM000978	99.85	0	NP_415410	COG1674	DNA segregation ATPase FtsK/SpoIIIE and related proteins	D	Cell cycle control, cell division, chromosome partitioning ;
F1GM000979	100	8e-151	YP_008850634	COG2834	Outer membrane lipoprotein-sorting protein	M	Cell wall/membrane/envelope biogenesis ;
F1GM000980	99.78	0	YP_008850633	COG2256	Replication-associated recombination protein RarA (DNA-dependent ATPase)	L	Replication, recombination and repair ;
F1GM000981	100	0	NP_415413	COG0172	Seryl-tRNA synthetase	J	Translation, ribosomal structure and biogenesis ;
F1GM000982	100	0	NP_415414	COG0243	Anaerobic selenocysteine-containing dehydrogenase	C	Energy production and conversion ;
F1GM000983	100	1e-154	NP_415415	COG0437	Fe-S-cluster-containing dehydrogenase component	C	Energy production and conversion ;
F1GM000984	100	0	NP_415416	COG3302	DMSO reductase anchor subunit	C	Energy production and conversion ;
F1GM000985	100	4e-155	NP_415417	COG1335	Nicotinamidase-related amidase	HR	Coenzyme transport and metabolism ; General function prediction only ;
F1GM000986	100	0	NP_415418	COG0477	MFS family permease	GEPR	Carbohydrate transport and metabolism ; Amino acid transport and metabolism ; Inorganic ion transport and metabolism ; General function prediction only ;
F1GM000987	99.68	0	YP_007503833	COG3385	IS4 transposase	X	Mobilome: prophages, transposons;
F1GM000988	100	0	NP_415419	COG0531	Amino acid transporter	E	Amino acid transport and metabolism ;
F1GM000989	100	0	NP_415420	COG0583	DNA-binding transcriptional regulator, LysR family	K	Transcription ;
F1GM000990	100	1e-147	NP_415421	COG2249	Putative NADPH-quinone reductase (modulator of drug activity B)	R	General function prediction only ;
F1GM000991	100	0	NP_415422	COG1180	Pyruvate-formate lyase-activating enzyme	O	Posttranslational modification, protein turnover, chaperones ;
F1GM000992	100	0	NP_415423	COG1882	Pyruvate-formate lyase	C	Energy production and conversion ;
F1GM000993	100	0	NP_415424	COG2116	Formate/nitrite transporter FocA, FNT family	P	Inorganic ion transport and metabolism ;
F1GM000994	99.83	0	NP_415425	COG1944	Ribosomal protein S12 methylthiotransferase accessory factor YcaO	J	Translation, ribosomal structure and biogenesis ;
F1GM000995	100	5e-171	NP_415426	COG2323	Uncharacterized membrane protein YcaP, DUF421 family	S	Function unknown ;
F1GM000996	100	0	NP_415427	COG1932	Phosphoserine aminotransferase	HE	Coenzyme transport and metabolism ; Amino acid transport and metabolism ;
F1GM000997	100	0	NP_415428	COG0128	5-enolpyruvylshikimate-3-phosphate synthase	E	Amino acid transport and metabolism ;
F1GM000998	99.62	0	NP_309019	COG0501	Zn-dependent protease with chaperone function	O	Posttranslational modification, protein turnover, chaperones ;
F1GM000999	100	2e-163	NP_415430	COG0283	Cytidylate kinase	F	Nucleotide transport and metabolism ;
F1GM001000	100	0	NP_415431	COG2183	Transcriptional accessory protein Tex/SPT6	K	Transcription ;
F1GM001001	100	4e-65	YP_008850593	COG0776	Bacterial nucleoid DNA-binding protein	L	Replication, recombination and repair ;
F1GM001002	100	0	NP_415433	COG2333	Metal-dependent hydrolase, beta-lactamase superfamily II	R	General function prediction only ;
F1GM001003	100	0	NP_415434	COG1132	ABC-type multidrug transport system, ATPase and permease component	V	Defense mechanisms ;
F1GM001004	100	0	NP_415435	COG1663	Tetraacyldisaccharide-1-P 4'-kinase	M	Cell wall/membrane/envelope biogenesis ;
F1GM001005	100	0	NP_415436	COG3214	Uncharacterized conserved protein YcaQ, contains winged helix DNA-binding domain	R	General function prediction only ;
F1GM001006	100	2e-38	YP_008850587	COG2835	Uncharacterized conserved protein YbaR, Trm112 family	S	Function unknown ;
F1GM001007	99.6	0	NP_415438	COG1212	CMP-2-keto-3-deoxyoctulosonic acid synthetase	M	Cell wall/membrane/envelope biogenesis ;
F1GM001008	99.66	0	NP_415439	COG3173	Predicted kinase, aminoglycoside phosphotransferase (APT) family	R	General function prediction only ;
F1GM001009	99.61	0	NP_415440	COG1434	Uncharacterized SAM-binding protein YcdF, DUF218 family	R	General function prediction only ;
F1GM001010	100	0	YP_008850582	COG2227	2-polyprenyl-3-methyl-5-hydroxy-6-metoxy-1,4-benzoquinol methylase	H	Coenzyme transport and metabolism ;
F1GM001011	100	0	YP_008850581	COG3006	Chromosome condensin MukBEF complex, kleisin-like MukF subunit	D	Cell cycle control, cell division, chromosome partitioning ;
F1GM001012	100	7e-173	NP_415443	COG3095	Chromosome condensin MukBEF, MukE localization factor	D	Cell cycle control, cell division, chromosome partitioning ;
F1GM001013	99.87	0	NP_415444	COG3096	Chromosome condensin MukBEF, ATPase and DNA-binding subunit MukB [Escherichia coli str. K-12 substr. MG1655	D	Cell cycle control, cell division, chromosome partitioning ;
F1GM001014	99.84	0	NP_415445	COG2989	Murein L,D-transpeptidase YcbB/YkuD	M	Cell wall/membrane/envelope biogenesis ;
F1GM001015	100	4e-133	YP_008850575	COG3108	Uncharacterized conserved protein YcbK, DUF882 family	S	Function unknown ;
F1GM001016	100	5e-159	NP_415447	COG0491	Glyoxylase or a related metal-dependent hydrolase, beta-lactamase superfamily II	R	General function prediction only ;
F1GM001017	100	0	YP_008850573	COG1448	Aspartate/tyrosine/aromatic aminotransferase	E	Amino acid transport and metabolism ;
F1GM001019	100	0	NP_415449	COG3203	Outer membrane protein (porin)	M	Cell wall/membrane/envelope biogenesis ;
F1GM001020	100	0	YP_004420868	COG3385	IS4 transposase	X	Mobilome: prophages, transposons;
F1GM001021	100	0	NP_415450	COG0017	Aspartyl/asparaginyl-tRNA synthetase	J	Translation, ribosomal structure and biogenesis ;
F1GM001022	100	0	NP_415451	COG1488	Nicotinic acid phosphoribosyltransferase	H	Coenzyme transport and metabolism ;
F1GM001023	100	0	NP_415452	COG0308	Aminopeptidase N	E	Amino acid transport and metabolism ;
F1GM001024	100	0	NP_415453	COG1116	ABC-type nitrate/sulfonate/bicarbonate transport system, ATPase component	P	Inorganic ion transport and metabolism ;
F1GM001025	100	0	NP_415454	COG0600	ABC-type nitrate/sulfonate/bicarbonate transport system, permease component	P	Inorganic ion transport and metabolism ;
F1GM001026	100	0	NP_415455	COG2141	Flavin-dependent oxidoreductase, luciferase family (includes alkanesulfonate monooxygenase SsuD and methylene tetrahydromethanopterin reductase)	HR	Coenzyme transport and metabolism ; General function prediction only ;
F1GM001027	100	0	NP_415456	COG0715	ABC-type nitrate/sulfonate/bicarbonate transport system, periplasmic component	P	Inorganic ion transport and metabolism ;
F1GM001028	100	5e-138	NP_415457	COG0431	NAD(P)H-dependent FMN reductase	C	Energy production and conversion ;
F1GM001029	100	3e-125	NP_415458	COG3539	Pilin (type 1 fimbria component protein)	N	Cell motility ;
F1GM001030	100	5e-165	NP_415459	COG3121	P pilus assembly protein, chaperone PapD	W	Extracellular structures ;
F1GM001031	100	0	NP_415460	COG3188	Outer membrane usher protein FimD/PapC	NW	Cell motility ; Extracellular structures ;
F1GM001032	97.31	0	YP_008848585	COG3188	Outer membrane usher protein FimD/PapC	NW	Cell motility ; Extracellular structures ;
F1GM001033	100	0	NP_415461	COG3539	Pilin (type 1 fimbria component protein)	N	Cell motility ;
F1GM001034	100	1e-129	NP_415462	COG3539	Pilin (type 1 fimbria component protein)	N	Cell motility ;
F1GM001035	100	7e-125	NP_415463	COG3539	Pilin (type 1 fimbria component protein)	N	Cell motility ;
F1GM001036	100	1e-171	NP_415464	COG3121	P pilus assembly protein, chaperone PapD	W	Extracellular structures ;
F1GM001037	100	0	NP_415465	COG0167	Dihydroorotate dehydrogenase	F	Nucleotide transport and metabolism ;
F1GM001039	99.72	0	NP_415467	COG3217	Uncharacterized conserved protein YcbX, contains MOSC and Fe-S domains	R	General function prediction only ;
F1GM001040	100	0	NP_415468	COG1092	23S rRNA G2069 N7-methylase RlmK or C1962 C5-methylase RlmI	J	Translation, ribosomal structure and biogenesis ;
F1GM001041	100	0	NP_415469	COG0488	ATPase components of ABC transporters with duplicated ATPase domains	R	General function prediction only ;
F1GM001042	100	0	NP_415470	COG2995	Uncharacterized paraquat-inducible protein A	S	Function unknown ;
F1GM001043	100	0	NP_415471	COG3008	Paraquat-inducible protein B	S	Function unknown ;
F1GM001044	100	1e-134	NP_415472	COG3009	Uncharacterized lipoprotein YmbA	S	Function unknown ;
F1GM001045	100	4e-153	YP_008848602	COG0764	3-hydroxymyristoyl/3-hydroxydecanoyl-(acyl carrier protein) dehydratase	I	Lipid transport and metabolism ;
F1GM001046	99.66	0	NP_415475	COG1067	Predicted ATP-dependent protease	O	Posttranslational modification, protein turnover, chaperones ;
F1GM001047	100	3e-107	YP_008848605	COG3120	Macrodomain Ter protein organizer, MatP/YcbG family	L	Replication, recombination and repair ;
F1GM001048	100	0	NP_415477	COG3637	Opacity protein and related surface antigens	M	Cell wall/membrane/envelope biogenesis ;
F1GM001049	100	3e-123	NP_415478	COG5404	Cell division inhibitor SulA, prevents FtsZ ring assembly	D	Cell cycle control, cell division, chromosome partitioning ;
F1GM001050	100	7e-155	NP_415479	COG3070	Transcriptional regulator of competence genes, TfoX/Sxy family	K	Transcription ;
F1GM001051	99.72	0	NP_309071	COG1289	Uncharacterized membrane protein YccC	S	Function unknown ;
F1GM001052	100	2e-102	NP_415481	COG3304	Uncharacterized membrane protein YccF, DUF307 family	S	Function unknown ;
F1GM001053	100	0	NP_415482	COG0210	Superfamily I DNA or RNA helicase	L	Replication, recombination and repair ;
F1GM001054	100	2e-113	YP_008848615	COG1803	Methylglyoxal synthase	G	Carbohydrate transport and metabolism ;
F1GM001055	100	2e-161	YP_008848616	COG3110	Uncharacterized conserved protein YccT, UPF0319 family	S	Function unknown ;
F1GM001056	100	3e-97	NP_415485	COG1832	Predicted CoA-binding protein	R	General function prediction only ;
F1GM001057	100	1e-72	NP_309077	COG3785	Heat shock protein HspQ	O	Posttranslational modification, protein turnover, chaperones ;
F1GM001058	100	0	NP_415487	COG1092	23S rRNA G2069 N7-methylase RlmK or C1962 C5-methylase RlmI	J	Translation, ribosomal structure and biogenesis ;
F1GM001059	100	1e-63	YP_008848621	COG1254	Acylphosphatase	C	Energy production and conversion ;
F1GM001060	98.44	2e-89	YP_008848622	COG2920	Sulfur relay (sulfurtransferase) protein, DsrC/TusE family	P	Inorganic ion transport and metabolism ;
F1GM001061	100	7e-153	YP_008848623	COG0670	Integral membrane protein, interacts with FtsH	R	General function prediction only ;
F1GM001062	100	0	YP_008848625	COG1740	Ni,Fe-hydrogenase I small subunit	C	Energy production and conversion ;
F1GM001063	100	0	NP_415492	COG0374	Ni,Fe-hydrogenase I large subunit	C	Energy production and conversion ;
F1GM001064	100	1e-174	YP_008848627	COG1969	Ni,Fe-hydrogenase I cytochrome b subunit	C	Energy production and conversion ;
F1GM001065	100	2e-141	NP_415494	COG0680	Ni,Fe-hydrogenase maturation factor	C	Energy production and conversion ;
F1GM001066	99.24	6e-93	NP_415495	COG1999	Cytochrome oxidase Cu insertion factor, SCO1/SenC/PrrC family	O	Posttranslational modification, protein turnover, chaperones ;
F1GM001068	99.81	0	NP_415497	COG1271	Cytochrome bd-type quinol oxidase, subunit 1	C	Energy production and conversion ;
F1GM001069	100	0	NP_415498	COG1294	Cytochrome bd-type quinol oxidase, subunit 2	C	Energy production and conversion ;
F1GM001071	100	0	NP_415501	COG3206	Uncharacterized protein involved in exopolysaccharide biosynthesis	M	Cell wall/membrane/envelope biogenesis ;
F1GM001072	100	3e-108	NP_415502	COG0394	Protein-tyrosine-phosphatase	T	Signal transduction mechanisms ;
F1GM001073	100	0	NP_415503	COG1596	Periplasmic protein involved in polysaccharide export, contains SLBB domain of the beta-grasp fold	M	Cell wall/membrane/envelope biogenesis ;
F1GM001074	42.68	0	YP_662764	COG4775	Outer membrane protein assembly factor BamA	M	Cell wall/membrane/envelope biogenesis ;
F1GM001078	100	6e-43	YP_008848644	COG1278	Cold shock protein, CspA family	K	Transcription ;
F1GM001079	100	3e-46	NP_415510	COG1278	Cold shock protein, CspA family	K	Transcription ;
F1GM001081	100	0	NP_415512	COG0348	Polyferredoxin	C	Energy production and conversion ;
F1GM001082	99.89	0	NP_415513	COG2205	K+-sensing histidine kinase KdpD	T	Signal transduction mechanisms ;
F1GM001083	100	0	NP_415514	COG1879	ABC-type sugar transport system, periplasmic component, contains N-terminal xre family HTH domain	G	Carbohydrate transport and metabolism ;
F1GM001084	100	2e-168	NP_415515	COG0745	DNA-binding response regulator, OmpR family, contains REC and winged-helix (wHTH) domain	TK	Signal transduction mechanisms ; Transcription ;
F1GM001085	100	0	NP_415516	COG3005	Tetraheme cytochrome c subunit of nitrate or TMAO reductase	C	Energy production and conversion ;
F1GM001086	100	0	NP_415517	COG0243	Anaerobic selenocysteine-containing dehydrogenase	C	Energy production and conversion ;
F1GM001087	100	4e-146	NP_415518	COG3381	Cytoplasmic chaperone TorD involved in molybdoenzyme TorA maturation	O	Posttranslational modification, protein turnover, chaperones ;
F1GM001089	100	0	NP_415520	COG0484	DnaJ-class molecular chaperone with C-terminal Zn finger domain	O	Posttranslational modification, protein turnover, chaperones ;
F1GM001093	100	2e-143	NP_415524	COG0655	Multimeric flavodoxin WrbA	C	Energy production and conversion ;
F1GM001094	100	2e-32	NP_415525	COG3729	General stress protein YciG, contains tandem KGG domains	R	General function prediction only ;
F1GM001095	100	0	NP_415526	COG2233	Xanthine/uracil permease	F	Nucleotide transport and metabolism ;
F1GM001096	100	2e-121	NP_415527	COG1853	NADH-FMN oxidoreductase RutF, flavin reductase (DIM6/NTAB) family	C	Energy production and conversion ;
F1GM001097	100	8e-145	NP_415528	COG0778	Nitroreductase	C	Energy production and conversion ;
F1GM001098	100	0	NP_415529	COG2021	Homoserine acetyltransferase	E	Amino acid transport and metabolism ;
F1GM001099	100	3e-91	YP_008848681	COG0251	Enamine deaminase RidA, house cleaning of reactive enamine intermediates, YjgF/YER057c/UK114 family	V	Defense mechanisms ;
F1GM001100	100	3e-172	NP_415531	COG1335	Nicotinamidase-related amidase	HR	Coenzyme transport and metabolism ; General function prediction only ;
F1GM001101	100	0	NP_415532	COG2141	Flavin-dependent oxidoreductase, luciferase family (includes alkanesulfonate monooxygenase SsuD and methylene tetrahydromethanopterin reductase)	HR	Coenzyme transport and metabolism ; General function prediction only ;
F1GM001102	100	6e-156	NP_415533	COG1309	DNA-binding transcriptional regulator, AcrR family	K	Transcription ;
F1GM001103	100	0	NP_415534	COG4230	Delta 1-pyrroline-5-carboxylate dehydrogenase	E	Amino acid transport and metabolism ;
F1GM001106	100	0	NP_415535	COG0591	Na+/proline symporter	E	Amino acid transport and metabolism ;
F1GM001107	100	0	NP_309290	COG0672	High-affinity Fe2+/Pb2+ permease	P	Inorganic ion transport and metabolism ;
F1GM001108	99.73	0	NP_415537	COG3794	Plastocyanin	C	Energy production and conversion ;
F1GM001109	100	0	NP_415538	COG2837	Periplasmic deferrochelatase/peroxidase EfeB	P	Inorganic ion transport and metabolism ;
F1GM001110	100	0	NP_415539	COG1702	Phosphate starvation-inducible protein PhoH, predicted ATPase	T	Signal transduction mechanisms ;
F1GM001112	100	0	NP_415541	COG1215	Glycosyltransferase, catalytic subunit of cellulose synthase and poly-beta-1,6-N-acetylglucosamine synthase	N	Cell motility ;
F1GM001114	100	7e-90	YP_008832476	COG3677	Transposase	X	Mobilome: prophages, transposons;
F1GM001115	83.17	3e-57	YP_008850668	COG3677	Transposase	X	Mobilome: prophages, transposons;
F1GM001116	100	0	NP_415542	COG1649	Uncharacterized lipoprotein YddW, UPF0748 family	S	Function unknown ;
F1GM001117	99.87	0	NP_415543	COG0457	Tetratricopeptide (TPR) repeat	R	General function prediction only ;
F1GM001118	99.78	0	NP_415544	COG3706	Two-component response regulator, PleD family, consists of two REC domains and a diguanylate cyclase (GGDEF) domain	TK	Signal transduction mechanisms ; Transcription ;
F1GM001119	100	0	NP_416593	COG2801	Transposase InsO and inactivated derivatives	X	Mobilome: prophages, transposons;
F1GM001120	100	2e-65	NP_416592	COG2963	Transposase and inactivated derivatives	X	Mobilome: prophages, transposons;
F1GM001121	98.13	4e-75	NP_309324	COG0331	Malonyl CoA-acyl carrier protein transacylase	I	Lipid transport and metabolism ;
F1GM001124	100	0	NP_415551	COG0111	Phosphoglycerate dehydrogenase or related dehydrogenase	HR	Coenzyme transport and metabolism ; General function prediction only ;
F1GM001125	100	5e-178	NP_415552	COG1387	Histidinol phosphatase or related hydrolase of the PHP family	ER	Amino acid transport and metabolism ; General function prediction only ;
F1GM001126	100	2e-133	NP_415553	COG3381	Cytoplasmic chaperone TorD involved in molybdoenzyme TorA maturation	O	Posttranslational modification, protein turnover, chaperones ;
F1GM001128	100	0	NP_415555	COG1462	Curli biogenesis system outer membrane secretion channel CsgG	M	Cell wall/membrane/envelope biogenesis ;
F1GM001131	100	6e-160	NP_415558	COG2197	DNA-binding response regulator, NarL/FixJ family, contains REC and HTH domains	TK	Signal transduction mechanisms ; Transcription ;
F1GM001135	100	3e-129	NP_415563	COG2110	O-acetyl-ADP-ribose deacetylase (regulator of RNase III), contains Macro domain	J	Translation, ribosomal structure and biogenesis ;
F1GM001136	99.58	0	NP_309451	COG1502	Phosphatidylserine/phosphatidylglycerophosphate/cardiolipin synthase or related enzyme	I	Lipid transport and metabolism ;
F1GM001137	100	0	NP_415565	COG1835	Peptidoglycan/LPS O-acetylase OafA/YrhL, contains acyltransferase and SGNH-hydrolase domains	M	Cell wall/membrane/envelope biogenesis ;
F1GM001138	99.61	0	YP_008850540	COG3131	Periplasmic glucans biosynthesis protein	M	Cell wall/membrane/envelope biogenesis ;
F1GM001139	100	0	NP_415567	COG2943	Membrane glycosyltransferase	MG	Cell wall/membrane/envelope biogenesis ; Carbohydrate transport and metabolism ;
F1GM001140	100	3e-49	YP_008850538	COG5645	Uncharacterized conserved protein YceK	S	Function unknown ;
F1GM001142	100	0	NP_415571	COG2814	Predicted arabinose efflux permease, MFS family	G	Carbohydrate transport and metabolism ;
F1GM001143	100	0	NP_415572	COG1560	Lauroyl/myristoyl acyltransferase	I	Lipid transport and metabolism ;
F1GM001144	100	0	NP_415573	COG1054	Predicted sulfurtransferase	R	General function prediction only ;
F1GM001145	100	6e-139	NP_415574	COG2353	Polyisoprenoid-binding periplasmic protein YceI	R	General function prediction only ;
F1GM001146	100	2e-133	NP_415575	COG3038	Cytochrome b561	C	Energy production and conversion ;
F1GM001148	99.73	0	NP_415577	COG0665	Glycine/D-amino acid oxidase (deaminating)	E	Amino acid transport and metabolism ;
F1GM001151	100	0	NP_415580	COG0418	Dihydroorotase	F	Nucleotide transport and metabolism ;
F1GM001153	100	7e-145	NP_415582	COG2999	Glutaredoxin 2	O	Posttranslational modification, protein turnover, chaperones ;
F1GM001154	100	0	NP_415583	COG0477	MFS family permease	GEPR	Carbohydrate transport and metabolism ; Amino acid transport and metabolism ; Inorganic ion transport and metabolism ; General function prediction only ;
F1GM001155	100	7e-147	NP_415584	COG1670	Protein N-acetyltransferase, RimJ/RimL family	JO	Translation, ribosomal structure and biogenesis ; Posttranslational modification, protein turnover, chaperones ;
F1GM001156	100	2e-158	NP_415585	COG3132	Uncharacterized conserved protein YceH, UPF0502 family	S	Function unknown ;
F1GM001157	99.35	0	NP_415586	COG0673	Predicted dehydrogenase	R	General function prediction only ;
F1GM001158	100	0	NP_415587	COG0728	Peptidoglycan biosynthesis protein MviN/MurJ, putative lipid II flippase	M	Cell wall/membrane/envelope biogenesis ;
F1GM001159	100	5e-97	NP_415588	COG3418	Flagellar biosynthesis/type III secretory pathway chaperone	NU	Cell motility ; Intracellular trafficking, secretion, and vesicular transport ;
F1GM001160	100	6e-64	NP_415589	COG2747	Negative regulator of flagellin synthesis (anti-sigma28 factor)	KN	Transcription ; Cell motility ;
F1GM001161	100	3e-108	NP_415590	COG1261	Flagella basal body P-ring formation protein FlgA	N	Cell motility ;
F1GM001163	100	1e-97	NP_415591	COG1815	Flagellar basal body rod protein FlgB	N	Cell motility ;
F1GM001164	100	9e-93	NP_415592	COG1558	Flagellar basal body rod protein FlgC	N	Cell motility ;
F1GM001165	100	8e-162	NP_415593	COG1843	Flagellar hook assembly protein FlgD	N	Cell motility ;
F1GM001166	100	0	NP_415594	COG1749	Flagellar hook protein FlgE	N	Cell motility ;
F1GM001167	99.6	2e-180	NP_415595	COG4787	Flagellar basal body rod protein FlgF	N	Cell motility ;
F1GM001168	100	0	NP_415596	COG4786	Flagellar basal body rod protein FlgG	N	Cell motility ;
F1GM001169	100	1e-170	YP_008850214	COG2063	Flagellar basal body L-ring protein FlgH	N	Cell motility ;
F1GM001170	99.45	0	NP_309485	COG1706	Flagellar basal body P-ring protein FlgI	N	Cell motility ;
F1GM001171	99.69	0	YP_008850212	COG3951	Rod binding protein domain	N	Cell motility ;
F1GM001172	99.82	0	NP_415600	COG1256	Flagellar hook-associated protein FlgK	N	Cell motility ;
F1GM001173	100	0	NP_415601	COG1344	Flagellin and related hook-associated protein FlgL	N	Cell motility ;
F1GM001174	99.91	0	NP_415602	COG1530	Ribonuclease G or E	J	Translation, ribosomal structure and biogenesis ;
F1GM001175	100	7e-90	YP_008832476	COG3677	Transposase	X	Mobilome: prophages, transposons;
F1GM001176	98.67	3e-50	YP_588445	COG3677	Transposase	X	Mobilome: prophages, transposons;
F1GM001177	100	0	NP_415604	COG0564	Pseudouridylate synthase, 23S rRNA- or tRNA-specific	J	Translation, ribosomal structure and biogenesis ;
F1GM001178	100	3e-143	NP_415605	COG0424	Predicted house-cleaning NTP pyrophosphatase, Maf/HAM1 superfamily	Q	Secondary metabolites biosynthesis, transport and catabolism ;
F1GM001179	100	1e-125	YP_008850200	COG1399	Uncharacterized metal-binding protein YceD, DUF177 family	S	Function unknown ;
F1GM001180	100	2e-35	YP_008850199	COG0333	Ribosomal protein L32	J	Translation, ribosomal structure and biogenesis ;
F1GM001181	100	0	NP_309495	COG0416	Fatty acid/phospholipid biosynthesis enzyme	I	Lipid transport and metabolism ;
F1GM001182	100	0	NP_415609	COG0332	3-oxoacyl-[acyl-carrier-protein] synthase III	I	Lipid transport and metabolism ;
F1GM001183	100	0	NP_415610	COG0331	Malonyl CoA-acyl carrier protein transacylase	I	Lipid transport and metabolism ;
F1GM001184	100	5e-175	NP_415611	COG1028	NAD(P)-dependent dehydrogenase, short-chain alcohol dehydrogenase family	IQR	Lipid transport and metabolism ; Secondary metabolites biosynthesis, transport and catabolism ; General function prediction only ;
F1GM001185	100	2e-49	YP_008850194	COG0236	Acyl carrier protein	IQ	Lipid transport and metabolism ; Secondary metabolites biosynthesis, transport and catabolism ;
F1GM001186	100	0	NP_415613	COG0304	3-oxoacyl-(acyl-carrier-protein) synthase	IQ	Lipid transport and metabolism ; Secondary metabolites biosynthesis, transport and catabolism ;
F1GM001187	100	0	NP_415614	COG0115	Branched-chain amino acid aminotransferase/4-amino-4-deoxychorismate lyase	EH	Amino acid transport and metabolism ; Coenzyme transport and metabolism ;
F1GM001188	100	0	NP_415615	COG1559	Cell division protein YceG, involved in septum cleavage	D	Cell cycle control, cell division, chromosome partitioning ;
F1GM001189	100	2e-154	NP_415616	COG0125	Thymidylate kinase	F	Nucleotide transport and metabolism ;
F1GM001190	100	0	NP_415617	COG0470	DNA polymerase III, delta prime subunit	L	Replication, recombination and repair ;
F1GM001191	99.62	0	NP_415618	COG0084	Tat protein secretion system quality control protein TatD (DNase activity)	N	Cell motility ;
F1GM001192	100	0	YP_008850186	COG1264	Phosphotransferase system IIB components	G	Carbohydrate transport and metabolism ;
F1GM001193	100	0	NP_415620	COG4773	Outer membrane receptor for ferric coprogen and ferric-rhodotorulic acid	P	Inorganic ion transport and metabolism ;
F1GM001194	99.2	2e-87	YP_008850184	COG0537	Diadenosine tetraphosphate (Ap4A) hydrolase or other HIT family hydrolase	FGR	Nucleotide transport and metabolism ; Carbohydrate transport and metabolism ; General function prediction only ;
F1GM001195	100	6e-89	NP_415622	COG5633	Uncharacterized conserved protein YcfL	S	Function unknown ;
F1GM001196	99.52	1e-152	YP_008850182	COG3417	Outer membrane lipoprotein LpoB, binds and activates PBP1b	M	Cell wall/membrane/envelope biogenesis ;
F1GM001197	99.64	0	NP_415624	COG0510	Thiamine kinase and related kinases	H	Coenzyme transport and metabolism ;
F1GM001198	100	0	NP_415625	COG1472	Periplasmic beta-glucosidase and related glycosidases	G	Carbohydrate transport and metabolism ;
F1GM001199	100	6e-135	NP_415626	COG3150	Predicted esterase YcpF, UPF0227 family	R	General function prediction only ;
F1GM001200	100	0	NP_415627	COG1252	NADH dehydrogenase, FAD-containing subunit	C	Energy production and conversion ;
F1GM001201	100	3e-125	NP_415628	COG3134	Uncharacterized conserved protein YcfJ, contains glycine zipper 2TM domain	S	Function unknown ;
F1GM001202	99.58	9e-179	YP_008850175	COG1309	DNA-binding transcriptional regulator, AcrR family	K	Transcription ;
F1GM001204	100	0	NP_309518	COG1388	LysM repeat	M	Cell wall/membrane/envelope biogenesis ;
F1GM001205	100	0	NP_415632	COG1197	Transcription-repair coupling factor (superfamily II helicase)	LK	Replication, recombination and repair ; Transcription ;
F1GM001206	98.88	0	NP_415633	COG4763	Uncharacterized membrane protein YcfT	S	Function unknown ;
F1GM001207	100	0	NP_415634	COG4591	ABC-type transport system, involved in lipoprotein release, permease component	M	Cell wall/membrane/envelope biogenesis ;
F1GM001208	100	4e-171	NP_415635	COG1136	ABC-type lipoprotein export system, ATPase component	M	Cell wall/membrane/envelope biogenesis ;
F1GM001209	100	0	NP_415636	COG4591	ABC-type transport system, involved in lipoprotein release, permease component	M	Cell wall/membrane/envelope biogenesis ;
F1GM001210	100	0	YP_008850166	COG1940	Sugar kinase of the NBD/HSP70 family, may contain an N-terminal HTH domain	KG	Transcription ; Carbohydrate transport and metabolism ;
F1GM001211	99.63	0	NP_309525	COG0846	NAD-dependent protein deacetylase, SIR2 family	O	Posttranslational modification, protein turnover, chaperones ;
F1GM001212	100	0	NP_415639	COG1512	Uncharacterized membrane protein YgcG, contains a TPM-fold domain	S	Function unknown ;
F1GM001214	100	0	YP_008850164	COG0687	Spermidine/putrescine-binding periplasmic protein	E	Amino acid transport and metabolism ;
F1GM001215	99.62	0	NP_415642	COG1177	ABC-type spermidine/putrescine transport system, permease component II	E	Amino acid transport and metabolism ;
F1GM001216	99.34	0	NP_309528	COG0582	Integrase	LX	Replication, recombination and repair ; Mobilome: prophages, transposons;
F1GM001218	70.47	0	NP_309786	COG0847	DNA polymerase III, epsilon subunit or related 3'-5' exonuclease	L	Replication, recombination and repair ;
F1GM001223	98.85	2e-121	NP_310236	COG1974	SOS-response transcriptional repressor LexA (RecA-mediated autopeptidase)	KT	Transcription ; Signal transduction mechanisms ;
F1GM001234	53.37	5e-51	YP_003537374	COG1403	5-methylcytosine-specific restriction endonuclease McrA	V	Defense mechanisms ;
F1GM001235	94.26	3e-80	YP_008849333	COG4570	Holliday junction resolvase RusA (prophage-encoded endonuclease)	L	Replication, recombination and repair ;
F1GM001236	97.8	0	YP_008849334	COG0484	DnaJ-class molecular chaperone with C-terminal Zn finger domain	O	Posttranslational modification, protein turnover, chaperones ;
F1GM001237	97.01	2e-41	YP_008849349	COG5515	Uncharacterized protein	S	Function unknown ;
F1GM001241	93.79	1e-121	NP_416072	COG3772	Phage-related lysozyme (muramidase), GH24 family	M	Cell wall/membrane/envelope biogenesis ;
F1GM001244	82.3	3e-64	YP_003210104	COG1403	5-methylcytosine-specific restriction endonuclease McrA	V	Defense mechanisms ;
F1GM001245	83.02	4e-61	YP_003210106	COG3747	Phage terminase, small subunit	X	Mobilome: prophages, transposons;
F1GM001246	89.02	0	YP_004118101	COG4626	Phage terminase-like protein, large subunit, contains N-terminal HTH domain	X	Mobilome: prophages, transposons;
F1GM001248	76.59	0	YP_002924215	COG4695	Phage portal protein BeeE	X	Mobilome: prophages, transposons;
F1GM001249	79.4	2e-115	YP_456038	COG3740	Phage head maturation protease	X	Mobilome: prophages, transposons;
F1GM001250	69.88	0	YP_456037	COG4653	Predicted phage phi-C31 gp36 major capsid-like protein	X	Mobilome: prophages, transposons;
F1GM001252	67.92	3e-47	YP_004118108	COG5614	Bacteriophage head-tail adaptor	X	Mobilome: prophages, transposons;
F1GM001258	76.37	0	NP_310267	COG5281	Phage-related minor tail protein	X	Mobilome: prophages, transposons;
F1GM001259	69.7	4e-48	NP_310266	COG4718	Phage-related protein	X	Mobilome: prophages, transposons;
F1GM001260	94.4	3e-165	NP_309672	COG4672	Phage-related protein	X	Mobilome: prophages, transposons;
F1GM001261	97.16	2e-154	NP_309673	COG1310	Proteasome lid subunit RPN8/RPN11, contains Jab1/MPN domain metalloenzyme (JAMM) motif	O	Posttranslational modification, protein turnover, chaperones ;
F1GM001262	97.25	1e-124	NP_308868	COG4723	Phage-related protein, tail component	X	Mobilome: prophages, transposons;
F1GM001263	84.9	0	NP_309833	COG4733	Phage-related protein, tail component	X	Mobilome: prophages, transposons;
F1GM001264	93.47	9e-137	NP_309676	COG3637	Opacity protein and related surface antigens	M	Cell wall/membrane/envelope biogenesis ;
F1GM001266	60.09	8e-95	YP_002346977	COG0500	SAM-dependent methyltransferase	QR	Secondary metabolites biosynthesis, transport and catabolism ; General function prediction only ;
F1GM001268	98.26	0	NP_309597	COG1176	ABC-type spermidine/putrescine transport system, permease component I	E	Amino acid transport and metabolism ;
F1GM001269	100	0	NP_415644	COG3842	ABC-type Fe3+/spermidine/putrescine transport systems, ATPase components	E	Amino acid transport and metabolism ;
F1GM001270	100	0	NP_415645	COG2195	Di- or tripeptidase	E	Amino acid transport and metabolism ;
F1GM001271	99.47	0	YP_008850159	COG2850	Ribosomal protein L16 Arg81 hydroxylase, contains JmjC domain	J	Translation, ribosomal structure and biogenesis ;
F1GM001272	100	0	NP_415647	COG2205	K+-sensing histidine kinase KdpD	T	Signal transduction mechanisms ;
F1GM001273	100	3e-163	NP_415648	COG0745	DNA-binding response regulator, OmpR family, contains REC and winged-helix (wHTH) domain	TK	Signal transduction mechanisms ; Transcription ;
F1GM001274	100	0	NP_415649	COG0015	Adenylosuccinate lyase	F	Nucleotide transport and metabolism ;
F1GM001275	99.53	3e-155	YP_008850154	COG2915	Regulator of phage lambda lysogenization HflD, binds to CII and stimulates its degradation	XT	Mobilome: prophages, transposons; Signal transduction mechanisms ;
F1GM001276	100	0	NP_415651	COG0482	tRNA U34 2-thiouridine synthase MnmA/TrmU, contains the PP-loop ATPase domain	J	Translation, ribosomal structure and biogenesis ;
F1GM001277	100	1e-112	YP_008850152	COG1051	ADP-ribose pyrophosphatase YjhB, NUDIX family	F	Nucleotide transport and metabolism ;
F1GM001278	99.54	3e-160	NP_415653	COG1187	16S rRNA U516 pseudouridylate synthase RsuA and related 23S rRNA U2605, pseudouridylate synthases	J	Translation, ribosomal structure and biogenesis ;
F1GM001279	99.52	0	NP_415654	COG0538	Isocitrate dehydrogenase	C	Energy production and conversion ;
F1GM001280	100	5e-98	NP_415679	COG5562	Uncharacterized conserved protein YbcV, DUF1398 family	S	Function unknown ;
F1GM001281	99.59	6e-180	NP_415680	COG0789	DNA-binding transcriptional regulator, MerR family	K	Transcription ;
F1GM001282	100	0	NP_415681	COG2200	EAL domain, c-di-GMP-specific phosphodiesterase class I (or its enzymatically inactive variant)	T	Signal transduction mechanisms ;
F1GM001287	99.8	0	NP_415686	COG2200	EAL domain, c-di-GMP-specific phosphodiesterase class I (or its enzymatically inactive variant)	T	Signal transduction mechanisms ;
F1GM001290	46.26	5e-86	NP_310143	COG3468	Type V secretory pathway, adhesin AidA	MU	Cell wall/membrane/envelope biogenesis ; Intracellular trafficking, secretion, and vesicular transport ;
F1GM001297	100	2e-58	YP_008849007	COG0851	Septum formation topological specificity factor MinE	D	Cell cycle control, cell division, chromosome partitioning ;
F1GM001298	100	0	YP_008849008	COG2894	Septum formation inhibitor-activating ATPase MinD	D	Cell cycle control, cell division, chromosome partitioning ;
F1GM001299	100	4e-172	NP_415694	COG0850	Septum formation inhibitor MinC	D	Cell cycle control, cell division, chromosome partitioning ;
F1GM001302	98.15	2e-72	YP_008849015	COG3100	Uncharacterized conserved protein YcgL, UPF0745 family	S	Function unknown ;
F1GM001303	100	5e-164	NP_415698	COG0179	2-keto-4-pentenoate hydratase/2-oxohepta-3-ene-1,7-dioic acid hydratase (catechol pathway)	Q	Secondary metabolites biosynthesis, transport and catabolism ;
F1GM001304	100	2e-113	NP_415699	COG2983	Uncharacterized cysteine cluster protein YcgN, CxxCxxCC family	S	Function unknown ;
F1GM001306	100	2e-97	NP_415701	COG1974	SOS-response transcriptional repressor LexA (RecA-mediated autopeptidase)	KT	Transcription ; Signal transduction mechanisms ;
F1GM001307	100	0	NP_415702	COG0389	Nucleotidyltransferase/DNA polymerase involved in DNA repair	L	Replication, recombination and repair ;
F1GM001308	100	2e-128	YP_008849034	COG1495	Disulfide bond formation protein DsbB	O	Posttranslational modification, protein turnover, chaperones ;
F1GM001309	100	0	YP_008849035	COG3067	Na+/H+ antiporter NhaB	CP	Energy production and conversion ; Inorganic ion transport and metabolism ;
F1GM001310	100	3e-179	NP_415705	COG2186	DNA-binding transcriptional regulator, FadR family	K	Transcription ;
F1GM001311	100	0	NP_415706	COG2719	Stage V sporulation protein SpoVR/YcgB, involved in spore cortex formation (function unknown)	D	Cell cycle control, cell division, chromosome partitioning ;
F1GM001312	100	0	NP_415707	COG0665	Glycine/D-amino acid oxidase (deaminating)	E	Amino acid transport and metabolism ;
F1GM001313	100	0	NP_415708	COG0787	Alanine racemase	M	Cell wall/membrane/envelope biogenesis ;
F1GM001314	99.81	0	NP_415709	COG3263	NhaP-type Na+/H+ and K+/H+ antiporter with C-terminal TrkAC and CorC domains	CP	Energy production and conversion ; Inorganic ion transport and metabolism ;
F1GM001316	100	0	NP_415710	COG1619	Muramoyltetrapeptide carboxypeptidase LdcA (peptidoglycan recycling)	M	Cell wall/membrane/envelope biogenesis ;
F1GM001317	99.51	9e-150	NP_415711	COG0741	Soluble lytic murein transglycosylase and related regulatory proteins (some contain LysM/invasin domains)	M	Cell wall/membrane/envelope biogenesis ;
F1GM001318	99.59	0	NP_415712	COG5581	c-di-GMP-binding flagellar brake protein YcgR, contains PilZNR and PilZ domains	N	Cell motility ;
F1GM001319	100	1e-49	NP_415713	COG2261	Uncharacterized membrane protein YeaQ/YmgE, transglycosylase-associated protein family	R	General function prediction only ;
F1GM001321	99.82	0	NP_415715	COG1626	Neutral trehalase	G	Carbohydrate transport and metabolism ;
F1GM001322	100	0	NP_415716	COG3412	PTS-EIIA-like component DhaM of the dihydroxyacetone kinase DhaKLM complex	T	Signal transduction mechanisms ;
F1GM001323	100	2e-155	NP_415717	COG1461	Predicted kinase related to dihydroxyacetone kinase	R	General function prediction only ;
F1GM001324	100	0	NP_415718	COG2376	Dihydroxyacetone kinase	G	Carbohydrate transport and metabolism ;
F1GM001325	100	0	NP_415719	COG3284	Transcriptional regulator of acetoin/glycerol metabolism	K	Transcription ;
F1GM001326	100	0	NP_415720	COG3468	Type V secretory pathway, adhesin AidA	MU	Cell wall/membrane/envelope biogenesis ; Intracellular trafficking, secretion, and vesicular transport ;
F1GM001328	100	0	YP_008849080	COG0012	Ribosome-binding ATPase YchF, GTP1/OBG family	J	Translation, ribosomal structure and biogenesis ;
F1GM001329	99.48	9e-141	NP_415722	COG0193	Peptidyl-tRNA hydrolase	J	Translation, ribosomal structure and biogenesis ;
F1GM001331	100	0	NP_415724	COG0659	Sulfate permease or related transporter, MFS superfamily	P	Inorganic ion transport and metabolism ;
F1GM001332	99.7	0	YP_008849085	COG0462	Phosphoribosylpyrophosphate synthetase	FE	Nucleotide transport and metabolism ; Amino acid transport and metabolism ;
F1GM001333	100	0	NP_415726	COG1947	4-diphosphocytidyl-2C-methyl-D-erythritol kinase	I	Lipid transport and metabolism ;
F1GM001334	100	5e-153	NP_415727	COG3017	Outer membrane lipoprotein LolB, involved in outer membrane biogenesis	M	Cell wall/membrane/envelope biogenesis ;
F1GM001335	100	0	NP_415728	COG0373	Glutamyl-tRNA reductase	H	Coenzyme transport and metabolism ;
F1GM001336	100	0	YP_008849089	COG0216	Protein chain release factor A	J	Translation, ribosomal structure and biogenesis ;
F1GM001337	100	0	NP_415730	COG2890	Methylase of polypeptide chain release factors	J	Translation, ribosomal structure and biogenesis ;
F1GM001338	100	1e-87	NP_415731	COG3094	Uncharacterized membrane protein SirB2	S	Function unknown ;
F1GM001339	100	0	NP_415732	COG2912	Regulator of sirC expression, contains transglutaminase-like and TPR domains	T	Signal transduction mechanisms ;
F1GM001340	100	0	YP_008849093	COG2877	3-deoxy-D-manno-octulosonic acid (KDO) 8-phosphate synthase	M	Cell wall/membrane/envelope biogenesis ;
F1GM001349	100	0	NP_415734	COG0387	Ca2+/H+ antiporter	P	Inorganic ion transport and metabolism ;
F1GM001350	100	5e-49	YP_008849098	COG4572	Cation transport regulator ChaB	P	Inorganic ion transport and metabolism ;
F1GM001351	100	3e-166	NP_415736	COG3703	Cation transport regulator ChaC	P	Inorganic ion transport and metabolism ;
F1GM001352	100	1e-81	YP_008849100	COG1553	Sulfur relay (sulfurtransferase) complex TusBCD TusD component, DsrE family	P	Inorganic ion transport and metabolism ;
F1GM001354	100	1e-155	NP_415739	COG2197	DNA-binding response regulator, NarL/FixJ family, contains REC and HTH domains	TK	Signal transduction mechanisms ; Transcription ;
F1GM001355	100	0	NP_415740	COG3850	Signal transduction histidine kinase, nitrate/nitrite-specific	T	Signal transduction mechanisms ;
F1GM001356	100	0	NP_415741	COG2223	Nitrate/nitrite transporter NarK	P	Inorganic ion transport and metabolism ;
F1GM001357	99.92	0	NP_415742	COG5013	Nitrate reductase alpha subunit	CP	Energy production and conversion ; Inorganic ion transport and metabolism ;
F1GM001358	100	0	NP_415743	COG1140	Nitrate reductase beta subunit	CP	Energy production and conversion ; Inorganic ion transport and metabolism ;
F1GM001359	100	2e-172	NP_415744	COG2180	Nitrate reductase assembly protein NarJ, required for insertion of molybdenum cofactor	CPO	Energy production and conversion ; Inorganic ion transport and metabolism ; Posttranslational modification, protein turnover, chaperones ;
F1GM001360	100	1e-164	NP_309759	COG2181	Nitrate reductase gamma subunit	CP	Energy production and conversion ; Inorganic ion transport and metabolism ;
F1GM001362	100	0	NP_415748	COG0788	Formyltetrahydrofolate hydrolase	F	Nucleotide transport and metabolism ;
F1GM001363	100	5e-97	NP_415749	COG3012	Uncharacterized conserved protein YchJ, contains N- and C-terminal SEC-C domains	S	Function unknown ;
F1GM001364	100	0	NP_415750	COG1752	Predicted acylesterase/phospholipase RssA, containd patatin domain	R	General function prediction only ;
F1GM001365	100	0	YP_008849123	COG0745	DNA-binding response regulator, OmpR family, contains REC and winged-helix (wHTH) domain	TK	Signal transduction mechanisms ; Transcription ;
F1GM001366	100	0	YP_008849124	COG1210	UTP-glucose-1-phosphate uridylyltransferase	M	Cell wall/membrane/envelope biogenesis ;
F1GM001367	100	4e-96	YP_008849125	COG2916	DNA-binding protein H-NS	K	Transcription ;
F1GM001368	100	4e-153	NP_415754	COG1435	Thymidine kinase	F	Nucleotide transport and metabolism ;
F1GM001371	100	0	NP_415757	COG1454	Alcohol dehydrogenase, class IV	C	Energy production and conversion ;
F1GM001372	99.53	2e-152	NP_415758	COG2095	Small neutral amino acid transporter SnatA, MarC family	E	Amino acid transport and metabolism ;
F1GM001374	100	0	NP_309770	COG4166	ABC-type oligopeptide transport system, periplasmic component	E	Amino acid transport and metabolism ;
F1GM001375	99.67	0	NP_415760	COG0601	ABC-type dipeptide/oligopeptide/nickel transport system, permease component	EP	Amino acid transport and metabolism ; Inorganic ion transport and metabolism ;
F1GM001376	100	0	NP_415761	COG1173	ABC-type dipeptide/oligopeptide/nickel transport system, permease component	EP	Amino acid transport and metabolism ; Inorganic ion transport and metabolism ;
F1GM001377	99.7	0	NP_309773	COG0444	ABC-type dipeptide/oligopeptide/nickel transport system, ATPase component	EP	Amino acid transport and metabolism ; Inorganic ion transport and metabolism ;
F1GM001378	100	0	NP_309774	COG4608	ABC-type oligopeptide transport system, ATPase component	E	Amino acid transport and metabolism ;
F1GM001379	100	5e-74	YP_008849155	COG3099	Uncharacterized conserved protein YciU, UPF0263 family	S	Function unknown ;
F1GM001380	100	0	NP_415765	COG1502	Phosphatidylserine/phosphatidylglycerophosphate/cardiolipin synthase or related enzyme	I	Lipid transport and metabolism ;
F1GM001381	100	0	NP_415766	COG1226	Voltage-gated potassium channel Kch	P	Inorganic ion transport and metabolism ;
F1GM001382	98.46	2e-90	YP_008849158	COG2350	Uncharacterized conserved protein YciI, contains a putative active-site phosphohistidine	R	General function prediction only ;
F1GM001383	100	1e-169	NP_415768	COG0810	Periplasmic protein TonB, links inner and outer membranes	M	Cell wall/membrane/envelope biogenesis ;
F1GM001384	100	1e-80	YP_008849167	COG1607	Acyl-CoA hydrolase	I	Lipid transport and metabolism ;
F1GM001385	100	2e-126	NP_415770	COG2917	Intracellular septation protein A	D	Cell cycle control, cell division, chromosome partitioning ;
F1GM001387	100	5e-156	NP_415772	COG3047	Outer membrane protein W	M	Cell wall/membrane/envelope biogenesis ;
F1GM001388	100	2e-123	NP_415773	COG3685	Ferritin-like metal-binding protein YciE	P	Inorganic ion transport and metabolism ;
F1GM001389	100	1e-115	NP_415774	COG3685	Ferritin-like metal-binding protein YciE	P	Inorganic ion transport and metabolism ;
F1GM001390	100	3e-33	NP_415775	COG3729	General stress protein YciG, contains tandem KGG domains	R	General function prediction only ;
F1GM001391	100	0	NP_415776	COG0159	Tryptophan synthase alpha chain	E	Amino acid transport and metabolism ;
F1GM001392	100	0	NP_415777	COG0133	Tryptophan synthase beta chain	E	Amino acid transport and metabolism ;
F1GM001393	100	0	NP_415778	COG0135	Phosphoribosylanthranilate isomerase	E	Amino acid transport and metabolism ;
F1GM001394	100	0	NP_415779	COG0547	Anthranilate phosphoribosyltransferase	E	Amino acid transport and metabolism ;
F1GM001395	100	0	NP_415780	COG0147	Anthranilate/para-aminobenzoate synthases component I	EH	Amino acid transport and metabolism ; Coenzyme transport and metabolism ;
F1GM001396	99.66	0	NP_415782	COG0613	Predicted metal-dependent phosphoesterase TrpH, contains PHP domain	R	General function prediction only ;
F1GM001397	100	1e-152	NP_415783	COG0009	tRNA A37 threonylcarbamoyladenosine synthetase subunit TsaC/SUA5/YrdC	J	Translation, ribosomal structure and biogenesis ;
F1GM001399	100	0	NP_415785	COG1187	16S rRNA U516 pseudouridylate synthase RsuA and related 23S rRNA U2605, pseudouridylate synthases	J	Translation, ribosomal structure and biogenesis ;
F1GM001400	100	3e-146	NP_415786	COG2109	ATP:corrinoid adenosyltransferase	H	Coenzyme transport and metabolism ;
F1GM001401	100	0	NP_415787	COG1028	NAD(P)-dependent dehydrogenase, short-chain alcohol dehydrogenase family	IQR	Lipid transport and metabolism ; Secondary metabolites biosynthesis, transport and catabolism ; General function prediction only ;
F1GM001402	99.71	0	NP_415788	COG0616	Periplasmic serine protease, ClpP class	O	Posttranslational modification, protein turnover, chaperones ;
F1GM001404	100	0	NP_415790	COG0551	ssDNA-binding Zn-finger and Zn-ribbon domains of topoisomerase 1	L	Replication, recombination and repair ;
F1GM001405	100	0	NP_415791	COG0583	DNA-binding transcriptional regulator, LysR family	K	Transcription ;
F1GM001406	98.67	5e-50	YP_064597	COG3677	Transposase	X	Mobilome: prophages, transposons;
F1GM001407	100	7e-90	YP_008832476	COG3677	Transposase	X	Mobilome: prophages, transposons;
F1GM001411	99.77	0	NP_415792	COG1048	Aconitase A	C	Energy production and conversion ;
F1GM001412	100	6e-145	NP_415793	COG0807	GTP cyclohydrolase II	H	Coenzyme transport and metabolism ;
F1GM001413	100	4e-171	YP_008849210	COG0671	Membrane-associated phospholipid phosphatase	I	Lipid transport and metabolism ;
F1GM001414	99.02	5e-68	NP_415795	COG3771	Uncharacterized membrane protein YciS, DUF1049 family	S	Function unknown ;
F1GM001415	100	0	NP_415796	COG2956	Lipopolysaccharide biosynthesis regulator YciM, contains six TPR domains and a predicted metal-binding C-terminal domain	M	Cell wall/membrane/envelope biogenesis ;
F1GM001416	100	0	NP_415797	COG0284	Orotidine-5'-phosphate decarboxylase	F	Nucleotide transport and metabolism ;
F1GM001417	100	9e-71	NP_415798	COG0023	Translation initiation factor 1 (eIF-1/SUI1)	J	Translation, ribosomal structure and biogenesis ;
F1GM001419	100	4e-179	YP_008849218	COG1349	DNA-binding transcriptional regulator of sugar metabolism, DeoR/GlpR family	KG	Transcription ; Carbohydrate transport and metabolism ;
F1GM001421	100	0	NP_415801	COG5001	Predicted signal transduction protein containing a membrane domain, an EAL and a GGDEF domain	T	Signal transduction mechanisms ;
F1GM001423	100	0	NP_415802	COG4776	Exoribonuclease II	K	Transcription ;
F1GM001424	100	0	NP_415803	COG4950	N-terminal domain of uncharacterized protein YciW (function unknown)	S	Function unknown ;
F1GM001425	100	0	NP_415804	COG0623	Enoyl-[acyl-carrier-protein] reductase (NADH)	I	Lipid transport and metabolism ;
F1GM001427	100	2e-50	NP_415805	COG2852	Very-short-patch-repair endonuclease	L	Replication, recombination and repair ;
F1GM001428	100	0	NP_415806	COG4167	ABC-type antimicrobial peptide transport system, ATPase component	V	Defense mechanisms ;
F1GM001429	100	0	NP_415807	COG4170	ABC-type antimicrobial peptide transport system, ATPase component	V	Defense mechanisms ;
F1GM001430	100	0	NP_415808	COG4171	ABC-type antimicrobial peptide transport system, permease component	V	Defense mechanisms ;
F1GM001431	100	0	NP_415809	COG4168	ABC-type antimicrobial peptide transport system, permease component	V	Defense mechanisms ;
F1GM001432	100	0	NP_415810	COG4166	ABC-type oligopeptide transport system, periplasmic component	E	Amino acid transport and metabolism ;
F1GM001434	100	0	NP_415812	COG0531	Amino acid transporter	E	Amino acid transport and metabolism ;
F1GM001435	100	0	NP_415813	COG0174	Glutamine synthetase	E	Amino acid transport and metabolism ;
F1GM001436	100	0	NP_415814	COG2071	Gamma-glutamyl-gamma-aminobutyrate hydrolase PuuD (putrescine degradation), contains GATase1-like domain	E	Amino acid transport and metabolism ;
F1GM001437	100	6e-135	YP_008850053	COG1917	Cupin domain protein related to quercetin dioxygenase	R	General function prediction only ;
F1GM001438	100	0	NP_415816	COG1012	Acyl-CoA reductase or other NAD-dependent aldehyde dehydrogenase	C	Energy production and conversion ;
F1GM001439	100	0	NP_415817	COG0665	Glycine/D-amino acid oxidase (deaminating)	E	Amino acid transport and metabolism ;
F1GM001440	100	0	NP_415818	COG0160	4-aminobutyrate aminotransferase or related aminotransferase	E	Amino acid transport and metabolism ;
F1GM001441	100	0	NP_415819	COG2901	DNA-binding protein Fis (factor for inversion stimulation)	K	Transcription ;
F1GM001442	100	3e-155	NP_415820	COG1842	Phage shock protein A	KT	Transcription ; Signal transduction mechanisms ;
F1GM001444	100	4e-83	YP_008850044	COG1983	Phage shock protein PspC (stress-responsive transcriptional regulator)	KT	Transcription ; Signal transduction mechanisms ;
F1GM001446	100	3e-73	NP_415824	COG0607	Rhodanese-related sulfurtransferase	P	Inorganic ion transport and metabolism ;
F1GM001447	99.82	0	NP_415825	COG0366	Glycosidase	G	Carbohydrate transport and metabolism ;
F1GM001449	99.57	8e-171	NP_415826	COG1653	ABC-type glycerol-3-phosphate transport system, periplasmic component	G	Carbohydrate transport and metabolism ;
F1GM001450	100	0	NP_415827	COG1175	ABC-type sugar transport system, permease component	G	Carbohydrate transport and metabolism ;
F1GM001451	100	0	NP_415828	COG0395	ABC-type glycerol-3-phosphate transport system, permease component	G	Carbohydrate transport and metabolism ;
F1GM001452	100	0	NP_415829	COG1063	Threonine dehydrogenase or related Zn-dependent dehydrogenase	ER	Amino acid transport and metabolism ; General function prediction only ;
F1GM001453	99.62	0	NP_415830	COG1082	Sugar phosphate isomerase/epimerase	G	Carbohydrate transport and metabolism ;
F1GM001454	99.71	0	NP_415831	COG0673	Predicted dehydrogenase	R	General function prediction only ;
F1GM001455	100	0	NP_415832	COG1554	Trehalose and maltose hydrolase (possible phosphorylase)	G	Carbohydrate transport and metabolism ;
F1GM001456	100	1e-159	NP_415833	COG0637	Beta-phosphoglucomutase or related phosphatase, HAD superfamily	GR	Carbohydrate transport and metabolism ; General function prediction only ;
F1GM001457	99.17	0	NP_309924	COG3842	ABC-type Fe3+/spermidine/putrescine transport systems, ATPase components	E	Amino acid transport and metabolism ;
F1GM001459	100	0	NP_415836	COG1609	DNA-binding transcriptional regulator, LacI/PurR family	K	Transcription ;
F1GM001460	100	0	NP_415837	COG3106	Predicted ATPase, YcjX-like family	R	General function prediction only ;
F1GM001461	100	0	NP_415838	COG3768	Uncharacterized membrane protein YcjF, UPF0283 family	S	Function unknown ;
F1GM001462	100	0	NP_415839	COG3283	Transcriptional regulator of aromatic amino acids metabolism	KE	Transcription ; Amino acid transport and metabolism ;
F1GM001463	100	5e-120	YP_008849273	COG2077	Peroxiredoxin	O	Posttranslational modification, protein turnover, chaperones ;
F1GM001464	100	0	NP_415841	COG4948	L-alanine-DL-glutamate epimerase or related enzyme of enolase superfamily	MR	Cell wall/membrane/envelope biogenesis ; General function prediction only ;
F1GM001465	99.17	2e-178	NP_415842	COG2866	Murein tripeptide amidase MpaA	M	Cell wall/membrane/envelope biogenesis ;
F1GM001467	100	0	NP_415843	COG1073	Fermentation-respiration switch protein FrsA, has esterase activity, DUF1100 family	T	Signal transduction mechanisms ;
F1GM001468	100	0	NP_415844	COG0583	DNA-binding transcriptional regulator, LysR family	K	Transcription ;
F1GM001469	100	0	NP_415845	COG4166	ABC-type oligopeptide transport system, periplasmic component	E	Amino acid transport and metabolism ;
F1GM001470	100	0	NP_415846	COG0668	Small-conductance mechanosensitive channel	M	Cell wall/membrane/envelope biogenesis ;
F1GM001472	99.68	0	NP_415849	COG0589	Nucleotide-binding universal stress protein, UspA family	T	Signal transduction mechanisms ;
F1GM001473	100	0	NP_415850	COG0664	cAMP-binding domain of CRP or a regulatory subunit of cAMP-dependent protein kinases	T	Signal transduction mechanisms ;
F1GM001474	100	9e-125	NP_415851	COG0350	O6-methylguanine-DNA--protein-cysteine methyltransferase	L	Replication, recombination and repair ;
F1GM001475	100	0	NP_415852	COG2978	p-Aminobenzoyl-glutamate transporter AbgT	H	Coenzyme transport and metabolism ;
F1GM001476	100	0	NP_415853	COG1473	Metal-dependent amidase/aminoacylase/carboxypeptidase	R	General function prediction only ;
F1GM001477	100	0	NP_415854	COG1473	Metal-dependent amidase/aminoacylase/carboxypeptidase	R	General function prediction only ;
F1GM001479	100	0	NP_309950	COG0583	DNA-binding transcriptional regulator, LysR family	K	Transcription ;
F1GM001480	100	1e-139	NP_415856	COG2840	DNA-nicking endonuclease, Smr domain	L	Replication, recombination and repair ;
F1GM001481	99.3	0	NP_309952	COG3706	Two-component response regulator, PleD family, consists of two REC domains and a diguanylate cyclase (GGDEF) domain	TK	Signal transduction mechanisms ; Transcription ;
F1GM001482	99.69	0	NP_415858	COG0598	Mg2+ and Co2+ transporter CorA	P	Inorganic ion transport and metabolism ;
F1GM001484	100	0	NP_415859	COG0513	Superfamily II DNA and RNA helicase	L	Replication, recombination and repair ;
F1GM001485	98.71	0	NP_415860	COG0037	tRNA(Ile)-lysidine synthase TilS/MesJ	J	Translation, ribosomal structure and biogenesis ;
F1GM001486	100	2e-100	NP_415894	COG0589	Nucleotide-binding universal stress protein, UspA family	T	Signal transduction mechanisms ;
F1GM001487	100	0	NP_415895	COG3203	Outer membrane protein (porin)	M	Cell wall/membrane/envelope biogenesis ;
F1GM001488	99.83	0	NP_415896	COG1143	Formate hydrogenlyase subunit 6/NADH:ubiquinone oxidoreductase 23 kD subunit (chain I)	C	Energy production and conversion ;
F1GM001489	100	4e-22	YP_588453	COG3042	Putative hemolysin	R	General function prediction only ;
F1GM001490	100	1e-100	NP_415897	COG3187	Heat shock protein HslJ	O	Posttranslational modification, protein turnover, chaperones ;
F1GM001491	100	0	NP_415898	COG1052	Lactate dehydrogenase or related 2-hydroxyacid dehydrogenase	CHR	Energy production and conversion ; Coenzyme transport and metabolism ; General function prediction only ;
F1GM001492	69.74	0	YP_007873765	COG2911	Autotransporter translocation and assembly factor TamB	U	Intracellular trafficking, secretion, and vesicular transport ;
F1GM001494	100	2e-74	NP_415901	COG3784	Uncharacterized conserved protein YdbL, DUF1318 family	S	Function unknown ;
F1GM001495	99.67	0	NP_415902	COG2207	AraC-type DNA-binding domain and AraC-containing proteins	K	Transcription ;
F1GM001496	99.8	0	NP_415903	COG1012	Acyl-CoA reductase or other NAD-dependent aldehyde dehydrogenase	C	Energy production and conversion ;
F1GM001497	100	0	NP_415904	COG3733	Cu2+-containing amine oxidase	Q	Secondary metabolites biosynthesis, transport and catabolism ;
F1GM001498	99.85	0	NP_415905	COG2030	Acyl dehydratase	I	Lipid transport and metabolism ;
F1GM001499	99.68	0	NP_415906	COG3396	1,2-phenylacetyl-CoA epoxidase, catalytic subunit	Q	Secondary metabolites biosynthesis, transport and catabolism ;
F1GM001500	100	2e-67	NP_415907	COG3460	1,2-phenylacetyl-CoA epoxidase, PaaB subunit	Q	Secondary metabolites biosynthesis, transport and catabolism ;
F1GM001501	100	0	NP_415908	COG3396	1,2-phenylacetyl-CoA epoxidase, catalytic subunit	Q	Secondary metabolites biosynthesis, transport and catabolism ;
F1GM001502	100	1e-121	NP_415909	COG3677	Transposase	X	Mobilome: prophages, transposons;
F1GM001503	100	0	NP_415910	COG1018	Ferredoxin-NADP reductase	C	Energy production and conversion ;
F1GM001504	100	0	NP_415911	COG1024	Enoyl-CoA hydratase/carnithine racemase	I	Lipid transport and metabolism ;
F1GM001505	100	0	NP_415912	COG1024	Enoyl-CoA hydratase/carnithine racemase	I	Lipid transport and metabolism ;
F1GM001506	100	0	NP_415913	COG1250	3-hydroxyacyl-CoA dehydrogenase	I	Lipid transport and metabolism ;
F1GM001507	100	3e-101	NP_415914	COG2050	Acyl-coenzyme A thioesterase PaaI, contains HGG motif	Q	Secondary metabolites biosynthesis, transport and catabolism ;
F1GM001508	100	0	NP_415915	COG0183	Acetyl-CoA acetyltransferase	I	Lipid transport and metabolism ;
F1GM001509	100	0	NP_415916	COG1541	Phenylacetate-coenzyme A ligase PaaK, adenylate-forming domain family	H	Coenzyme transport and metabolism ;
F1GM001510	100	0	NP_415917	COG3327	DNA-binding transcriptional regulator PaaX (phenylacetic acid degradation)	K	Transcription ;
F1GM001511	99.49	7e-143	NP_415918	COG0663	Carbonic anhydrase or acetyltransferase, isoleucine patch superfamily	R	General function prediction only ;
F1GM001513	99.31	0	NP_416593	COG2801	Transposase InsO and inactivated derivatives	X	Mobilome: prophages, transposons;
F1GM001514	100	2e-65	NP_416592	COG2963	Transposase and inactivated derivatives	X	Mobilome: prophages, transposons;
F1GM001516	100	0	NP_415924	COG0667	Predicted oxidoreductase (related to aryl-alcohol dehydrogenase)	R	General function prediction only ;
F1GM001518	100	5e-143	NP_415926	COG0558	Phosphatidylglycerophosphate synthase	I	Lipid transport and metabolism ;
F1GM001519	100	0	NP_415927	COG4589	Predicted CDP-diglyceride synthetase/phosphatidate cytidylyltransferase	R	General function prediction only ;
F1GM001520	100	0	NP_415928	COG2267	Lysophospholipase, alpha-beta hydrolase superfamily	I	Lipid transport and metabolism ;
F1GM001521	99.77	0	NP_415929	COG2453	Protein-tyrosine phosphatase	T	Signal transduction mechanisms ;
F1GM001522	100	1e-146	NP_415930	COG1182	FMN-dependent NADH-azoreductase	C	Energy production and conversion ;
F1GM001523	100	0	NP_415931	COG1643	HrpA-like RNA helicase	J	Translation, ribosomal structure and biogenesis ;
F1GM001524	100	0	NP_415932	COG1434	Uncharacterized SAM-binding protein YcdF, DUF218 family	R	General function prediction only ;
F1GM001525	100	0	NP_415933	COG1012	Acyl-CoA reductase or other NAD-dependent aldehyde dehydrogenase	C	Energy production and conversion ;
F1GM001527	89.55	4e-81	YP_002238784	COG0057	Glyceraldehyde-3-phosphate dehydrogenase/erythrose-4-phosphate dehydrogenase	G	Carbohydrate transport and metabolism ;
F1GM001528	99.47	1e-136	YP_008849790	COG3038	Cytochrome b561	C	Energy production and conversion ;
F1GM001531	99.81	0	NP_415938	COG5000	Signal transduction histidine kinase involved in nitrogen fixation and metabolism regulation	T	Signal transduction mechanisms ;
F1GM001532	99.67	0	NP_415939	COG0583	DNA-binding transcriptional regulator, LysR family	K	Transcription ;
F1GM001533	100	0	NP_415940	COG5383	Uncharacterized metalloenzyme YdcJ, glyoxalase superfamily	R	General function prediction only ;
F1GM001534	100	0	NP_415941	COG3131	Periplasmic glucans biosynthesis protein	M	Cell wall/membrane/envelope biogenesis ;
F1GM001535	100	3e-48	NP_415943	COG2841	Uncharacterized conserved protein YdcH, DUF465 family	S	Function unknown ;
F1GM001536	100	1e-133	NP_415944	COG1670	Protein N-acetyltransferase, RimJ/RimL family	JO	Translation, ribosomal structure and biogenesis ; Posttranslational modification, protein turnover, chaperones ;
F1GM001537	100	0	NP_415945	COG0663	Carbonic anhydrase or acetyltransferase, isoleucine patch superfamily	R	General function prediction only ;
F1GM001538	99.7	0	NP_415946	COG1275	Tellurite resistance protein TehA and related permeases	V	Defense mechanisms ;
F1GM001539	100	8e-147	NP_415947	COG0500	SAM-dependent methyltransferase	QR	Secondary metabolites biosynthesis, transport and catabolism ; General function prediction only ;
F1GM001543	99.48	0	NP_415949	COG0675	Transposase	X	Mobilome: prophages, transposons;
F1GM001544	100	0	NP_415950	COG3135	Predicted benzoate:H+ symporter BenE	Q	Secondary metabolites biosynthesis, transport and catabolism ;
F1GM001545	100	9e-133	NP_415951	COG1917	Cupin domain protein related to quercetin dioxygenase	R	General function prediction only ;
F1GM001546	99.85	0	NP_310066	COG0826	Collagenase-like protease, PrtC family	O	Posttranslational modification, protein turnover, chaperones ;
F1GM001548	100	1e-97	YP_008849752	COG1598	Predicted nuclease of the RNAse H fold, HicB family	V	Defense mechanisms ;
F1GM001549	100	0	NP_415956	COG1167	DNA-binding transcriptional regulator, MocR family, contains an aminotransferase domain	KE	Transcription ; Amino acid transport and metabolism ;
F1GM001550	100	0	NP_415957	COG0687	Spermidine/putrescine-binding periplasmic protein	E	Amino acid transport and metabolism ;
F1GM001551	100	0	NP_415958	COG3842	ABC-type Fe3+/spermidine/putrescine transport systems, ATPase components	E	Amino acid transport and metabolism ;
F1GM001552	100	0	NP_415959	COG1176	ABC-type spermidine/putrescine transport system, permease component I	E	Amino acid transport and metabolism ;
F1GM001553	100	0	NP_415960	COG1177	ABC-type spermidine/putrescine transport system, permease component II	E	Amino acid transport and metabolism ;
F1GM001554	99.79	0	NP_415961	COG1012	Acyl-CoA reductase or other NAD-dependent aldehyde dehydrogenase	C	Energy production and conversion ;
F1GM001557	100	5e-99	NP_415964	COG3238	Uncharacterized membrane protein YdcZ, DUF606 family	S	Function unknown ;
F1GM001558	100	4e-128	NP_415965	COG1247	L-amino acid N-acyltransferase YncA	E	Amino acid transport and metabolism ;
F1GM001559	100	0	NP_310080	COG2130	NADPH-dependent curcumin reductase CurA	QR	Secondary metabolites biosynthesis, transport and catabolism ; General function prediction only ;
F1GM001560	99.53	8e-155	NP_310081	COG1802	DNA-binding transcriptional regulator, GntR family	K	Transcription ;
F1GM001561	99.71	0	NP_415968	COG4772	Outer membrane receptor for Fe3+-dicitrate	P	Inorganic ion transport and metabolism ;
F1GM001562	100	0	NP_415969	COG3391	DNA-binding beta-propeller fold protein YncE	R	General function prediction only ;
F1GM001563	100	0	NP_415970	COG1113	L-asparagine transporter and related permeases	E	Amino acid transport and metabolism ;
F1GM001565	100	1e-152	NP_415971	COG0625	Glutathione S-transferase	O	Posttranslational modification, protein turnover, chaperones ;
F1GM001567	96.87	0	NP_310087	COG3501	Uncharacterized conserved protein, implicated in type VI secretion and phage assembly	UXR	Intracellular trafficking, secretion, and vesicular transport ; Mobilome: prophages, transposons; General function prediction only ;
F1GM001569	91.68	0	NP_415030	COG3209	Uncharacterized conserved protein RhaS, contains 28 RHS repeats	R	General function prediction only ;
F1GM001571	97.17	9e-168	NP_308272	COG5433	Predicted transposase YbfD/YdcC associated with H repeats	X	Mobilome: prophages, transposons;
F1GM001572	99.47	0	NP_415977	COG5433	Predicted transposase YbfD/YdcC associated with H repeats	X	Mobilome: prophages, transposons;
F1GM001573	100	2e-50	NP_415978	COG1942	Phenylpyruvate tautomerase PptA, 4-oxalocrotonate tautomerase family	Q	Secondary metabolites biosynthesis, transport and catabolism ;
F1GM001574	100	5e-140	NP_415979	COG1853	NADH-FMN oxidoreductase RutF, flavin reductase (DIM6/NTAB) family	C	Energy production and conversion ;
F1GM001575	99.64	0	NP_415980	COG2162	Arylamine N-acetyltransferase	Q	Secondary metabolites biosynthesis, transport and catabolism ;
F1GM001576	100	0	NP_415981	COG0384	Predicted epimerase YddE/YHI9, PhzF superfamily	R	General function prediction only ;
F1GM001577	100	2e-165	NP_415982	COG2181	Nitrate reductase gamma subunit	CP	Energy production and conversion ; Inorganic ion transport and metabolism ;
F1GM001578	99.57	8e-169	NP_415983	COG2180	Nitrate reductase assembly protein NarJ, required for insertion of molybdenum cofactor	CPO	Energy production and conversion ; Inorganic ion transport and metabolism ; Posttranslational modification, protein turnover, chaperones ;
F1GM001579	100	0	NP_415984	COG1140	Nitrate reductase beta subunit	CP	Energy production and conversion ; Inorganic ion transport and metabolism ;
F1GM001581	100	0	NP_415985	COG5013	Nitrate reductase alpha subunit	CP	Energy production and conversion ; Inorganic ion transport and metabolism ;
F1GM001582	100	0	NP_415986	COG2223	Nitrate/nitrite transporter NarK	P	Inorganic ion transport and metabolism ;
F1GM001586	96.88	4e-37	YP_008849581	COG3203	Outer membrane protein (porin)	M	Cell wall/membrane/envelope biogenesis ;
F1GM001587	100	0	NP_415990	COG0697	Permease of the drug/metabolite transporter (DMT) superfamily	GER	Carbohydrate transport and metabolism ; Amino acid transport and metabolism ; General function prediction only ;
F1GM001588	99.49	1e-144	YP_008849583	COG0243	Anaerobic selenocysteine-containing dehydrogenase	C	Energy production and conversion ;
F1GM001589	99.88	0	NP_415991	COG3383	Predicted molibdopterin-dependent oxidoreductase YjgC	R	General function prediction only ;
F1GM001590	100	0	NP_415992	COG0437	Fe-S-cluster-containing dehydrogenase component	C	Energy production and conversion ;
F1GM001591	100	6e-160	NP_415993	COG2864	Cytochrome b subunit of formate dehydrogenase	C	Energy production and conversion ;
F1GM001592	100	5e-63	NP_415994	COG3093	Plasmid maintenance system antidote protein VapI, contains XRE-type HTH domain	V	Defense mechanisms ;
F1GM001593	100	0	NP_415995	COG1064	D-arabinose 1-dehydrogenase, Zn-dependent alcohol dehydrogenase family	G	Carbohydrate transport and metabolism ;
F1GM001594	99.82	0	NP_415996	COG0281	Malic enzyme	C	Energy production and conversion ;
F1GM001598	100	9e-103	NP_415999	COG1764	Organic hydroperoxide reductase OsmC/OhrA	V	Defense mechanisms ;
F1GM001599	99.35	0	NP_416000	COG4608	ABC-type oligopeptide transport system, ATPase component	E	Amino acid transport and metabolism ;
F1GM001600	100	0	NP_416001	COG0444	ABC-type dipeptide/oligopeptide/nickel transport system, ATPase component	EP	Amino acid transport and metabolism ; Inorganic ion transport and metabolism ;
F1GM001601	100	0	NP_416002	COG1173	ABC-type dipeptide/oligopeptide/nickel transport system, permease component	EP	Amino acid transport and metabolism ; Inorganic ion transport and metabolism ;
F1GM001602	99.71	0	NP_416003	COG0601	ABC-type dipeptide/oligopeptide/nickel transport system, permease component	EP	Amino acid transport and metabolism ; Inorganic ion transport and metabolism ;
F1GM001603	100	0	NP_416004	COG0747	ABC-type transport system, periplasmic component	E	Amino acid transport and metabolism ;
F1GM001604	100	3e-144	NP_416005	COG2173	D-alanyl-D-alanine dipeptidase	M	Cell wall/membrane/envelope biogenesis ;
F1GM001605	99.62	0	NP_416006	COG2202	PAS domain	T	Signal transduction mechanisms ;
F1GM001606	100	0	NP_310122	COG3706	Two-component response regulator, PleD family, consists of two REC domains and a diguanylate cyclase (GGDEF) domain	TK	Signal transduction mechanisms ; Transcription ;
F1GM001607	100	0	NP_416008	COG1649	Uncharacterized lipoprotein YddW, UPF0748 family	S	Function unknown ;
F1GM001608	100	0	NP_416009	COG0531	Amino acid transporter	E	Amino acid transport and metabolism ;
F1GM001609	100	0	NP_416010	COG0076	Glutamate or tyrosine decarboxylase or a related PLP-dependent protein	E	Amino acid transport and metabolism ;
F1GM001610	99.89	0	NP_416011	COG0612	Predicted Zn-dependent peptidase	R	General function prediction only ;
F1GM001611	100	0	NP_416012	COG4771	Outer membrane receptor for ferrienterochelin and colicins	P	Inorganic ion transport and metabolism ;
F1GM001612	100	0	NP_416013	COG4178	ABC-type uncharacterized transport system, permease and ATPase components	R	General function prediction only ;
F1GM001613	100	0	NP_416014	COG0641	Sulfatase maturation enzyme AslB, radical SAM superfamily	O	Posttranslational modification, protein turnover, chaperones ;
F1GM001614	100	0	NP_416015	COG3119	Arylsulfatase A or related enzyme	P	Inorganic ion transport and metabolism ;
F1GM001615	99.6	0	NP_416016	COG2207	AraC-type DNA-binding domain and AraC-containing proteins	K	Transcription ;
F1GM001617	100	0	NP_416018	COG0243	Anaerobic selenocysteine-containing dehydrogenase	C	Energy production and conversion ;
F1GM001618	99.67	0	NP_416019	COG3539	Pilin (type 1 fimbria component protein)	N	Cell motility ;
F1GM001619	100	1e-121	NP_416020	COG3539	Pilin (type 1 fimbria component protein)	N	Cell motility ;
F1GM001620	100	2e-128	NP_416021	COG3539	Pilin (type 1 fimbria component protein)	N	Cell motility ;
F1GM001621	98.17	0	NP_310137	COG3188	Outer membrane usher protein FimD/PapC	NW	Cell motility ; Extracellular structures ;
F1GM001623	100	0	NP_416024	COG3550	Serine/threonine protein kinase HipA, toxin component of the HipAB toxin-antitoxin module	T	Signal transduction mechanisms ;
F1GM001624	100	3e-59	NP_416025	COG1396	Transcriptional regulator, contains XRE-family HTH domain	K	Transcription ;
F1GM001626	98.71	0	NP_310143	COG3468	Type V secretory pathway, adhesin AidA	MU	Cell wall/membrane/envelope biogenesis ; Intracellular trafficking, secretion, and vesicular transport ;
F1GM001628	100	0	NP_416028	COG1070	Sugar (pentulose or hexulose) kinase	G	Carbohydrate transport and metabolism ;
F1GM001629	100	0	NP_416029	COG2390	DNA-binding transcriptional regulator LsrR, DeoR family	K	Transcription ;
F1GM001630	100	0	NP_416030	COG1129	ABC-type sugar transport system, ATPase component	G	Carbohydrate transport and metabolism ;
F1GM001631	99.71	0	NP_416031	COG1172	Ribose/xylose/arabinose/galactoside ABC-type transport system, permease component	G	Carbohydrate transport and metabolism ;
F1GM001632	100	0	NP_416032	COG1172	Ribose/xylose/arabinose/galactoside ABC-type transport system, permease component	G	Carbohydrate transport and metabolism ;
F1GM001633	100	0	NP_416033	COG1879	ABC-type sugar transport system, periplasmic component, contains N-terminal xre family HTH domain	G	Carbohydrate transport and metabolism ;
F1GM001634	100	0	NP_416034	COG1830	Fructose-bisphosphate aldolase class Ia, DhnA family	G	Carbohydrate transport and metabolism ;
F1GM001635	100	8e-68	YP_008849610	COG1359	Quinol monooxygenase YgiN	C	Energy production and conversion ;
F1GM001636	100	0	NP_416036	COG4106	Trans-aconitate methyltransferase	C	Energy production and conversion ;
F1GM001637	100	0	NP_416037	COG3781	Predicted membrane chloride channel, bestrophin family	P	Inorganic ion transport and metabolism ;
F1GM001638	99.79	0	YP_025302	COG0246	Mannitol-1-phosphate/altronate dehydrogenases	G	Carbohydrate transport and metabolism ;
F1GM001639	100	0	NP_416039	COG2199	GGDEF domain, diguanylate cyclase (c-di-GMP synthetase) or its enzymatically inactive variants	T	Signal transduction mechanisms ;
F1GM001641	100	0	NP_416041	COG2066	Glutaminase	E	Amino acid transport and metabolism ;
F1GM001642	99.36	0	NP_310159	COG1012	Acyl-CoA reductase or other NAD-dependent aldehyde dehydrogenase	C	Energy production and conversion ;
F1GM001643	100	0	NP_416043	COG0583	DNA-binding transcriptional regulator, LysR family	K	Transcription ;
F1GM001645	100	0	NP_416045	COG2814	Predicted arabinose efflux permease, MFS family	G	Carbohydrate transport and metabolism ;
F1GM001646	100	1e-157	YP_008849572	COG2095	Small neutral amino acid transporter SnatA, MarC family	E	Amino acid transport and metabolism ;
F1GM001647	99.31	7e-102	NP_416047	COG1846	DNA-binding transcriptional regulator, MarR family	K	Transcription ;
F1GM001648	99.22	2e-93	YP_008849570	COG2207	AraC-type DNA-binding domain and AraC-containing proteins	K	Transcription ;
F1GM001650	99.63	0	NP_416050	COG0697	Permease of the drug/metabolite transporter (DMT) superfamily	GER	Carbohydrate transport and metabolism ; Amino acid transport and metabolism ; General function prediction only ;
F1GM001652	100	0	NP_416051	COG2814	Predicted arabinose efflux permease, MFS family	G	Carbohydrate transport and metabolism ;
F1GM001654	99.22	0	NP_416052	COG3706	Two-component response regulator, PleD family, consists of two REC domains and a diguanylate cyclase (GGDEF) domain	TK	Signal transduction mechanisms ; Transcription ;
F1GM001655	100	4e-92	NP_416054	COG3111	Predicted periplasmic protein YdeI with OB-fold, BOF family	S	Function unknown ;
F1GM001656	99.42	2e-124	NP_416055	COG1546	Nicotinamide mononucleotide (NMN) deamidase PncC	H	Coenzyme transport and metabolism ;
F1GM001657	100	0	NP_416056	COG0339	Zn-dependent oligopeptidase	E	Amino acid transport and metabolism ;
F1GM001658	100	0	NP_416057	COG4221	NADP-dependent 3-hydroxy acid dehydrogenase YdfG	C	Energy production and conversion ;
F1GM001659	100	5e-170	NP_416058	COG1802	DNA-binding transcriptional regulator, GntR family	K	Transcription ;
F1GM001661	99.59	0	NP_416060	COG0246	Mannitol-1-phosphate/altronate dehydrogenases	G	Carbohydrate transport and metabolism ;
F1GM001662	98.42	0	YP_008849555	COG0477	MFS family permease	GEPR	Carbohydrate transport and metabolism ; Amino acid transport and metabolism ; Inorganic ion transport and metabolism ; General function prediction only ;
F1GM001663	100	0	NP_416097	COG1063	Threonine dehydrogenase or related Zn-dependent dehydrogenase	ER	Amino acid transport and metabolism ; General function prediction only ;
F1GM001664	100	0	NP_416098	COG4948	L-alanine-DL-glutamate epimerase or related enzyme of enolase superfamily	MR	Cell wall/membrane/envelope biogenesis ; General function prediction only ;
F1GM001665	100	9e-71	NP_416099	COG1742	Uncharacterized inner membrane protein YnfA, drug/metabolite transporter superfamily	R	General function prediction only ;
F1GM001667	100	7e-139	NP_416101	COG1670	Protein N-acetyltransferase, RimJ/RimL family	JO	Translation, ribosomal structure and biogenesis ; Posttranslational modification, protein turnover, chaperones ;
F1GM001670	100	0	NP_416104	COG0243	Anaerobic selenocysteine-containing dehydrogenase	C	Energy production and conversion ;
F1GM001671	100	0	NP_416105	COG0243	Anaerobic selenocysteine-containing dehydrogenase	C	Energy production and conversion ;
F1GM001672	100	5e-155	YP_008849528	COG0437	Fe-S-cluster-containing dehydrogenase component	C	Energy production and conversion ;
F1GM001673	100	0	NP_416107	COG3302	DMSO reductase anchor subunit	C	Energy production and conversion ;
F1GM001674	100	1e-147	NP_416108	COG3381	Cytoplasmic chaperone TorD involved in molybdoenzyme TorA maturation	O	Posttranslational modification, protein turnover, chaperones ;
F1GM001675	99.76	0	NP_310325	COG0038	H+/Cl- antiporter ClcA	P	Inorganic ion transport and metabolism ;
F1GM001676	100	1e-168	NP_416110	COG0132	Dethiobiotin synthetase	H	Coenzyme transport and metabolism ;
F1GM001677	99.75	0	NP_416111	COG1940	Sugar kinase of the NBD/HSP70 family, may contain an N-terminal HTH domain	KG	Transcription ; Carbohydrate transport and metabolism ;
F1GM001678	100	0	NP_416112	COG0583	DNA-binding transcriptional regulator, LysR family	K	Transcription ;
F1GM001679	99.76	0	NP_416113	COG2814	Predicted arabinose efflux permease, MFS family	G	Carbohydrate transport and metabolism ;
F1GM001682	100	0	NP_416115	COG3591	V8-like Glu-specific endopeptidase	E	Amino acid transport and metabolism ;
F1GM001683	100	3e-68	NP_416116	COG2076	Multidrug transporter EmrE and related cation transporters	V	Defense mechanisms ;
F1GM001684	100	5e-79	NP_416117	COG2076	Multidrug transporter EmrE and related cation transporters	V	Defense mechanisms ;
F1GM001685	100	0	NP_416118	COG0628	Predicted PurR-regulated permease PerM	R	General function prediction only ;
F1GM001686	100	0	YP_008849509	COG1282	NAD/NADP transhydrogenase beta subunit	C	Energy production and conversion ;
F1GM001687	99.42	0	YP_008849508	COG3288	NAD/NADP transhydrogenase alpha subunit	C	Energy production and conversion ;
F1GM001689	100	0	NP_416122	COG0531	Amino acid transporter	E	Amino acid transport and metabolism ;
F1GM001690	100	0	NP_416123	COG1028	NAD(P)-dependent dehydrogenase, short-chain alcohol dehydrogenase family	IQR	Lipid transport and metabolism ; Secondary metabolites biosynthesis, transport and catabolism ; General function prediction only ;
F1GM001691	100	5e-73	NP_416124	COG3136	Uncharacterized membrane protein, GlpM family	S	Function unknown ;
F1GM001692	100	1e-176	NP_416125	COG0745	DNA-binding response regulator, OmpR family, contains REC and winged-helix (wHTH) domain	TK	Signal transduction mechanisms ; Transcription ;
F1GM001693	100	0	NP_416126	COG2205	K+-sensing histidine kinase KdpD	T	Signal transduction mechanisms ;
F1GM001695	100	0	NP_416128	COG0114	Fumarate hydratase class II	C	Energy production and conversion ;
F1GM001696	100	0	NP_416129	COG1951	Tartrate dehydratase alpha subunit/Fumarate hydratase class I, N-terminal domain	C	Energy production and conversion ;
F1GM001697	100	0	NP_416130	COG1482	Mannose-6-phosphate isomerase, class I	G	Carbohydrate transport and metabolism ;
F1GM001698	100	0	NP_416131	COG5339	Uncharacterized conserved protein YdgA, DUF945 family	S	Function unknown ;
F1GM001700	99.56	0	NP_310350	COG2211	Na+/melibiose symporter or related transporter	G	Carbohydrate transport and metabolism ;
F1GM001701	99.83	0	NP_416134	COG3250	Beta-galactosidase/beta-glucuronidase	G	Carbohydrate transport and metabolism ;
F1GM001702	100	2e-144	YP_008849904	COG1309	DNA-binding transcriptional regulator, AcrR family	K	Transcription ;
F1GM001703	99.61	0	NP_416136	COG1028	NAD(P)-dependent dehydrogenase, short-chain alcohol dehydrogenase family	IQR	Lipid transport and metabolism ; Secondary metabolites biosynthesis, transport and catabolism ; General function prediction only ;
F1GM001704	100	0	NP_416137	COG1609	DNA-binding transcriptional regulator, LacI/PurR family	K	Transcription ;
F1GM001705	100	0	NP_416138	COG1264	Phosphotransferase system IIB components	G	Carbohydrate transport and metabolism ;
F1GM001706	100	0	NP_416139	COG1168	Bifunctional PLP-dependent enzyme with beta-cystathionase and maltose regulon repressor activities	ER	Amino acid transport and metabolism ; General function prediction only ;
F1GM001707	100	0	NP_416140	COG1816	Adenosine deaminase	F	Nucleotide transport and metabolism ;
F1GM001708	100	0	NP_310359	COG0673	Predicted dehydrogenase	R	General function prediction only ;
F1GM001711	100	7e-134	YP_008849921	COG4657	Na+-translocating ferredoxin:NAD+ oxidoreductase RNF, RnfA subunit	C	Energy production and conversion ;
F1GM001712	100	7e-140	NP_416145	COG2878	Na+-translocating ferredoxin:NAD+ oxidoreductase RNF, RnfB subunit	C	Energy production and conversion ;
F1GM001713	99.73	0	NP_416146	COG4656	Na+-translocating ferredoxin:NAD+ oxidoreductase RNF, RnfC subunit	C	Energy production and conversion ;
F1GM001714	100	0	NP_416147	COG4658	Na+-translocating ferredoxin:NAD+ oxidoreductase RNF, RnfD subunit	C	Energy production and conversion ;
F1GM001715	99.51	5e-151	NP_416148	COG4659	Na+-translocating ferredoxin:NAD+ oxidoreductase RNF, RnfG subunit	C	Energy production and conversion ;
F1GM001716	99.57	9e-166	YP_008849929	COG4660	Na+-translocating ferredoxin:NAD+ oxidoreductase RNF, RnfE subunit	C	Energy production and conversion ;
F1GM001717	100	2e-156	NP_416150	COG0177	Endonuclease III	L	Replication, recombination and repair ;
F1GM001719	99.8	0	NP_416151	COG3104	Dipeptide/tripeptide permease	E	Amino acid transport and metabolism ;
F1GM001720	99.5	1e-148	YP_008849932	COG0625	Glutathione S-transferase	O	Posttranslational modification, protein turnover, chaperones ;
F1GM001721	100	0	NP_416153	COG2240	Pyridoxal/pyridoxine/pyridoxamine kinase	H	Coenzyme transport and metabolism ;
F1GM001722	100	0	YP_008849934	COG0162	Tyrosyl-tRNA synthetase	J	Translation, ribosomal structure and biogenesis ;
F1GM001723	100	4e-163	YP_008849935	COG0259	Pyridoxine/pyridoxamine 5'-phosphate oxidase	H	Coenzyme transport and metabolism ;
F1GM001724	100	3e-76	NP_416156	COG3895	Membrane-bound inhibitor of C-type lysozyme	M	Cell wall/membrane/envelope biogenesis ;
F1GM001725	100	0	YP_008849937	COG2377	1,6-Anhydro-N-acetylmuramate kinase	M	Cell wall/membrane/envelope biogenesis ;
F1GM001726	100	2e-104	YP_008849938	COG3133	Outer membrane lipoprotein SlyB	M	Cell wall/membrane/envelope biogenesis ;
F1GM001727	100	3e-100	YP_008849939	COG1846	DNA-binding transcriptional regulator, MarR family	K	Transcription ;
F1GM001729	100	0	NP_416161	COG1566	Multidrug resistance efflux pump	V	Defense mechanisms ;
F1GM001730	100	0	NP_416162	COG1289	Uncharacterized membrane protein YccC	S	Function unknown ;
F1GM001731	100	5e-123	NP_416163	COG2032	Cu/Zn superoxide dismutase	P	Inorganic ion transport and metabolism ;
F1GM001732	100	0	YP_025305	COG4989	Predicted oxidoreductase	R	General function prediction only ;
F1GM001734	100	2e-148	NP_416166	COG1309	DNA-binding transcriptional regulator, AcrR family	K	Transcription ;
F1GM001735	100	0	NP_416167	COG1902	2,4-dienoyl-CoA reductase or related NADH-dependent reductase, Old Yellow Enzyme (OYE) family	C	Energy production and conversion ;
F1GM001736	100	4e-91	YP_008849956	COG0346	Catechol 2,3-dioxygenase or other lactoylglutathione lyase family enzyme	Q	Secondary metabolites biosynthesis, transport and catabolism ;
F1GM001737	100	2e-161	NP_416169	COG0847	DNA polymerase III, epsilon subunit or related 3'-5' exonuclease	L	Replication, recombination and repair ;
F1GM001738	99.93	0	NP_416170	COG1201	Lhr-like helicase	L	Replication, recombination and repair ;
F1GM001739	100	1e-81	YP_008849962	COG0278	Glutaredoxin-related protein	O	Posttranslational modification, protein turnover, chaperones ;
F1GM001740	100	0	NP_416172	COG0791	Cell wall-associated hydrolase, NlpC family	M	Cell wall/membrane/envelope biogenesis ;
F1GM001741	100	5e-142	YP_008849964	COG0605	Superoxide dismutase	P	Inorganic ion transport and metabolism ;
F1GM001742	100	0	YP_008849965	COG2814	Predicted arabinose efflux permease, MFS family	G	Carbohydrate transport and metabolism ;
F1GM001744	100	0	NP_416175	COG1609	DNA-binding transcriptional regulator, LacI/PurR family	K	Transcription ;
F1GM001745	100	0	NP_416176	COG0583	DNA-binding transcriptional regulator, LysR family	K	Transcription ;
F1GM001746	99.5	0	NP_310396	COG2814	Predicted arabinose efflux permease, MFS family	G	Carbohydrate transport and metabolism ;
F1GM001747	100	0	NP_416178	COG2230	Cyclopropane fatty-acyl-phospholipid synthase and related methyltransferases	I	Lipid transport and metabolism ;
F1GM001748	100	2e-158	YP_008849972	COG0307	Riboflavin synthase alpha chain	H	Coenzyme transport and metabolism ;
F1GM001749	99.78	0	YP_025307	COG0534	Na+-driven multidrug efflux pump	V	Defense mechanisms ;
F1GM001753	100	0	NP_416183	COG4529	Uncharacterized NAD(P)/FAD-binding protein YdhS	R	General function prediction only ;
F1GM001755	100	1e-151	NP_416185	COG4117	Thiosulfate reductase cytochrome b subunit	P	Inorganic ion transport and metabolism ;
F1GM001757	100	1e-138	NP_416186	COG0437	Fe-S-cluster-containing dehydrogenase component	C	Energy production and conversion ;
F1GM001759	100	0	NP_416188	COG2414	Aldehyde:ferredoxin oxidoreductase	C	Energy production and conversion ;
F1GM001760	100	2e-153	NP_416189	COG0437	Fe-S-cluster-containing dehydrogenase component	C	Energy production and conversion ;
F1GM001762	100	0	YP_008850000	COG0469	Pyruvate kinase	G	Carbohydrate transport and metabolism ;
F1GM001763	100	1e-48	YP_008850003	COG4238	Outer membrane murein-binding lipoprotein Lpp	M	Cell wall/membrane/envelope biogenesis ;
F1GM001764	100	0	NP_416193	COG1376	Lipoprotein-anchoring transpeptidase ErfK/SrfK	M	Cell wall/membrane/envelope biogenesis ;
F1GM001765	100	4e-99	NP_416194	COG2166	Sulfur transfer protein SufE, Fe-S center assembly	O	Posttranslational modification, protein turnover, chaperones ;
F1GM001766	100	0	NP_416195	COG0520	Selenocysteine lyase/Cysteine desulfurase	E	Amino acid transport and metabolism ;
F1GM001767	100	0	NP_416196	COG0719	Fe-S cluster assembly scaffold protein SufB	O	Posttranslational modification, protein turnover, chaperones ;
F1GM001768	100	0	NP_416197	COG0396	Fe-S cluster assembly ATPase SufC	O	Posttranslational modification, protein turnover, chaperones ;
F1GM001769	100	0	NP_416198	COG0719	Fe-S cluster assembly scaffold protein SufB	O	Posttranslational modification, protein turnover, chaperones ;
F1GM001770	100	1e-87	NP_416199	COG0316	Fe-S cluster assembly iron-binding protein IscA	O	Posttranslational modification, protein turnover, chaperones ;
F1GM001772	100	1e-97	NP_416201	COG2050	Acyl-coenzyme A thioesterase PaaI, contains HGG motif	Q	Secondary metabolites biosynthesis, transport and catabolism ;
F1GM001773	100	0	NP_416202	COG0277	FAD/FMN-containing dehydrogenase	C	Energy production and conversion ;
F1GM001774	100	0	NP_416203	COG0628	Predicted PurR-regulated permease PerM	R	General function prediction only ;
F1GM001776	100	0	NP_416205	COG0738	Fucose permease	G	Carbohydrate transport and metabolism ;
F1GM001777	100	0	NP_416206	COG2271	Sugar phosphate permease	G	Carbohydrate transport and metabolism ;
F1GM001778	100	0	NP_416207	COG0169	Shikimate 5-dehydrogenase	E	Amino acid transport and metabolism ;
F1GM001779	100	0	NP_416208	COG0710	3-dehydroquinate dehydratase	E	Amino acid transport and metabolism ;
F1GM001780	100	0	NP_416209	COG4670	Acyl CoA:acetate/3-ketoacid CoA transferase	I	Lipid transport and metabolism ;
F1GM001781	100	0	NP_416210	COG1960	Acyl-CoA dehydrogenase related to the alkylation response protein AidB	I	Lipid transport and metabolism ;
F1GM001782	100	0	NP_416211	COG2207	AraC-type DNA-binding domain and AraC-containing proteins	K	Transcription ;
F1GM001783	100	0	NP_416212	COG2086	Electron transfer flavoprotein, alpha and beta subunits	C	Energy production and conversion ;
F1GM001784	100	0	NP_416213	COG2025	Electron transfer flavoprotein, alpha subunit	C	Energy production and conversion ;
F1GM001785	100	0	NP_416214	COG0644	Dehydrogenase (flavoprotein)	C	Energy production and conversion ;
F1GM001786	100	3e-69	NP_416215	COG2440	Ferredoxin-like protein FixX	C	Energy production and conversion ;
F1GM001787	100	0	NP_416216	COG0318	Acyl-CoA synthetase (AMP-forming)/AMP-acid ligase II	IQ	Lipid transport and metabolism ; Secondary metabolites biosynthesis, transport and catabolism ;
F1GM001788	100	0	NP_416217	COG1080	Phosphoenolpyruvate-protein kinase (PTS system EI component in bacteria)	G	Carbohydrate transport and metabolism ;
F1GM001789	100	0	NP_416218	COG1806	Regulator of PEP synthase PpsR, kinase-PPPase family (combines ADP:protein kinase and phosphorylase activities)	T	Signal transduction mechanisms ;
F1GM001790	100	0	NP_416219	COG0722	3-deoxy-D-arabino-heptulosonate 7-phosphate (DAHP) synthase	E	Amino acid transport and metabolism ;
F1GM001791	100	1e-39	YP_008849854	COG4256	Hemin uptake protein HemP	H	Coenzyme transport and metabolism ;
F1GM001792	100	0	NP_416221	COG0397	Uncharacterized conserved protein YdiU, UPF0061 family	S	Function unknown ;
F1GM001793	100	2e-177	NP_416222	COG2200	EAL domain, c-di-GMP-specific phosphodiesterase class I (or its enzymatically inactive variant)	T	Signal transduction mechanisms ;
F1GM001794	100	5e-114	NP_416223	COG0791	Cell wall-associated hydrolase, NlpC family	M	Cell wall/membrane/envelope biogenesis ;
F1GM001795	100	0	YP_008849859	COG4138	ABC-type cobalamin transport system, ATPase component	H	Coenzyme transport and metabolism ;
F1GM001796	100	9e-136	NP_416225	COG0386	Glutathione peroxidase, house-cleaning role in reducing lipid peroxides	VI	Defense mechanisms ; Lipid transport and metabolism ;
F1GM001797	100	0	NP_416226	COG4139	ABC-type cobalamin transport system, permease component	H	Coenzyme transport and metabolism ;
F1GM001798	100	8e-67	YP_008849862	COG0776	Bacterial nucleoid DNA-binding protein	L	Replication, recombination and repair ;
F1GM001799	100	0	NP_416228	COG0073	tRNA-binding EMAP/Myf domain	J	Translation, ribosomal structure and biogenesis ;
F1GM001800	100	0	NP_416229	COG0016	Phenylalanyl-tRNA synthetase alpha subunit	J	Translation, ribosomal structure and biogenesis ;
F1GM001801	100	1e-76	YP_003612909	COG0292	Ribosomal protein L20	J	Translation, ribosomal structure and biogenesis ;
F1GM001802	100	1e-39	YP_008849866	COG0291	Ribosomal protein L35	J	Translation, ribosomal structure and biogenesis ;
F1GM001803	100	2e-76	YP_008849867	COG0290	Translation initiation factor IF-3	J	Translation, ribosomal structure and biogenesis ;
F1GM001804	100	0	NP_416234	COG0441	Threonyl-tRNA synthetase	J	Translation, ribosomal structure and biogenesis ;
F1GM001808	100	6e-179	NP_416236	COG3137	Putative salt-induced outer membrane protein YdiY	M	Cell wall/membrane/envelope biogenesis ;
F1GM001809	99.35	0	NP_310456	COG1105	Fructose-1-phosphate kinase or kinase (PfkB)	G	Carbohydrate transport and metabolism ;
F1GM001811	100	0	NP_416239	COG3001	Fructosamine-3-kinase	G	Carbohydrate transport and metabolism ;
F1GM001813	100	1e-159	NP_416241	COG0637	Beta-phosphoglucomutase or related phosphatase, HAD superfamily	GR	Carbohydrate transport and metabolism ; General function prediction only ;
F1GM001814	100	2e-143	NP_416242	COG1988	Membrane-bound metal-dependent hydrolase YbcI, DUF457 family	R	General function prediction only ;
F1GM001815	100	0	NP_416243	COG1823	L-cystine uptake protein TcyP, sodium:dicarboxylate symporter family	E	Amino acid transport and metabolism ;
F1GM001818	99.87	0	YP_025308	COG0753	Catalase	P	Inorganic ion transport and metabolism ;
F1GM001819	100	0	NP_416247	COG3394	Predicted glycoside hydrolase or deacetylase ChbG, UPF0249 family	S	Function unknown ;
F1GM001820	99.78	0	NP_416248	COG1486	Alpha-galactosidase/6-phospho-beta-glucosidase, family 4 of glycosyl hydrolase	G	Carbohydrate transport and metabolism ;
F1GM001821	100	0	NP_416249	COG2169	Methylphosphotriester-DNA--protein-cysteine methyltransferase (N-terminal fragment of Ada), contains Zn-binding and two AraC-type DNA-binding domains	L	Replication, recombination and repair ;
F1GM001822	100	2e-78	NP_416250	COG1447	Phosphotransferase system cellobiose-specific component IIA	G	Carbohydrate transport and metabolism ;
F1GM001823	100	0	NP_416251	COG1455	Phosphotransferase system cellobiose-specific component IIC	G	Carbohydrate transport and metabolism ;
F1GM001824	100	8e-72	NP_416252	COG1440	Phosphotransferase system cellobiose-specific component IIB	G	Carbohydrate transport and metabolism ;
F1GM001825	100	8e-80	YP_008849492	COG2913	Outer membrane protein assembly factor BamE, lipoprotein component of the BamABCDE complex	M	Cell wall/membrane/envelope biogenesis ;
F1GM001826	100	0	NP_416254	COG0171	NH3-dependent NAD+ synthetase	H	Coenzyme transport and metabolism ;
F1GM001827	99.66	0	NP_416255	COG0322	Excinuclease UvrABC, nuclease subunit	L	Replication, recombination and repair ;
F1GM001828	100	1e-142	NP_416256	COG3758	Various environmental stresses-induced protein Ves (function unknown)	T	Signal transduction mechanisms ;
F1GM001829	100	2e-115	NP_416257	COG3678	Periplasmic protein refolding chaperone Spy/CpxP family	O	Posttranslational modification, protein turnover, chaperones ;
F1GM001830	100	0	NP_416258	COG2988	Succinylglutamate desuccinylase	E	Amino acid transport and metabolism ;
F1GM001831	99.78	0	NP_416259	COG3724	Succinylarginine dihydrolase	E	Amino acid transport and metabolism ;
F1GM001832	100	0	NP_416260	COG1012	Acyl-CoA reductase or other NAD-dependent aldehyde dehydrogenase	C	Energy production and conversion ;
F1GM001833	100	0	NP_416261	COG3138	Arginine/ornithine N-succinyltransferase beta subunit	E	Amino acid transport and metabolism ;
F1GM001834	100	0	NP_416262	COG4992	Acetylornithine/succinyldiaminopimelate/putrescine aminotransferase	E	Amino acid transport and metabolism ;
F1GM001836	100	0	NP_416263	COG0708	Exonuclease III	L	Replication, recombination and repair ;
F1GM001837	100	1e-167	NP_416264	COG0398	Uncharacterized membrane protein YdjX, TVP38/TMEM64 family, SNARE-associated domain	S	Function unknown ;
F1GM001839	100	3e-169	NP_416266	COG0398	Uncharacterized membrane protein YdjX, TVP38/TMEM64 family, SNARE-associated domain	S	Function unknown ;
F1GM001840	100	7e-132	NP_416267	COG2128	Alkylhydroperoxidase family enzyme, contains CxxC motif	P	Inorganic ion transport and metabolism ;
F1GM001841	99.74	0	NP_416268	COG4134	ABC-type uncharacterized transport system YnjBCD, periplasmic component	R	General function prediction only ;
F1GM001842	100	0	NP_416269	COG4135	ABC-type uncharacterized transport system YnjBCD, permease component	R	General function prediction only ;
F1GM001843	100	6e-158	NP_416270	COG4136	ABC-type uncharacterized transport system YnjBCD, ATPase component	R	General function prediction only ;
F1GM001844	99.77	0	NP_416271	COG2897	3-mercaptopyruvate sulfurtransferase SseA, contains two rhodanese domains	P	Inorganic ion transport and metabolism ;
F1GM001845	100	7e-131	NP_416272	COG0558	Phosphatidylglycerophosphate synthase	I	Lipid transport and metabolism ;
F1GM001846	99.26	3e-93	NP_416273	COG0494	8-oxo-dGTP pyrophosphatase MutT and related house-cleaning NTP pyrophosphohydrolases, NUDIX family	V	Defense mechanisms ;
F1GM001847	100	0	NP_416275	COG0334	Glutamate dehydrogenase/leucine dehydrogenase	E	Amino acid transport and metabolism ;
F1GM001849	100	0	NP_416277	COG0550	DNA topoisomerase IA	L	Replication, recombination and repair ;
F1GM001850	100	0	NP_416278	COG0709	Selenophosphate synthase	E	Amino acid transport and metabolism ;
F1GM001851	100	3e-135	NP_416279	COG0778	Nitroreductase	C	Energy production and conversion ;
F1GM001852	100	0	NP_416280	COG0616	Periplasmic serine protease, ClpP class	O	Posttranslational modification, protein turnover, chaperones ;
F1GM001853	100	0	NP_416281	COG0252	L-asparaginase/archaeal Glu-tRNAGln amidotransferase subunit D	JU	Translation, ribosomal structure and biogenesis ; Intracellular trafficking, secretion, and vesicular transport ;
F1GM001854	98.63	8e-163	YP_008849444	COG1335	Nicotinamidase-related amidase	HR	Coenzyme transport and metabolism ; General function prediction only ;
F1GM001855	100	0	NP_416283	COG2807	Cyanate permease	P	Inorganic ion transport and metabolism ;
F1GM001856	99.6	0	NP_416284	COG1349	DNA-binding transcriptional regulator of sugar metabolism, DeoR/GlpR family	KG	Transcription ; Carbohydrate transport and metabolism ;
F1GM001857	100	0	NP_416285	COG0667	Predicted oxidoreductase (related to aryl-alcohol dehydrogenase)	R	General function prediction only ;
F1GM001858	100	0	NP_416286	COG0524	Sugar or nucleoside kinase, ribokinase family	G	Carbohydrate transport and metabolism ;
F1GM001859	100	0	NP_416287	COG0191	Fructose/tagatose bisphosphate aldolase	G	Carbohydrate transport and metabolism ;
F1GM001860	100	0	NP_416288	COG1063	Threonine dehydrogenase or related Zn-dependent dehydrogenase	ER	Amino acid transport and metabolism ; General function prediction only ;
F1GM001861	100	0	NP_416289	COG2271	Sugar phosphate permease	G	Carbohydrate transport and metabolism ;
F1GM001862	100	0	NP_416290	COG1063	Threonine dehydrogenase or related Zn-dependent dehydrogenase	ER	Amino acid transport and metabolism ; General function prediction only ;
F1GM001863	100	8e-63	NP_416291	COG3139	Uncharacterized conserved protein YeaC, DUF1315 family	S	Function unknown ;
F1GM001864	100	1e-101	NP_416292	COG0229	Peptide methionine sulfoxide reductase MsrB	O	Posttranslational modification, protein turnover, chaperones ;
F1GM001865	100	0	NP_416293	COG0057	Glyceraldehyde-3-phosphate dehydrogenase/erythrose-4-phosphate dehydrogenase	G	Carbohydrate transport and metabolism ;
F1GM001866	100	0	NP_416294	COG0676	D-hexose-6-phosphate mutarotase	G	Carbohydrate transport and metabolism ;
F1GM001867	99.65	0	NP_416295	COG0656	Aldo/keto reductase, related to diketogulonate reductase	Q	Secondary metabolites biosynthesis, transport and catabolism ;
F1GM001868	99.6	0	YP_008849413	COG3713	Outer membrane scaffolding protein for murein synthesis, MipA/OmpV family	M	Cell wall/membrane/envelope biogenesis ;
F1GM001869	100	0	NP_416297	COG2766	Predicted Ser/Thr protein kinase	T	Signal transduction mechanisms ;
F1GM001870	100	0	NP_416298	COG2718	Uncharacterized conserved protein YeaH/YhbH, required for sporulation, DUF444 family	R	General function prediction only ;
F1GM001871	100	0	NP_416299	COG2199	GGDEF domain, diguanylate cyclase (c-di-GMP synthetase) or its enzymatically inactive variants	T	Signal transduction mechanisms ;
F1GM001872	100	0	NP_416300	COG2199	GGDEF domain, diguanylate cyclase (c-di-GMP synthetase) or its enzymatically inactive variants	T	Signal transduction mechanisms ;
F1GM001873	100	5e-120	YP_008849696	COG2606	Cys-tRNA(Pro) deacylase, prolyl-tRNA editing enzyme YbaK/EbsC	J	Translation, ribosomal structure and biogenesis ;
F1GM001875	100	2e-94	NP_416303	COG2707	Uncharacterized membrane protein, DUF441 family	S	Function unknown ;
F1GM001876	100	0	NP_416304	COG2207	AraC-type DNA-binding domain and AraC-containing proteins	K	Transcription ;
F1GM001877	100	0	NP_416305	COG2807	Cyanate permease	P	Inorganic ion transport and metabolism ;
F1GM001878	100	8e-82	NP_416306	COG3189	Uncharacterized conserved protein YeaO, DUF488 family	S	Function unknown ;
F1GM001879	100	4e-57	NP_416307	COG3042	Putative hemolysin	R	General function prediction only ;
F1GM001880	99.71	0	NP_416308	COG2203	GAF domain	T	Signal transduction mechanisms ;
F1GM001882	100	3e-47	YP_008849709	COG2261	Uncharacterized membrane protein YeaQ/YmgE, transglycosylase-associated protein family	R	General function prediction only ;
F1GM001884	100	9e-87	YP_008849711	COG3615	Uncharacterized protein/domain, possibly involved in tellurite resistance	S	Function unknown ;
F1GM001885	99.06	5e-149	NP_416312	COG1280	Threonine/homoserine/homoserine lactone efflux protein	E	Amino acid transport and metabolism ;
F1GM001886	99.67	0	NP_416313	COG0583	DNA-binding transcriptional regulator, LysR family	K	Transcription ;
F1GM001887	100	0	NP_416314	COG0473	Isocitrate/isopropylmalate dehydrogenase	CE	Energy production and conversion ; Amino acid transport and metabolism ;
F1GM001888	100	0	NP_416315	COG1292	Choline-glycine betaine transporter	M	Cell wall/membrane/envelope biogenesis ;
F1GM001889	100	0	NP_416316	COG4638	Phenylpropionate dioxygenase or related ring-hydroxylating dioxygenase, large terminal subunit	PR	Inorganic ion transport and metabolism ; General function prediction only ;
F1GM001890	100	0	NP_416317	COG1018	Ferredoxin-NADP reductase	C	Energy production and conversion ;
F1GM001891	100	0	NP_416318	COG0349	Ribonuclease D	J	Translation, ribosomal structure and biogenesis ;
F1GM001892	99.82	0	NP_416319	COG0318	Acyl-CoA synthetase (AMP-forming)/AMP-acid ligase II	IQ	Lipid transport and metabolism ; Secondary metabolites biosynthesis, transport and catabolism ;
F1GM001893	100	1e-138	NP_416320	COG3065	Starvation-inducible outer membrane lipoprotein	M	Cell wall/membrane/envelope biogenesis ;
F1GM001894	100	2e-170	NP_416321	COG1214	tRNA A37 threonylcarbamoyladenosine modification protein TsaB	J	Translation, ribosomal structure and biogenesis ;
F1GM001895	99.84	0	NP_310544	COG1199	Rad3-related DNA helicase	L	Replication, recombination and repair ;
F1GM001896	100	1e-80	NP_310545	COG0251	Enamine deaminase RidA, house cleaning of reactive enamine intermediates, YjgF/YER057c/UK114 family	V	Defense mechanisms ;
F1GM001898	100	7e-36	YP_008849726	COG3140	Uncharacterized conserved protein YoaH, UPF0181 family	S	Function unknown ;
F1GM001899	99.78	0	NP_416326	COG0147	Anthranilate/para-aminobenzoate synthases component I	EH	Amino acid transport and metabolism ; Coenzyme transport and metabolism ;
F1GM001900	89.3	2e-120	NP_460781	COG0494	8-oxo-dGTP pyrophosphatase MutT and related house-cleaning NTP pyrophosphohydrolases, NUDIX family	V	Defense mechanisms ;
F1GM001901	100	0	NP_416328	COG1760	L-serine deaminase	E	Amino acid transport and metabolism ;
F1GM001902	99.81	0	NP_416329	COG2200	EAL domain, c-di-GMP-specific phosphodiesterase class I (or its enzymatically inactive variant)	T	Signal transduction mechanisms ;
F1GM001903	100	0	NP_416330	COG1253	Hemolysin or related protein, contains CBS domains	R	General function prediction only ;
F1GM001904	99.69	0	NP_416331	COG3444	Phosphotransferase system, mannose/fructose/N-acetylgalactosamine-specific component IIB	G	Carbohydrate transport and metabolism ;
F1GM001905	100	0	NP_416332	COG3715	Phosphotransferase system, mannose/fructose/N-acetylgalactosamine-specific component IIC	G	Carbohydrate transport and metabolism ;
F1GM001906	100	0	YP_008850083	COG3716	Phosphotransferase system, mannose/fructose/N-acetylgalactosamine-specific component IID	G	Carbohydrate transport and metabolism ;
F1GM001907	100	2e-105	NP_416334	COG4811	Uncharacterized membrane protein YobD, UPF0266 family	S	Function unknown ;
F1GM001908	99.51	4e-145	NP_310558	COG1971	Putative Mn2+ efflux pump MntP	P	Inorganic ion transport and metabolism ;
F1GM001909	100	0	NP_416336	COG2226	Ubiquinone/menaquinone biosynthesis C-methylase UbiE	H	Coenzyme transport and metabolism ;
F1GM001910	100	1e-43	YP_008850087	COG1278	Cold shock protein, CspA family	K	Transcription ;
F1GM001913	99.62	0	NP_416341	COG1414	DNA-binding transcriptional regulator, IclR family	K	Transcription ;
F1GM001914	100	0	NP_416342	COG2211	Na+/melibiose symporter or related transporter	G	Carbohydrate transport and metabolism ;
F1GM001915	100	0	NP_416343	COG0501	Zn-dependent protease with chaperone function	O	Posttranslational modification, protein turnover, chaperones ;
F1GM001916	99.85	0	NP_416344	COG0793	C-terminal processing protease CtpA/Prc, contains a PDZ domain	O	Posttranslational modification, protein turnover, chaperones ;
F1GM001917	100	3e-171	YP_026161	COG3109	sRNA-binding protein	T	Signal transduction mechanisms ;
F1GM001918	100	8e-120	NP_416346	COG1956	GAF domain-containing protein, putative methionine-R-sulfoxide reductase	VT	Defense mechanisms ; Signal transduction mechanisms ;
F1GM001919	100	0	NP_416347	COG2995	Uncharacterized paraquat-inducible protein A	S	Function unknown ;
F1GM001920	100	0	NP_416348	COG3008	Paraquat-inducible protein B	S	Function unknown ;
F1GM001921	99.79	0	NP_416349	COG3270	Ribosome biogenesis protein, NOL1/NOP2/fmu family	J	Translation, ribosomal structure and biogenesis ;
F1GM001924	100	2e-161	NP_416352	COG0639	Diadenosine tetraphosphatase ApaH/serine/threonine protein phosphatase, PP2A family	T	Signal transduction mechanisms ;
F1GM001927	100	0	NP_416354	COG1276	Putative copper export protein	P	Inorganic ion transport and metabolism ;
F1GM001928	100	3e-88	NP_416355	COG2372	Copper-binding protein CopC (methionine-rich)	P	Inorganic ion transport and metabolism ;
F1GM001930	100	2e-101	NP_416357	COG0388	Predicted amidohydrolase	R	General function prediction only ;
F1GM001931	100	3e-166	NP_416358	COG0847	DNA polymerase III, epsilon subunit or related 3'-5' exonuclease	L	Replication, recombination and repair ;
F1GM001932	100	0	NP_416359	COG1770	Protease II	E	Amino acid transport and metabolism ;
F1GM001933	100	3e-158	NP_416360	COG2979	Uncharacterized membrane protein YebE, DUF533 family	S	Function unknown ;
F1GM001935	100	3e-64	YP_008848899	COG3141	dsDNA-binding SOS-regulon protein, induction by DNA damage requires cAMP	L	Replication, recombination and repair ;
F1GM001936	100	0	NP_416363	COG0027	Formate-dependent phosphoribosylglycinamide formyltransferase (GAR transformylase)	F	Nucleotide transport and metabolism ;
F1GM001937	100	9e-153	NP_416364	COG0800	2-keto-3-deoxy-6-phosphogluconate aldolase	G	Carbohydrate transport and metabolism ;
F1GM001938	100	0	NP_416365	COG0129	Dihydroxyacid dehydratase/phosphogluconate dehydratase	EG	Amino acid transport and metabolism ; Carbohydrate transport and metabolism ;
F1GM001939	100	0	YP_008848903	COG0364	Glucose-6-phosphate 1-dehydrogenase	G	Carbohydrate transport and metabolism ;
F1GM001941	100	0	NP_416367	COG1737	DNA-binding transcriptional regulator, MurR/RpiR family, contains HTH and SIS domains	K	Transcription ;
F1GM001942	100	0	NP_416368	COG0469	Pyruvate kinase	G	Carbohydrate transport and metabolism ;
F1GM001943	100	0	NP_416369	COG1560	Lauroyl/myristoyl acyltransferase	I	Lipid transport and metabolism ;
F1GM001944	100	0	NP_416370	COG1388	LysM repeat	M	Cell wall/membrane/envelope biogenesis ;
F1GM001945	99.09	0	YP_008848911	COG4531	ABC-type Zn2+ transport system, periplasmic component/surface adhesin	P	Inorganic ion transport and metabolism ;
F1GM001946	100	0	NP_416372	COG1121	ABC-type Mn2+/Zn2+ transport system, ATPase component	P	Inorganic ion transport and metabolism ;
F1GM001947	99.62	0	NP_416373	COG1108	ABC-type Mn2+/Zn2+ transport system, permease component	P	Inorganic ion transport and metabolism ;
F1GM001948	100	0	YP_008848914	COG2255	Holliday junction resolvasome RuvABC, ATP-dependent DNA helicase subunit	L	Replication, recombination and repair ;
F1GM001949	99.01	2e-145	NP_416375	COG0632	Holliday junction resolvasome RuvABC DNA-binding subunit	L	Replication, recombination and repair ;
F1GM001952	100	3e-125	NP_416377	COG0817	Holliday junction resolvasome RuvABC endonuclease subunit	L	Replication, recombination and repair ;
F1GM001953	100	0	NP_416378	COG0217	Transcriptional and/or translational regulatory protein YebC/TACO1	KJ	Transcription ; Translation, ribosomal structure and biogenesis ;
F1GM001954	100	1e-117	YP_008848920	COG0494	8-oxo-dGTP pyrophosphatase MutT and related house-cleaning NTP pyrophosphohydrolases, NUDIX family	V	Defense mechanisms ;
F1GM001955	100	0	NP_416380	COG0173	Aspartyl-tRNA synthetase	J	Translation, ribosomal structure and biogenesis ;
F1GM001956	99.47	3e-136	NP_416381	COG1335	Nicotinamidase-related amidase	HR	Coenzyme transport and metabolism ; General function prediction only ;
F1GM001957	100	0	NP_416382	COG1801	Uncharacterized conserved protein YecE, DUF72 family	S	Function unknown ;
F1GM001958	100	1e-91	NP_416383	COG3788	Uncharacterized membrane protein YecN, MAPEG domain	S	Function unknown ;
F1GM001959	100	0	NP_416384	COG2226	Ubiquinone/menaquinone biosynthesis C-methylase UbiE	H	Coenzyme transport and metabolism ;
F1GM001960	100	0	NP_416385	COG0500	SAM-dependent methyltransferase	QR	Secondary metabolites biosynthesis, transport and catabolism ; General function prediction only ;
F1GM001961	99.88	0	NP_416386	COG0243	Anaerobic selenocysteine-containing dehydrogenase	C	Energy production and conversion ;
F1GM001962	99.73	0	NP_416387	COG3005	Tetraheme cytochrome c subunit of nitrate or TMAO reductase	C	Energy production and conversion ;
F1GM001963	100	0	YP_025309	COG3142	Copper homeostasis protein CutC	P	Inorganic ion transport and metabolism ;
F1GM001964	100	2e-137	NP_416389	COG3102	Uncharacterized conserved protein YecM, predicted metalloenzyme	R	General function prediction only ;
F1GM001965	99.65	0	NP_416390	COG0018	Arginyl-tRNA synthetase	J	Translation, ribosomal structure and biogenesis ;
F1GM001966	99.38	8e-118	NP_416391	COG3755	Uncharacterized conserved protein YecT, DUF1311 family	S	Function unknown ;
F1GM001968	99.71	0	NP_416393	COG1298	Flagellar biosynthesis pathway, component FlhA	N	Cell motility ;
F1GM001969	99.74	0	NP_416394	COG1377	Flagellar biosynthesis protein FlhB	N	Cell motility ;
F1GM001970	100	9e-155	NP_416395	COG3143	Chemotaxis regulator CheZ, phosphatase of CheY~P	NT	Cell motility ; Signal transduction mechanisms ;
F1GM001971	100	3e-89	NP_416396	COG0745	DNA-binding response regulator, OmpR family, contains REC and winged-helix (wHTH) domain	TK	Signal transduction mechanisms ; Transcription ;
F1GM001972	100	0	NP_416397	COG2201	Chemotaxis response regulator CheB, contains REC and protein-glutamate methylesterase domains	NT	Cell motility ; Signal transduction mechanisms ;
F1GM001973	100	0	NP_416398	COG1352	Methylase of chemotaxis methyl-accepting proteins	NT	Cell motility ; Signal transduction mechanisms ;
F1GM001974	100	0	NP_416399	COG0840	Methyl-accepting chemotaxis protein	NT	Cell motility ; Signal transduction mechanisms ;
F1GM001975	100	0	NP_416400	COG0840	Methyl-accepting chemotaxis protein	NT	Cell motility ; Signal transduction mechanisms ;
F1GM001976	100	3e-116	NP_416401	COG0835	Chemotaxis signal transduction protein	NT	Cell motility ; Signal transduction mechanisms ;
F1GM001977	99.54	0	NP_416402	COG2198	HPt (histidine-containing phosphotransfer) domain	T	Signal transduction mechanisms ;
F1GM001978	100	0	NP_416403	COG1360	Flagellar motor protein MotB	N	Cell motility ;
F1GM001979	99.66	0	NP_416404	COG1291	Flagellar motor component MotA	N	Cell motility ;
F1GM001983	99.3	3e-101	NP_416409	COG0589	Nucleotide-binding universal stress protein, UspA family	T	Signal transduction mechanisms ;
F1GM001984	100	0	YP_008848984	COG0380	Trehalose-6-phosphate synthase	G	Carbohydrate transport and metabolism ;
F1GM001985	99.62	0	NP_416411	COG1877	Trehalose-6-phosphatase	G	Carbohydrate transport and metabolism ;
F1GM001986	100	0	YP_026162	COG1172	Ribose/xylose/arabinose/galactoside ABC-type transport system, permease component	G	Carbohydrate transport and metabolism ;
F1GM001987	100	0	NP_416413	COG1129	ABC-type sugar transport system, ATPase component	G	Carbohydrate transport and metabolism ;
F1GM001988	99.7	0	NP_416414	COG1879	ABC-type sugar transport system, periplasmic component, contains N-terminal xre family HTH domain	G	Carbohydrate transport and metabolism ;
F1GM001989	100	9e-123	NP_416415	COG1528	Ferritin	P	Inorganic ion transport and metabolism ;
F1GM001991	100	2e-121	NP_416418	COG1528	Ferritin	P	Inorganic ion transport and metabolism ;
F1GM001993	99.75	0	NP_416420	COG0814	Amino acid permease	E	Amino acid transport and metabolism ;
F1GM001994	100	6e-165	NP_416421	COG3318	Uncharacterized conserved protein YecA, UPF0149 family, contains C-terminal Zn-binding SEC-C motif	S	Function unknown ;
F1GM001995	100	7e-128	YP_008848861	COG0558	Phosphatidylglycerophosphate synthase	I	Lipid transport and metabolism ;
F1GM001996	99.84	0	NP_416423	COG0322	Excinuclease UvrABC, nuclease subunit	L	Replication, recombination and repair ;
F1GM001997	99.54	3e-161	YP_008848859	COG2197	DNA-binding response regulator, NarL/FixJ family, contains REC and HTH domains	TK	Signal transduction mechanisms ; Transcription ;
F1GM002001	97.92	4e-179	NP_310681	COG2197	DNA-binding response regulator, NarL/FixJ family, contains REC and HTH domains	TK	Signal transduction mechanisms ; Transcription ;
F1GM002002	99.6	0	NP_416427	COG1126	ABC-type polar amino acid transport system, ATPase component	E	Amino acid transport and metabolism ;
F1GM002003	100	3e-159	NP_416428	COG0765	ABC-type amino acid transport system, permease component	E	Amino acid transport and metabolism ;
F1GM002004	99.7	0	YP_008848851	COG2515	1-aminocyclopropane-1-carboxylate deaminase/D-cysteine desulfhydrase, PLP-dependent ACC family	E	Amino acid transport and metabolism ;
F1GM002005	99.62	0	YP_008848850	COG0834	ABC-type amino acid transport/signal transduction system, periplasmic component/domain	ET	Amino acid transport and metabolism ; Signal transduction mechanisms ;
F1GM002007	100	7e-165	NP_416432	COG1191	DNA-directed RNA polymerase specialized sigma subunit	K	Transcription ;
F1GM002008	64.41	4e-115	NP_310689	COG1344	Flagellin and related hook-associated protein FlgL	N	Cell motility ;
F1GM002009	99.57	0	NP_416434	COG1345	Flagellar capping protein FliD	N	Cell motility ;
F1GM002010	99.26	1e-93	NP_310691	COG1516	Flagellin-specific chaperone FliS	NU	Cell motility ; Intracellular trafficking, secretion, and vesicular transport ;
F1GM002012	99.8	0	YP_008848837	COG0366	Glycosidase	G	Carbohydrate transport and metabolism ;
F1GM002014	99.75	0	NP_416439	COG2391	Uncharacterized membrane protein YedE/YeeE, contains two sulfur transport domains	R	General function prediction only ;
F1GM002015	98.7	1e-50	YP_008848834	COG0425	TusA-related sulfurtransferase	O	Posttranslational modification, protein turnover, chaperones ;
F1GM002016	96.41	5e-162	YP_008848833	COG2135	Putative SOS response-associated peptidase YedK	O	Posttranslational modification, protein turnover, chaperones ;
F1GM002019	100	4e-70	NP_416447	COG1677	Flagellar hook-basal body complex protein FliE	N	Cell motility ;
F1GM002020	99.82	0	NP_416448	COG1766	Flagellar biosynthesis/type III secretory pathway M-ring protein FliF/YscJ	NU	Cell motility ; Intracellular trafficking, secretion, and vesicular transport ;
F1GM002021	100	0	NP_416449	COG1536	Flagellar motor switch protein FliG	N	Cell motility ;
F1GM002022	99.12	1e-163	NP_416450	COG1317	Flagellar biosynthesis/type III secretory pathway protein FliH	NU	Cell motility ; Intracellular trafficking, secretion, and vesicular transport ;
F1GM002023	100	0	NP_416451	COG1157	Flagellar biosynthesis/type III secretory pathway ATPase	NU	Cell motility ; Intracellular trafficking, secretion, and vesicular transport ;
F1GM002024	100	3e-104	NP_310708	COG2882	Flagellar biosynthesis chaperone FliJ	N	Cell motility ;
F1GM002025	96.27	0	NP_416453	COG3144	Flagellar hook-length control protein FliK	N	Cell motility ;
F1GM002026	100	3e-110	NP_416454	COG1580	Flagellar basal body-associated protein FliL	N	Cell motility ;
F1GM002027	100	0	NP_310711	COG1868	Flagellar motor switch protein FliM	N	Cell motility ;
F1GM002028	100	3e-95	NP_310712	COG1886	Flagellar motor switch/type III secretory pathway protein FliN	NU	Cell motility ; Intracellular trafficking, secretion, and vesicular transport ;
F1GM002029	100	1e-81	NP_416457	COG3190	Flagellar biogenesis protein FliO	N	Cell motility ;
F1GM002030	99.59	2e-171	NP_416458	COG1338	Flagellar biosynthetic protein FliP	N	Cell motility ;
F1GM002031	100	5e-51	NP_416459	COG1987	Flagellar biosynthesis protein FliQ	N	Cell motility ;
F1GM002032	98.85	4e-180	NP_310716	COG1684	Flagellar biosynthesis protein FliR	N	Cell motility ;
F1GM002033	99.37	4e-112	NP_416461	COG2197	DNA-binding response regulator, NarL/FixJ family, contains REC and HTH domains	TK	Signal transduction mechanisms ; Transcription ;
F1GM002036	98.89	0	NP_310720	COG3769	Predicted mannosyl-3-phosphoglycerate phosphatase, HAD superfamily	G	Carbohydrate transport and metabolism ;
F1GM002037	99.22	0	NP_310721	COG3706	Two-component response regulator, PleD family, consists of two REC domains and a diguanylate cyclase (GGDEF) domain	TK	Signal transduction mechanisms ; Transcription ;
F1GM002038	100	6e-37	YP_008848770	COG5475	Uncharacterized conserved protein YodC, DUF2158 family	S	Function unknown ;
F1GM002039	100	0	YP_008848769	COG2354	Uncharacterized membrane protein MutK, may be involved in DNA repair	S	Function unknown ;
F1GM002040	99.67	0	NP_416468	COG0697	Permease of the drug/metabolite transporter (DMT) superfamily	GER	Carbohydrate transport and metabolism ; Amino acid transport and metabolism ; General function prediction only ;
F1GM002041	99.36	5e-113	NP_416469	COG3727	G:T-mismatch repair DNA endonuclease, very short patch repair protein	L	Replication, recombination and repair ;
F1GM002042	99.79	0	NP_416470	COG0270	Site-specific DNA-cytosine methylase	L	Replication, recombination and repair ;
F1GM002043	99.13	2e-168	NP_416471	COG1418	HD superfamily phosphodieaserase, includes HD domain of RNase Y	JR	Translation, ribosomal structure and biogenesis ; General function prediction only ;
F1GM002046	71.03	0	YP_007872765	COG3203	Outer membrane protein (porin)	M	Cell wall/membrane/envelope biogenesis ;
F1GM002048	99.65	0	NP_416476	COG0693	Putative intracellular protease/amidase	R	General function prediction only ;
F1GM002049	99.12	0	NP_416477	COG2205	K+-sensing histidine kinase KdpD	T	Signal transduction mechanisms ;
F1GM002050	98.36	6e-177	YP_008848757	COG0745	DNA-binding response regulator, OmpR family, contains REC and winged-helix (wHTH) domain	TK	Signal transduction mechanisms ; Transcription ;
F1GM002051	99.27	8e-99	NP_310735	COG2351	5-hydroxyisourate hydrolase (purine catabolism), transthyretin-related family	F	Nucleotide transport and metabolism ;
F1GM002052	99.7	0	NP_310736	COG2041	Periplasmic DMSO/TMAO reductase YedYZ, molybdopterin-dependent catalytic subunit	C	Energy production and conversion ;
F1GM002053	99.53	5e-147	YP_008848752	COG2717	Periplasmic DMSO/TMAO reductase YedYZ, heme-binding membrane subunit	C	Energy production and conversion ;
F1GM002054	98.15	2e-161	NP_310738	COG3443	Periplasmic Zn/Cd-binding protein ZinT	P	Inorganic ion transport and metabolism ;
F1GM002055	99.25	0	NP_416484	COG3228	Mlc titration factor MtfA, regulates ptsG expression	T	Signal transduction mechanisms ;
F1GM002057	100	0	YP_001452503	COG0582	Integrase	LX	Replication, recombination and repair ; Mobilome: prophages, transposons;
F1GM002058	99.54	0	YP_002346907	COG0147	Anthranilate/para-aminobenzoate synthases component I	EH	Amino acid transport and metabolism ; Coenzyme transport and metabolism ;
F1GM002060	99.5	0	YP_002346905	COG1132	ABC-type multidrug transport system, ATPase and permease component	V	Defense mechanisms ;
F1GM002061	99.65	0	YP_001452826	COG1132	ABC-type multidrug transport system, ATPase and permease component	V	Defense mechanisms ;
F1GM002062	99.37	0	YP_002346903	COG2207	AraC-type DNA-binding domain and AraC-containing proteins	K	Transcription ;
F1GM002063	99.46	0	YP_002346902	COG3433	Aryl carrier domain	Q	Secondary metabolites biosynthesis, transport and catabolism ;
F1GM002064	99.65	0	YP_002346901	COG3321	Acyl transferase domain in polyketide synthase (PKS) enzymes	Q	Secondary metabolites biosynthesis, transport and catabolism ;
F1GM002065	99.45	0	YP_002346900	COG4693	Oxidoreductase (NAD-binding), involved in siderophore biosynthesis	P	Inorganic ion transport and metabolism ;
F1GM002066	99.62	0	YP_002346899	COG3208	Surfactin synthase thioesterase subunit	Q	Secondary metabolites biosynthesis, transport and catabolism ;
F1GM002067	100	0	YP_002346898	COG1021	Non-ribosomal peptide synthetase component E (peptide arylation enzyme)	Q	Secondary metabolites biosynthesis, transport and catabolism ;
F1GM002068	99.85	0	YP_002346897	COG4771	Outer membrane receptor for ferrienterochelin and colicins	P	Inorganic ion transport and metabolism ;
F1GM002071	95.14	0	NP_310804	COG0859	ADP-heptose:LPS heptosyltransferase	M	Cell wall/membrane/envelope biogenesis ;
F1GM002072	99.09	0	YP_008850479	COG0477	MFS family permease	GEPR	Carbohydrate transport and metabolism ; Amino acid transport and metabolism ; Inorganic ion transport and metabolism ; General function prediction only ;
F1GM002073	99.79	0	NP_416489	COG0775	Nucleoside phosphorylase	F	Nucleotide transport and metabolism ;
F1GM002074	99.58	5e-173	NP_416490	COG0217	Transcriptional and/or translational regulatory protein YebC/TACO1	KJ	Transcription ; Translation, ribosomal structure and biogenesis ;
F1GM002075	100	0	NP_416491	COG0534	Na+-driven multidrug efflux pump	V	Defense mechanisms ;
F1GM002076	98.97	0	YP_008850473	COG0583	DNA-binding transcriptional regulator, LysR family	K	Transcription ;
F1GM002077	99.34	0	NP_310811	COG0583	DNA-binding transcriptional regulator, LysR family	K	Transcription ;
F1GM002078	98.07	0	YP_008850470	COG1376	Lipoprotein-anchoring transpeptidase ErfK/SrfK	M	Cell wall/membrane/envelope biogenesis ;
F1GM002079	98.33	0	YP_008850469	COG2038	NaMN:DMB phosphoribosyltransferase	H	Coenzyme transport and metabolism ;
F1GM002080	98.79	4e-171	YP_008850468	COG0368	Cobalamin synthase	H	Coenzyme transport and metabolism ;
F1GM002081	100	4e-133	NP_416497	COG2087	Adenosyl cobinamide kinase/adenosyl cobinamide phosphate guanylyltransferase	H	Coenzyme transport and metabolism ;
F1GM002083	100	0	YP_004420868	COG3385	IS4 transposase	X	Mobilome: prophages, transposons;
F1GM002084	98.55	1e-96	YP_007503842	COG4977	Transcriptional regulator GlxA family, contains an amidase domain and an AraC-type DNA-binding HTH domain	K	Transcription ;
F1GM002085	100	2e-143	YP_007503841	COG1309	DNA-binding transcriptional regulator, AcrR family	K	Transcription ;
F1GM002086	99.75	0	YP_004420862	COG2814	Predicted arabinose efflux permease, MFS family	G	Carbohydrate transport and metabolism ;
F1GM002087	100	3e-154	YP_006215660	COG1309	DNA-binding transcriptional regulator, AcrR family	K	Transcription ;
F1GM002088	100	2e-102	YP_006215661	COG0640	DNA-binding transcriptional regulator, ArsR family	K	Transcription ;
F1GM002089	100	1e-88	YP_006215662	COG4747	Uncharacterized conserved protein, contains tandem ACT domains	S	Function unknown ;
F1GM002090	100	1e-74	YP_007503836	COG2329	Heme-degrading monooxygenase HmoA and related ABM domain proteins	H	Coenzyme transport and metabolism ;
F1GM002091	100	0	YP_007503835	COG0786	Na+/glutamate symporter	E	Amino acid transport and metabolism ;
F1GM002092	96.7	1e-60	NP_310821	COG2963	Transposase and inactivated derivatives	X	Mobilome: prophages, transposons;
F1GM002093	97.3	0	NP_313271	COG2801	Transposase InsO and inactivated derivatives	X	Mobilome: prophages, transposons;
F1GM002095	81.59	0	NP_462448	COG0524	Sugar or nucleoside kinase, ribokinase family	G	Carbohydrate transport and metabolism ;
F1GM002096	81.35	2e-158	NP_462449	COG5426	Uncharacterized membrane protein	S	Function unknown ;
F1GM002097	95.81	3e-129	NP_462450	COG3238	Uncharacterized membrane protein YdcZ, DUF606 family	S	Function unknown ;
F1GM002098	87.95	4e-43	YP_006215419	COG3238	Uncharacterized membrane protein YdcZ, DUF606 family	S	Function unknown ;
F1GM002099	86.34	0	NP_462451	COG1735	Predicted metal-dependent hydrolase, phosphotriesterase family	R	General function prediction only ;
F1GM002105	71.83	4e-30	YP_006215816	COG3311	Predicted DNA-binding transcriptional regulator AlpA	KX	Transcription ; Mobilome: prophages, transposons;
F1GM002108	96.52	4e-76	NP_312573	COG3436	Transposase	X	Mobilome: prophages, transposons;
F1GM002111	94.05	2e-173	NP_309422	COG3596	Predicted GTPase	R	General function prediction only ;
F1GM002112	93.2	0	NP_309424	COG0699	Replication fork clamp-binding protein CrfC (dynamin-like GTPase family)	L	Replication, recombination and repair ;
F1GM002114	91.1	0	NP_309424	COG0699	Replication fork clamp-binding protein CrfC (dynamin-like GTPase family)	L	Replication, recombination and repair ;
F1GM002116	99.16	0	NP_309426	COG1752	Predicted acylesterase/phospholipase RssA, containd patatin domain	R	General function prediction only ;
F1GM002121	100	4e-105	NP_416506	COG2003	DNA repair protein RadC, contains a helix-hairpin-helix DNA-binding motif	L	Replication, recombination and repair ;
F1GM002126	99.15	5e-83	NP_310835	COG4917	Ethanolamine utilization protein EutP, contains a P-loop NTPase domain	E	Amino acid transport and metabolism ;
F1GM002127	100	1e-73	NP_310836	COG2926	Uncharacterized conserved protein YeeX, DUF496 family	S	Function unknown ;
F1GM002128	99.43	0	NP_416512	COG1289	Uncharacterized membrane protein YccC	S	Function unknown ;
F1GM002129	99.36	1e-115	NP_310838	COG3449	DNA gyrase inhibitor GyrI	L	Replication, recombination and repair ;
F1GM002130	99.23	0	NP_310839	COG1686	D-alanyl-D-alanine carboxypeptidase	M	Cell wall/membrane/envelope biogenesis ;
F1GM002131	99.58	0	NP_310840	COG2925	Exonuclease I	L	Replication, recombination and repair ;
F1GM002132	100	2e-48	NP_310841	COG0425	TusA-related sulfurtransferase	O	Posttranslational modification, protein turnover, chaperones ;
F1GM002133	98.58	0	NP_310842	COG2391	Uncharacterized membrane protein YedE/YeeE, contains two sulfur transport domains	R	General function prediction only ;
F1GM002134	100	0	YP_008850441	COG0531	Amino acid transporter	E	Amino acid transport and metabolism ;
F1GM002135	100	0	NP_416519	COG0583	DNA-binding transcriptional regulator, LysR family	K	Transcription ;
F1GM002136	99.27	0	NP_416520	COG0451	Nucleoside-diphosphate-sugar epimerase	M	Cell wall/membrane/envelope biogenesis ;
F1GM002137	98.81	4e-57	YP_588458	COG4115	Toxin component of the Txe-Axe toxin-antitoxin module, Txe/YoeB family	V	Defense mechanisms ;
F1GM002138	100	3e-55	NP_416521	COG2161	Antitoxin component YafN of the YafNO toxin-antitoxin module, PHD/YefM family	V	Defense mechanisms ;
F1GM002139	99.31	0	YP_008850437	COG0040	ATP phosphoribosyltransferase	E	Amino acid transport and metabolism ;
F1GM002140	98.62	0	NP_416524	COG0141	Histidinol dehydrogenase	E	Amino acid transport and metabolism ;
F1GM002141	99.44	0	NP_416525	COG0079	Histidinol-phosphate/aromatic aminotransferase or cobyric acid decarboxylase	E	Amino acid transport and metabolism ;
F1GM002142	99.15	0	NP_310850	COG0241	Histidinol phosphatase or a related phosphatase	E	Amino acid transport and metabolism ;
F1GM002143	99.49	6e-146	YP_008850433	COG0118	Imidazoleglycerol phosphate synthase glutamine amidotransferase subunit HisH	E	Amino acid transport and metabolism ;
F1GM002144	99.59	1e-176	YP_008850432	COG0106	Phosphoribosylformimino-5-aminoimidazole carboxamide ribonucleotide (ProFAR) isomerase	E	Amino acid transport and metabolism ;
F1GM002145	99.22	0	NP_416529	COG0107	Imidazole glycerol phosphate synthase subunit HisF	E	Amino acid transport and metabolism ;
F1GM002146	96.04	1e-144	NP_416530	COG0140	Phosphoribosyl-ATP pyrophosphohydrolase	E	Amino acid transport and metabolism ;
F1GM002147	98.33	0	YP_002237533	COG0438	Glycosyltransferase involved in cell wall bisynthesis	M	Cell wall/membrane/envelope biogenesis ;
F1GM002148	99.2	5e-89	YP_008832476	COG3677	Transposase	X	Mobilome: prophages, transposons;
F1GM002149	100	8e-51	YP_064597	COG3677	Transposase	X	Mobilome: prophages, transposons;
F1GM002151	100	0	YP_004420868	COG3385	IS4 transposase	X	Mobilome: prophages, transposons;
F1GM002153	100	0	YP_002237521	COG1004	UDP-glucose 6-dehydrogenase	M	Cell wall/membrane/envelope biogenesis ;
F1GM002154	73.45	8e-97	YP_008850425	COG1898	dTDP-4-dehydrorhamnose 3,5-epimerase or related enzyme	M	Cell wall/membrane/envelope biogenesis ;
F1GM002155	63.88	1e-134	YP_001141270	COG1091	dTDP-4-dehydrorhamnose reductase	M	Cell wall/membrane/envelope biogenesis ;
F1GM002156	81.31	1e-178	YP_008158446	COG1209	dTDP-glucose pyrophosphorylase	M	Cell wall/membrane/envelope biogenesis ;
F1GM002157	79.04	0	YP_002348740	COG1088	dTDP-D-glucose 4,6-dehydratase	M	Cell wall/membrane/envelope biogenesis ;
F1GM002158	99.15	0	YP_002237518	COG0362	6-phosphogluconate dehydrogenase	G	Carbohydrate transport and metabolism ;
F1GM002159	42.33	4e-94	YP_008158185	COG2244	Membrane protein involved in the export of O-antigen and teichoic acid	M	Cell wall/membrane/envelope biogenesis ;
F1GM002160	99.2	8e-87	NP_309399	COG1662	Transposase and inactivated derivatives, IS1 family	X	Mobilome: prophages, transposons;
F1GM002161	97.33	4e-50	YP_064597	COG3677	Transposase	X	Mobilome: prophages, transposons;
F1GM002164	52.25	3e-100	YP_007872664	COG1216	Glycosyltransferase, GT2 family	G	Carbohydrate transport and metabolism ;
F1GM002167	65.78	1e-153	YP_007872659	COG1216	Glycosyltransferase, GT2 family	G	Carbohydrate transport and metabolism ;
F1GM002168	80	0	YP_007872658	COG2148	Sugar transferase involved in LPS biosynthesis (colanic, teichoic acid)	M	Cell wall/membrane/envelope biogenesis ;
F1GM002169	80.06	0	YP_007872657	COG3206	Uncharacterized protein involved in exopolysaccharide biosynthesis	M	Cell wall/membrane/envelope biogenesis ;
F1GM002170	64.34	2e-63	YP_004214314	COG0394	Protein-tyrosine-phosphatase	T	Signal transduction mechanisms ;
F1GM002171	93.09	0	YP_002237506	COG1596	Periplasmic protein involved in polysaccharide export, contains SLBB domain of the beta-grasp fold	M	Cell wall/membrane/envelope biogenesis ;
F1GM002173	92.31	4e-56	YP_003613961	COG3677	Transposase	X	Mobilome: prophages, transposons;
F1GM002174	90.4	9e-79	NP_309399	COG1662	Transposase and inactivated derivatives, IS1 family	X	Mobilome: prophages, transposons;
F1GM002177	97.99	0	YP_002237502	COG1210	UTP-glucose-1-phosphate uridylyltransferase	M	Cell wall/membrane/envelope biogenesis ;
F1GM002178	96.96	0	NP_416567	COG1253	Hemolysin or related protein, contains CBS domains	R	General function prediction only ;
F1GM002179	98.06	0	NP_416568	COG2982	Uncharacterized protein involved in outer membrane biogenesis	M	Cell wall/membrane/envelope biogenesis ;
F1GM002180	99.48	4e-139	YP_008850410	COG0717	Deoxycytidine triphosphate deaminase	F	Nucleotide transport and metabolism ;
F1GM002181	100	3e-158	NP_416570	COG0572	Uridine kinase	F	Nucleotide transport and metabolism ;
F1GM002182	98.1	0	NP_416571	COG5000	Signal transduction histidine kinase involved in nitrogen fixation and metabolism regulation	T	Signal transduction mechanisms ;
F1GM002183	98.57	0	YP_008850405	COG0122	3-methyladenine DNA glycosylase/8-oxoguanine DNA glycosylase	L	Replication, recombination and repair ;
F1GM002184	97.33	0	NP_310905	COG0443	Molecular chaperone DnaK (HSP70)	O	Posttranslational modification, protein turnover, chaperones ;
F1GM002185	95.92	0	YP_008850402	COG4248	Uncharacterized protein with protein kinase and helix-hairpin-helix DNA-binding domains	R	General function prediction only ;
F1GM002187	97.72	2e-146	NP_310908	COG4245	Uncharacterized conserved protein YegL, contains vWA domain of TerY type	S	Function unknown ;
F1GM002188	98.8	0	NP_310909	COG0845	Multidrug efflux pump subunit AcrA (membrane-fusion protein)	MV	Cell wall/membrane/envelope biogenesis ; Defense mechanisms ;
F1GM002189	100	0	NP_416579	COG0841	Multidrug efflux pump subunit AcrB	V	Defense mechanisms ;
F1GM002190	99.61	0	NP_416580	COG0841	Multidrug efflux pump subunit AcrB	V	Defense mechanisms ;
F1GM002191	100	0	NP_416581	COG2814	Predicted arabinose efflux permease, MFS family	G	Carbohydrate transport and metabolism ;
F1GM002192	100	0	NP_416582	COG5002	Signal transduction histidine kinase	T	Signal transduction mechanisms ;
F1GM002193	99.58	7e-175	YP_008850392	COG0745	DNA-binding response regulator, OmpR family, contains REC and winged-helix (wHTH) domain	TK	Signal transduction mechanisms ; Transcription ;
F1GM002194	98.18	1e-74	NP_416584	COG3422	Uncharacterized conserved protein YegP, UPF0339 family	S	Function unknown ;
F1GM002195	100	0	NP_310916	COG0826	Collagenase-like protease, PrtC family	O	Posttranslational modification, protein turnover, chaperones ;
F1GM002197	99.67	0	NP_416590	COG1597	Diacylglycerol kinase family enzyme	IR	Lipid transport and metabolism ; General function prediction only ;
F1GM002198	99.18	2e-176	NP_310920	COG1349	DNA-binding transcriptional regulator of sugar metabolism, DeoR/GlpR family	KG	Transcription ; Carbohydrate transport and metabolism ;
F1GM002199	100	0	NP_416594	COG1063	Threonine dehydrogenase or related Zn-dependent dehydrogenase	ER	Amino acid transport and metabolism ; General function prediction only ;
F1GM002200	100	0	NP_310922	COG3775	Phosphotransferase system, galactitol-specific IIC component	G	Carbohydrate transport and metabolism ;
F1GM002201	100	2e-64	NP_416596	COG3414	Phosphotransferase system, galactitol-specific IIB component	G	Carbohydrate transport and metabolism ;
F1GM002202	100	3e-109	NP_416597	COG1762	Phosphotransferase system mannitol/fructose-specific IIA domain (Ntr-type)	GT	Carbohydrate transport and metabolism ; Signal transduction mechanisms ;
F1GM002203	99.52	0	NP_416598	COG4573	Tagatose-1,6-bisphosphate aldolase non-catalytic subunit AgaZ/GatZ	G	Carbohydrate transport and metabolism ;
F1GM002204	99.65	0	NP_416599	COG0191	Fructose/tagatose bisphosphate aldolase	G	Carbohydrate transport and metabolism ;
F1GM002205	100	0	NP_416600	COG1830	Fructose-bisphosphate aldolase class Ia, DhnA family	G	Carbohydrate transport and metabolism ;
F1GM002206	100	0	NP_416601	COG2211	Na+/melibiose symporter or related transporter	G	Carbohydrate transport and metabolism ;
F1GM002207	99.1	0	NP_416602	COG1397	ADP-ribosylglycohydrolase	O	Posttranslational modification, protein turnover, chaperones ;
F1GM002208	98.44	0	NP_310930	COG0524	Sugar or nucleoside kinase, ribokinase family	G	Carbohydrate transport and metabolism ;
F1GM002209	100	0	NP_416604	COG2188	DNA-binding transcriptional regulator, GntR family	K	Transcription ;
F1GM002210	98.16	0	NP_416605	COG3757	Lyzozyme M1 (1,4-beta-N-acetylmuramidase), GH25 family	M	Cell wall/membrane/envelope biogenesis ;
F1GM002211	100	0	NP_416606	COG0351	Hydroxymethylpyrimidine/phosphomethylpyrimidine kinase	H	Coenzyme transport and metabolism ;
F1GM002212	100	0	NP_416607	COG2145	Hydroxyethylthiazole kinase, sugar kinase family	H	Coenzyme transport and metabolism ;
F1GM002213	100	5e-59	YP_008850512	COG1937	DNA-binding transcriptional regulator, FrmR family	K	Transcription ;
F1GM002214	100	0	NP_416609	COG2215	ABC-type nickel/cobalt efflux system, permease component RcnA	P	Inorganic ion transport and metabolism ;
F1GM002215	100	6e-80	NP_416610	COG5455	Periplasmic regulator RcnB of Ni and Co efflux	P	Inorganic ion transport and metabolism ;
F1GM002216	100	0	NP_416611	COG3539	Pilin (type 1 fimbria component protein)	N	Cell motility ;
F1GM002217	99.64	0	NP_416612	COG3188	Outer membrane usher protein FimD/PapC	NW	Cell motility ; Extracellular structures ;
F1GM002218	100	2e-162	NP_416613	COG3121	P pilus assembly protein, chaperone PapD	W	Extracellular structures ;
F1GM002219	100	4e-128	NP_416614	COG3539	Pilin (type 1 fimbria component protein)	N	Cell motility ;
F1GM002221	100	0	NP_416616	COG0489	Chromosome partitioning ATPase, Mrp family, contains Fe-S cluster	D	Cell cycle control, cell division, chromosome partitioning ;
F1GM002222	99.7	0	NP_310947	COG0143	Methionyl-tRNA synthetase	J	Translation, ribosomal structure and biogenesis ;
F1GM002223	42.51	0	YP_004236270	COG3831	WGR domain, predicted DNA-binding domain in MolR	K	Transcription ;
F1GM002226	98.96	0	NP_310954	COG0714	MoxR-like ATPase	R	General function prediction only ;
F1GM002228	98.68	0	NP_416625	COG3552	Uncharacterized conserved protein, contains von Willebrand factor type A (vWA) domain	S	Function unknown ;
F1GM002230	100	3e-109	NP_310961	COG4808	Uncharacterized lipoprotein YehR, DUF1307 family	S	Function unknown ;
F1GM002231	100	8e-113	NP_310962	COG4807	Uncharacterized conserved protein YehS, DUF1456 family	S	Function unknown ;
F1GM002232	100	6e-176	NP_416629	COG3279	DNA-binding response regulator, LytR/AlgR family	KT	Transcription ; Signal transduction mechanisms ;
F1GM002233	100	0	NP_416630	COG3275	Sensor histidine kinase, LytS/YehU family	T	Signal transduction mechanisms ;
F1GM002234	86.43	8e-133	NP_416631	COG0789	DNA-binding transcriptional regulator, MerR family	K	Transcription ;
F1GM002235	100	2e-167	NP_311042	COG1174	ABC-type proline/glycine betaine transport system, permease component	E	Amino acid transport and metabolism ;
F1GM002236	99.35	0	NP_416633	COG1125	ABC-type proline/glycine betaine transport system, ATPase component	E	Amino acid transport and metabolism ;
F1GM002237	98.96	0	NP_416634	COG1174	ABC-type proline/glycine betaine transport system, permease component	E	Amino acid transport and metabolism ;
F1GM002238	99.67	0	NP_416635	COG1732	Periplasmic glycine betaine/choline-binding (lipo)protein of an ABC-type transport system (osmoprotectant binding protein)	M	Cell wall/membrane/envelope biogenesis ;
F1GM002239	100	0	NP_416636	COG1472	Periplasmic beta-glucosidase and related glycosidases	G	Carbohydrate transport and metabolism ;
F1GM002240	99.47	0	NP_311047	COG0277	FAD/FMN-containing dehydrogenase	C	Energy production and conversion ;
F1GM002241	100	0	NP_311048	COG1686	D-alanyl-D-alanine carboxypeptidase	M	Cell wall/membrane/envelope biogenesis ;
F1GM002243	99.48	1e-135	NP_416640	COG0586	Uncharacterized membrane protein DedA, SNARE-associated domain	S	Function unknown ;
F1GM002244	99.6	0	NP_416641	COG1028	NAD(P)-dependent dehydrogenase, short-chain alcohol dehydrogenase family	IQR	Lipid transport and metabolism ; Secondary metabolites biosynthesis, transport and catabolism ; General function prediction only ;
F1GM002245	99.37	0	NP_311052	COG1538	Outer membrane protein TolC	M	Cell wall/membrane/envelope biogenesis ;
F1GM002246	100	0	NP_416645	COG0042	tRNA-dihydrouridine synthase	J	Translation, ribosomal structure and biogenesis ;
F1GM002247	100	5e-90	NP_416646	COG1380	Putative effector of murein hydrolase LrgA, UPF0299 family	R	General function prediction only ;
F1GM002248	100	1e-164	NP_416647	COG1346	Putative effector of murein hydrolase	M	Cell wall/membrane/envelope biogenesis ;
F1GM002249	100	0	NP_416648	COG0295	Cytidine deaminase	F	Nucleotide transport and metabolism ;
F1GM002250	100	1e-177	YP_008850334	COG2949	Uncharacterized periplasmic protein SanA, affects membrane permeability for vancomycin	M	Cell wall/membrane/envelope biogenesis ;
F1GM002252	99.27	0	NP_416651	COG0493	NADPH-dependent glutamate synthase beta chain or related oxidoreductase	ER	Amino acid transport and metabolism ; General function prediction only ;
F1GM002253	100	0	NP_416652	COG1146	NAD-dependent dihydropyrimidine dehydrogenase, PreA subunit	F	Nucleotide transport and metabolism ;
F1GM002254	100	0	NP_416653	COG4211	ABC-type glucose/galactose transport system, permease component	G	Carbohydrate transport and metabolism ;
F1GM002255	100	0	NP_416654	COG1129	ABC-type sugar transport system, ATPase component	G	Carbohydrate transport and metabolism ;
F1GM002256	100	0	NP_416655	COG1879	ABC-type sugar transport system, periplasmic component, contains N-terminal xre family HTH domain	G	Carbohydrate transport and metabolism ;
F1GM002257	99.71	0	NP_311070	COG1609	DNA-binding transcriptional regulator, LacI/PurR family	K	Transcription ;
F1GM002258	98.7	0	NP_311071	COG2311	Uncharacterized membrane protein YeiB	S	Function unknown ;
F1GM002259	100	7e-166	YP_008850301	COG0302	GTP cyclohydrolase I	H	Coenzyme transport and metabolism ;
F1GM002260	100	0	NP_416659	COG0627	S-formylglutathione hydrolase FrmB	V	Defense mechanisms ;
F1GM002261	100	0	NP_416660	COG4771	Outer membrane receptor for ferrienterochelin and colicins	P	Inorganic ion transport and metabolism ;
F1GM002262	100	0	YP_008850274	COG0833	Amino acid permease	E	Amino acid transport and metabolism ;
F1GM002263	100	0	NP_416662	COG0583	DNA-binding transcriptional regulator, LysR family	K	Transcription ;
F1GM002264	100	0	NP_416663	COG2855	Uncharacterized membrane protein YadS	S	Function unknown ;
F1GM002265	99.65	0	YP_008850271	COG0648	Endonuclease IV	L	Replication, recombination and repair ;
F1GM002266	99.17	0	NP_416665	COG1522	DNA-binding transcriptional regulator, Lrp family	K	Transcription ;
F1GM002267	98.37	0	NP_416666	COG1972	Nucleoside permease NupC	F	Nucleotide transport and metabolism ;
F1GM002268	99.36	0	NP_416667	COG1957	Inosine-uridine nucleoside N-ribohydrolase	F	Nucleotide transport and metabolism ;
F1GM002269	98.71	3e-172	NP_311082	COG0664	cAMP-binding domain of CRP or a regulatory subunit of cAMP-dependent protein kinases	T	Signal transduction mechanisms ;
F1GM002270	100	0	NP_416669	COG1972	Nucleoside permease NupC	F	Nucleotide transport and metabolism ;
F1GM002271	97.76	0	NP_416670	COG2313	Pseudouridine-5'-phosphate glycosidase (pseudoU degradation)	F	Nucleotide transport and metabolism ;
F1GM002272	98.08	0	NP_311085	COG0524	Sugar or nucleoside kinase, ribokinase family	G	Carbohydrate transport and metabolism ;
F1GM002273	99.64	0	NP_416672	COG3925	N-terminal domain of the phosphotransferase system fructose-specific component IIB	GT	Carbohydrate transport and metabolism ; Signal transduction mechanisms ;
F1GM002274	100	0	YP_008850557	COG1105	Fructose-1-phosphate kinase or kinase (PfkB)	G	Carbohydrate transport and metabolism ;
F1GM002275	99.47	0	NP_416674	COG4668	Mannitol/fructose-specific phosphotransferase system, IIA domain	G	Carbohydrate transport and metabolism ;
F1GM002276	99.49	0	NP_311089	COG2814	Predicted arabinose efflux permease, MFS family	G	Carbohydrate transport and metabolism ;
F1GM002278	100	1e-138	NP_416676	COG0231	Translation elongation factor P (EF-P)/translation initiation factor 5A (eIF-5A)	J	Translation, ribosomal structure and biogenesis ;
F1GM002279	99.8	0	NP_416677	COG0246	Mannitol-1-phosphate/altronate dehydrogenases	G	Carbohydrate transport and metabolism ;
F1GM002280	99.39	0	NP_416678	COG0523	GTPase, G3E family	R	General function prediction only ;
F1GM002281	99.16	7e-170	YP_008848574	COG0671	Membrane-associated phospholipid phosphatase	I	Lipid transport and metabolism ;
F1GM002282	100	2e-139	YP_008848573	COG0791	Cell wall-associated hydrolase, NlpC family	M	Cell wall/membrane/envelope biogenesis ;
F1GM002283	98.35	0	NP_416681	COG2200	EAL domain, c-di-GMP-specific phosphodiesterase class I (or its enzymatically inactive variant)	T	Signal transduction mechanisms ;
F1GM002285	99.67	0	NP_416682	COG4166	ABC-type oligopeptide transport system, periplasmic component	E	Amino acid transport and metabolism ;
F1GM002286	100	0	NP_416683	COG4174	ABC-type microcin C transport system, permease component YejB	Q	Secondary metabolites biosynthesis, transport and catabolism ;
F1GM002287	99.71	0	NP_311098	COG4239	ABC-type microcin C transport system, permease component YejE	Q	Secondary metabolites biosynthesis, transport and catabolism ;
F1GM002288	99.81	0	NP_416685	COG4172	ABC-type microcin C transport system, duplicated ATPase component YejF	Q	Secondary metabolites biosynthesis, transport and catabolism ;
F1GM002290	99.75	0	NP_416687	COG2814	Predicted arabinose efflux permease, MFS family	G	Carbohydrate transport and metabolism ;
F1GM002291	100	5e-173	NP_416688	COG1187	16S rRNA U516 pseudouridylate synthase RsuA and related 23S rRNA U2605, pseudouridylate synthases	J	Translation, ribosomal structure and biogenesis ;
F1GM002292	99.83	0	NP_416689	COG1061	Superfamily II DNA or RNA helicase	KL	Transcription ; Replication, recombination and repair ;
F1GM002293	100	6e-65	YP_008848562	COG1825	Ribosomal protein L25 (general stress protein Ctc)	J	Translation, ribosomal structure and biogenesis ;
F1GM002294	100	0	NP_416691	COG3081	Nucleoid-associated protein YejK (function unknown)	S	Function unknown ;
F1GM002296	100	1e-48	NP_416692	COG3082	Uncharacterized conserved protein YejL, UPF0352 family	S	Function unknown ;
F1GM002297	100	0	NP_416693	COG3083	Membrane-anchored periplasmic protein YejM, alkaline phosphatase superfamily	M	Cell wall/membrane/envelope biogenesis ;
F1GM002303	94.47	5e-138	NP_309676	COG3637	Opacity protein and related surface antigens	M	Cell wall/membrane/envelope biogenesis ;
F1GM002304	90.04	0	NP_308869	COG4733	Phage-related protein, tail component	X	Mobilome: prophages, transposons;
F1GM002305	98.42	2e-131	NP_309674	COG4723	Phage-related protein, tail component	X	Mobilome: prophages, transposons;
F1GM002306	97.63	5e-155	NP_309673	COG1310	Proteasome lid subunit RPN8/RPN11, contains Jab1/MPN domain metalloenzyme (JAMM) motif	O	Posttranslational modification, protein turnover, chaperones ;
F1GM002307	100	7e-175	NP_309672	COG4672	Phage-related protein	X	Mobilome: prophages, transposons;
F1GM002308	95.41	1e-72	NP_309671	COG4718	Phage-related protein	X	Mobilome: prophages, transposons;
F1GM002309	97.3	0	NP_309670	COG1196	Chromosome segregation ATPase	D	Cell cycle control, cell division, chromosome partitioning ;
F1GM002312	97.06	4e-165	NP_309667	COG5492	Uncharacterized conserved protein YjdB, contains Ig-like domain	R	General function prediction only ;
F1GM002319	97.72	0	NP_310203	COG0616	Periplasmic serine protease, ClpP class	O	Posttranslational modification, protein turnover, chaperones ;
F1GM002320	99.06	0	NP_310204	COG5511	Bacteriophage capsid protein	X	Mobilome: prophages, transposons;
F1GM002322	99.06	0	NP_309657	COG5525	Phage terminase, large subunit GpA	X	Mobilome: prophages, transposons;
F1GM002323	98.9	2e-129	NP_415092	COG4220	Phage DNA packaging protein, Nu1 subunit of terminase	X	Mobilome: prophages, transposons;
F1GM002326	75.56	1e-72	NP_416067	COG5562	Uncharacterized conserved protein YbcV, DUF1398 family	S	Function unknown ;
F1GM002330	44.55	5e-17	YP_001341356	COG3646	Phage regulatory protein Rha	X	Mobilome: prophages, transposons;
F1GM002332	95.57	6e-111	NP_309649	COG4678	Muramidase (phage lambda lysozyme)	MX	Cell wall/membrane/envelope biogenesis ; Mobilome: prophages, transposons;
F1GM002336	43.12	2e-87	YP_004215244	COG1403	5-methylcytosine-specific restriction endonuclease McrA	V	Defense mechanisms ;
F1GM002338	69.77	5e-61	YP_003210091	COG4570	Holliday junction resolvase RusA (prophage-encoded endonuclease)	L	Replication, recombination and repair ;
F1GM002339	50.98	8e-30	YP_003210089	COG1974	SOS-response transcriptional repressor LexA (RecA-mediated autopeptidase)	KT	Transcription ; Signal transduction mechanisms ;
F1GM002342	68.42	9e-69	YP_004118081	COG1802	DNA-binding transcriptional regulator, GntR family	K	Transcription ;
F1GM002346	46.15	4e-56	YP_007506100	COG1974	SOS-response transcriptional repressor LexA (RecA-mediated autopeptidase)	KT	Transcription ; Signal transduction mechanisms ;
F1GM002349	99.64	0	NP_416861	COG5532	Uncharacterized conserved protein YfdQ, DUF2303 family	S	Function unknown ;
F1GM002350	97.19	1e-128	NP_416862	COG1896	5'-deoxynucleotidase YfbR and related HD superfamily hydrolases	FR	Nucleotide transport and metabolism ; General function prediction only ;
F1GM002354	68.72	0	NP_930181	COG4974	Site-specific recombinase XerD	L	Replication, recombination and repair ;
F1GM002358	96.41	0	NP_311108	COG3468	Type V secretory pathway, adhesin AidA	MU	Cell wall/membrane/envelope biogenesis ; Intracellular trafficking, secretion, and vesicular transport ;
F1GM002359	100	2e-153	YP_008848548	COG2197	DNA-binding response regulator, NarL/FixJ family, contains REC and HTH domains	TK	Signal transduction mechanisms ; Transcription ;
F1GM002360	100	0	NP_416698	COG4235	Cytochrome c-type biogenesis protein CcmH/NrfG	CO	Energy production and conversion ; Posttranslational modification, protein turnover, chaperones ;
F1GM002361	100	3e-135	NP_416699	COG0526	Thiol-disulfide isomerase or thioredoxin	O	Posttranslational modification, protein turnover, chaperones ;
F1GM002362	100	0	NP_416700	COG1138	Cytochrome c biogenesis factor	CO	Energy production and conversion ; Posttranslational modification, protein turnover, chaperones ;
F1GM002363	100	5e-116	YP_008848544	COG2332	Cytochrome c-type biogenesis protein CcmE	CO	Energy production and conversion ; Posttranslational modification, protein turnover, chaperones ;
F1GM002364	98.55	1e-42	YP_008848543	COG3114	Heme exporter protein D	U	Intracellular trafficking, secretion, and vesicular transport ;
F1GM002365	100	2e-176	YP_008848542	COG0755	ABC-type transport system involved in cytochrome c biogenesis, permease component	O	Posttranslational modification, protein turnover, chaperones ;
F1GM002366	100	5e-148	YP_008848541	COG2386	ABC-type transport system involved in cytochrome c biogenesis, permease component	O	Posttranslational modification, protein turnover, chaperones ;
F1GM002367	100	7e-149	NP_416705	COG4133	ABC-type transport system involved in cytochrome c biogenesis, ATPase component	O	Posttranslational modification, protein turnover, chaperones ;
F1GM002368	100	2e-153	NP_416706	COG3005	Tetraheme cytochrome c subunit of nitrate or TMAO reductase	C	Energy production and conversion ;
F1GM002369	100	1e-111	NP_416707	COG3043	Nitrate reductase cytochrome c-type subunit	CP	Energy production and conversion ; Inorganic ion transport and metabolism ;
F1GM002370	100	0	NP_416708	COG0348	Polyferredoxin	C	Energy production and conversion ;
F1GM002371	100	1e-170	NP_416709	COG1245	Translation initiation factor RLI1, contains Fe-S and AAA+ ATPase domains	J	Translation, ribosomal structure and biogenesis ;
F1GM002372	100	0	NP_416710	COG0243	Anaerobic selenocysteine-containing dehydrogenase	C	Energy production and conversion ;
F1GM002373	100	2e-57	NP_416711	COG3062	Cytoplasmic chaperone NapD for the signal peptide of periplasmic nitrate reductase NapAB	O	Posttranslational modification, protein turnover, chaperones ;
F1GM002374	99.39	4e-120	NP_416712	COG1149	MinD superfamily P-loop ATPase, contains an inserted ferredoxin domain	R	General function prediction only ;
F1GM002375	100	8e-119	NP_416713	COG4574	Serine protease inhibitor ecotin	O	Posttranslational modification, protein turnover, chaperones ;
F1GM002376	99.82	0	NP_416714	COG0579	L-2-hydroxyglutarate oxidase LhgO	G	Carbohydrate transport and metabolism ;
F1GM002377	100	0	NP_416715	COG4615	ABC-type siderophore export system, fused ATPase and permease components	P	Inorganic ion transport and metabolism ;
F1GM002378	100	8e-163	NP_416716	COG3145	Alkylated DNA repair dioxygenase AlkB	L	Replication, recombination and repair ;
F1GM002379	100	0	NP_416717	COG2169	Methylphosphotriester-DNA--protein-cysteine methyltransferase (N-terminal fragment of Ada), contains Zn-binding and two AraC-type DNA-binding domains	L	Replication, recombination and repair ;
F1GM002380	100	0	NP_416718	COG1477	Thiamine biosynthesis lipoprotein ApbE	H	Coenzyme transport and metabolism ;
F1GM002381	99.73	0	NP_416719	COG3203	Outer membrane protein (porin)	M	Cell wall/membrane/envelope biogenesis ;
F1GM002382	100	0	NP_416720	COG2198	HPt (histidine-containing phosphotransfer) domain	T	Signal transduction mechanisms ;
F1GM002383	100	1e-155	YP_008848511	COG2197	DNA-binding response regulator, NarL/FixJ family, contains REC and HTH domains	TK	Signal transduction mechanisms ; Transcription ;
F1GM002384	100	0	NP_416722	COG2205	K+-sensing histidine kinase KdpD	T	Signal transduction mechanisms ;
F1GM002385	100	0	NP_416723	COG3852	Signal transduction histidine kinase, nitrogen specific	T	Signal transduction mechanisms ;
F1GM002386	100	0	NP_416724	COG2204	DNA-binding transcriptional response regulator, NtrC family, contains REC, AAA-type ATPase, and a Fis-type DNA-binding domains	T	Signal transduction mechanisms ;
F1GM002387	100	6e-158	NP_416725	COG1788	Acyl CoA:acetate/3-ketoacid CoA transferase, alpha subunit	I	Lipid transport and metabolism ;
F1GM002388	100	2e-158	NP_416726	COG2057	Acyl CoA:acetate/3-ketoacid CoA transferase, beta subunit	I	Lipid transport and metabolism ;
F1GM002389	100	0	NP_416727	COG2031	Short chain fatty acids transporter	I	Lipid transport and metabolism ;
F1GM002390	100	0	NP_416728	COG0183	Acetyl-CoA acetyltransferase	I	Lipid transport and metabolism ;
F1GM002391	100	0	NP_416729	COG4676	Uncharacterized conserved protein YfaP, DUF2135 family	S	Function unknown ;
F1GM002392	99.64	0	NP_416730	COG5445	Uncharacterized conserved protein YfaQ, DUF2300 domain	S	Function unknown ;
F1GM002393	98.6	0	NP_311138	COG2373	Uncharacterized conserved protein YfaS, alpha-2-macroglobulin family	R	General function prediction only ;
F1GM002394	100	1e-156	NP_416732	COG3234	Uncharacterized conserved protein YfaT, DUF1175 family	S	Function unknown ;
F1GM002395	100	0	NP_416733	COG4685	Uncharacterized conserved protein YfaA, DUF2138 family	S	Function unknown ;
F1GM002396	99.77	0	NP_416734	COG0188	DNA gyrase/topoisomerase IV, subunit A	L	Replication, recombination and repair ;
F1GM002397	100	0	NP_416735	COG2227	2-polyprenyl-3-methyl-5-hydroxy-6-metoxy-1,4-benzoquinol methylase	H	Coenzyme transport and metabolism ;
F1GM002398	100	0	NP_416736	COG3468	Type V secretory pathway, adhesin AidA	MU	Cell wall/membrane/envelope biogenesis ; Intracellular trafficking, secretion, and vesicular transport ;
F1GM002399	100	0	NP_416737	COG0209	Ribonucleotide reductase alpha subunit	F	Nucleotide transport and metabolism ;
F1GM002400	97.46	0	YP_008850710	COG0208	Ribonucleotide reductase beta subunit, ferritin-like domain	F	Nucleotide transport and metabolism ;
F1GM002401	100	5e-57	NP_416739	COG1018	Ferredoxin-NADP reductase	C	Energy production and conversion ;
F1GM002402	41.27	1e-45	NP_253068	COG3642	tRNA A-37 threonylcarbamoyl transferase component Bud32	J	Translation, ribosomal structure and biogenesis ;
F1GM002404	100	0	NP_416742	COG0584	Glycerophosphoryl diester phosphodiesterase	I	Lipid transport and metabolism ;
F1GM002405	100	0	NP_416743	COG2271	Sugar phosphate permease	G	Carbohydrate transport and metabolism ;
F1GM002406	100	0	NP_416744	COG0578	Glycerol-3-phosphate dehydrogenase	C	Energy production and conversion ;
F1GM002407	100	0	NP_416745	COG3075	Anaerobic glycerol-3-phosphate dehydrogenase	E	Amino acid transport and metabolism ;
F1GM002408	100	0	NP_416746	COG0247	Fe-S oxidoreductase	C	Energy production and conversion ;
F1GM002410	99	0	NP_416747	COG5464	Predicted transposase YdaD	L	Replication, recombination and repair ;
F1GM002411	100	2e-37	YP_001165324	COG5464	Predicted transposase YdaD	L	Replication, recombination and repair ;
F1GM002412	100	0	NP_416748	COG3836	2-keto-3-deoxy-L-rhamnonate aldolase RhmA	G	Carbohydrate transport and metabolism ;
F1GM002413	99.77	0	NP_416749	COG2271	Sugar phosphate permease	G	Carbohydrate transport and metabolism ;
F1GM002414	99.01	0	NP_311162	COG4948	L-alanine-DL-glutamate epimerase or related enzyme of enolase superfamily	MR	Cell wall/membrane/envelope biogenesis ; General function prediction only ;
F1GM002415	100	4e-103	NP_416751	COG1414	DNA-binding transcriptional regulator, IclR family	K	Transcription ;
F1GM002417	100	0	NP_416752	COG1546	Nicotinamide mononucleotide (NMN) deamidase PncC	H	Coenzyme transport and metabolism ;
F1GM002419	100	6e-94	NP_416754	COG0494	8-oxo-dGTP pyrophosphatase MutT and related house-cleaning NTP pyrophosphohydrolases, NUDIX family	V	Defense mechanisms ;
F1GM002420	100	1e-142	NP_416755	COG0406	Broad specificity phosphatase PhoE	G	Carbohydrate transport and metabolism ;
F1GM002421	100	0	NP_416756	COG0399	dTDP-4-amino-4,6-dideoxygalactose transaminase	M	Cell wall/membrane/envelope biogenesis ;
F1GM002422	100	0	NP_416757	COG0463	Glycosyltransferase involved in cell wall bisynthesis	M	Cell wall/membrane/envelope biogenesis ;
F1GM002423	100	0	NP_416758	COG0451	Nucleoside-diphosphate-sugar epimerase	M	Cell wall/membrane/envelope biogenesis ;
F1GM002424	100	0	NP_416759	COG0726	Peptidoglycan/xylan/chitin deacetylase, PgdA/CDA1 family	GM	Carbohydrate transport and metabolism ; Cell wall/membrane/envelope biogenesis ;
F1GM002425	100	0	NP_416760	COG1807	4-amino-4-deoxy-L-arabinose transferase or related glycosyltransferase of PMT family	M	Cell wall/membrane/envelope biogenesis ;
F1GM002426	100	3e-73	YP_588462	COG2076	Multidrug transporter EmrE and related cation transporters	V	Defense mechanisms ;
F1GM002427	40.16	6e-21	YP_006588550	COG2076	Multidrug transporter EmrE and related cation transporters	V	Defense mechanisms ;
F1GM002429	100	0	NP_416763	COG0318	Acyl-CoA synthetase (AMP-forming)/AMP-acid ligase II	IQ	Lipid transport and metabolism ; Secondary metabolites biosynthesis, transport and catabolism ;
F1GM002430	100	0	YP_008850750	COG1441	O-succinylbenzoate synthase	H	Coenzyme transport and metabolism ;
F1GM002431	100	0	NP_416765	COG0447	1,4-Dihydroxy-2-naphthoyl-CoA synthase	H	Coenzyme transport and metabolism ;
F1GM002432	100	0	NP_416766	COG0596	Pimeloyl-ACP methyl ester carboxylesterase	HR	Coenzyme transport and metabolism ; General function prediction only ;
F1GM002433	100	0	NP_416767	COG1165	2-succinyl-5-enolpyruvyl-6-hydroxy-3-cyclohexene-1-carboxylate synthase	H	Coenzyme transport and metabolism ;
F1GM002434	99.54	0	NP_416768	COG1169	Isochorismate synthase EntC	HQ	Coenzyme transport and metabolism ; Secondary metabolites biosynthesis, transport and catabolism ;
F1GM002435	100	7e-68	YP_008850755	COG4575	Membrane-anchored ribosome-binding protein, inhibits growth in stationary phase, ElaB/YqjD/DUF883 family	J	Translation, ribosomal structure and biogenesis ;
F1GM002436	100	2e-112	NP_416770	COG2153	Predicted N-acyltransferase, GNAT family	R	General function prediction only ;
F1GM002437	100	0	NP_416771	COG1234	Ribonuclease BN, tRNA processing enzyme	J	Translation, ribosomal structure and biogenesis ;
F1GM002438	99.75	0	NP_416772	COG5160	Protease, Ulp1 family	O	Posttranslational modification, protein turnover, chaperones ;
F1GM002439	100	0	NP_416773	COG2304	Secreted protein containing bacterial Ig-like domain and vWFA domain	R	General function prediction only ;
F1GM002440	100	0	NP_416774	COG2234	Zn-dependent amino- or carboxypeptidase, M28 family	O	Posttranslational modification, protein turnover, chaperones ;
F1GM002445	100	0	NP_311187	COG1007	NADH:ubiquinone oxidoreductase subunit 2 (chain N)	C	Energy production and conversion ;
F1GM002446	100	0	NP_416780	COG1008	NADH:ubiquinone oxidoreductase subunit 4 (chain M)	C	Energy production and conversion ;
F1GM002447	100	0	NP_416781	COG1009	NADH:ubiquinone oxidoreductase subunit 5 (chain L)/Multisubunit Na+/H+ antiporter, MnhA subunit	CP	Energy production and conversion ; Inorganic ion transport and metabolism ;
F1GM002448	100	3e-64	YP_008850775	COG0713	NADH:ubiquinone oxidoreductase subunit 11 or 4L (chain K)	C	Energy production and conversion ;
F1GM002449	100	1e-129	NP_416783	COG0839	NADH:ubiquinone oxidoreductase subunit 6 (chain J)	C	Energy production and conversion ;
F1GM002450	100	1e-132	NP_416784	COG1143	Formate hydrogenlyase subunit 6/NADH:ubiquinone oxidoreductase 23 kD subunit (chain I)	C	Energy production and conversion ;
F1GM002451	100	0	YP_008850778	COG1005	NADH:ubiquinone oxidoreductase subunit 1 (chain H)	C	Energy production and conversion ;
F1GM002452	100	0	NP_416786	COG3383	Predicted molibdopterin-dependent oxidoreductase YjgC	R	General function prediction only ;
F1GM002453	100	0	YP_008850780	COG1894	NADH:ubiquinone oxidoreductase, NADH-binding 51 kD subunit (chain F)	C	Energy production and conversion ;
F1GM002454	100	9e-124	NP_416788	COG1905	NADH:ubiquinone oxidoreductase 24 kD subunit (chain E)	C	Energy production and conversion ;
F1GM002455	99.67	0	YP_008850782	COG0852	NADH:ubiquinone oxidoreductase 27 kD subunit (chain C)	C	Energy production and conversion ;
F1GM002456	100	1e-165	NP_416790	COG0377	NADH:ubiquinone oxidoreductase 20 kD subunit (chhain B) or related Fe-S oxidoreductase	C	Energy production and conversion ;
F1GM002457	100	1e-101	NP_416791	COG0838	NADH:ubiquinone oxidoreductase subunit 3 (chain A)	C	Energy production and conversion ;
F1GM002458	100	0	NP_416792	COG0583	DNA-binding transcriptional regulator, LysR family	K	Transcription ;
F1GM002459	100	0	NP_416793	COG0436	Aspartate/methionine/tyrosine aminotransferase	E	Amino acid transport and metabolism ;
F1GM002460	100	3e-147	NP_416794	COG1896	5'-deoxynucleotidase YfbR and related HD superfamily hydrolases	FR	Nucleotide transport and metabolism ; General function prediction only ;
F1GM002461	100	0	NP_416795	COG0490	K+/H+ antiporter YhaU, regulatory subunit KhtT	P	Inorganic ion transport and metabolism ;
F1GM002462	99.54	6e-156	NP_416796	COG0637	Beta-phosphoglucomutase or related phosphatase, HAD superfamily	GR	Carbohydrate transport and metabolism ; General function prediction only ;
F1GM002463	100	3e-123	YP_008850791	COG3013	Uncharacterized protein YfbU, UPF0304 family	S	Function unknown ;
F1GM002464	100	4e-109	YP_008850792	COG3092	Uncharacterized membrane protein YfbV, UPF0208 family	S	Function unknown ;
F1GM002466	100	0	NP_416799	COG0282	Acetate kinase	C	Energy production and conversion ;
F1GM002467	100	0	NP_416800	COG0857	BioD-like N-terminal domain of phosphotransacetylase	R	General function prediction only ;
F1GM002468	100	0	NP_416801	COG1288	Uncharacterized membrane protein YfcC, ion transporter superfamily	R	General function prediction only ;
F1GM002469	100	2e-132	NP_416802	COG1443	Isopentenyldiphosphate isomerase	I	Lipid transport and metabolism ;
F1GM002470	100	3e-133	NP_416803	COG0622	Predicted phosphodiesterase	R	General function prediction only ;
F1GM002471	100	5e-158	NP_416804	COG0625	Glutathione S-transferase	O	Posttranslational modification, protein turnover, chaperones ;
F1GM002472	100	1e-160	NP_416805	COG0625	Glutathione S-transferase	O	Posttranslational modification, protein turnover, chaperones ;
F1GM002473	100	6e-84	YP_008850801	COG1539	Dihydroneopterin aldolase	H	Coenzyme transport and metabolism ;
F1GM002474	100	0	NP_416807	COG1090	NAD dependent epimerase/dehydratase family enzyme	R	General function prediction only ;
F1GM002475	100	0	NP_416808	COG5464	Predicted transposase YdaD	L	Replication, recombination and repair ;
F1GM002476	100	0	NP_416809	COG4598	ABC-type histidine transport system, ATPase component	E	Amino acid transport and metabolism ;
F1GM002477	99.58	4e-173	YP_008850812	COG4160	ABC-type arginine/histidine transport system, permease component	E	Amino acid transport and metabolism ;
F1GM002478	100	2e-162	NP_416811	COG4215	ABC-type arginine transport system, permease component	E	Amino acid transport and metabolism ;
[truncated: 1,913 more rows]
