# Supplementary material for: Genomic characterization of Escherichia coli LCT-EC001, an extremely multidrug-resistant strain with an amazing number of resistance genes
Source: Gut Pathog. 2019 May 21;11:25. doi: 10.1186/s13099-019-0298-5 (PMC6528259; doi:10.1186/s13099-019-0298-5)
Supplement: Supplementary file 5 — Additional file 5. Gene distribution of LCT-EC001 in the KEGG database. [file 13099_2019_298_MOESM5_ESM.xls]

## Sheet: additional file 5-table S5
Gene_id	Identity	E_value	Kegg_geneID	Ko_id	Ko_name	Ko_defi	Ko_EC	Ko_class
F1GM000001	43.16	1e-76	ava:Ava_3254	K00986	E2.7.7.49	RNA-directed DNA polymerase	2.7.7.49	--
F1GM000002	46.43	3e-16	kpn:KPN_01073	K12149	dinI	DNA-damage-inducible protein I	--	--
F1GM000003	99.81	0	efe:EFER_4471	K02837	prfC	peptide chain release factor 3	--	--
F1GM000004	100	2e-138	ssn:SSON_4526	K04065	osmY	hyperosmotically inducible periplasmic protein	--	--
F1GM000007	98.46	0	ecy:ECSE_4653	K03424	tatD	TatD DNase family protein	3.1.21.-	--
F1GM000008	52.41	1e-106	sbm:Shew185_2284	K04069	pflA, pflC, pflE	pyruvate formate lyase activating enzyme	1.97.1.4	--
F1GM000011	98.46	0	ecy:ECSE_4653	K03424	tatD	TatD DNase family protein	3.1.21.-	--
F1GM000012	52.41	1e-106	sbm:Shew185_2284	K04069	pflA, pflC, pflE	pyruvate formate lyase activating enzyme	1.97.1.4	--
F1GM000014	100	0	sdy:SDY_4641	K01619	E4.1.2.4, deoC	deoxyribose-phosphate aldolase	4.1.2.4	Metabolism; Carbohydrate metabolism; Pentose phosphate pathway [PATH:ko00030]
F1GM000015	99.77	0	sbc:SbBS512_E4929	K00758	E2.4.2.4, deoA	thymidine phosphorylase	2.4.2.4	Metabolism; Nucleotide metabolism; Pyrimidine metabolism [PATH:ko00240]Metabolism; Xenobiotics biodegradation and metabolism; Drug metabolism - other enzymes [PATH:ko00983]Human Diseases; Cancers; Bladder cancer [PATH:ko05219]
F1GM000016	100	0	sbc:SbBS512_E4930	K01839	deoB	phosphopentomutase	5.4.2.7	Metabolism; Carbohydrate metabolism; Pentose phosphate pathway [PATH:ko00030]Metabolism; Nucleotide metabolism; Purine metabolism [PATH:ko00230]
F1GM000017	100	2e-176	sbc:SbBS512_E4931	K03784	deoD	purine-nucleoside phosphorylase	2.4.2.1	Metabolism; Nucleotide metabolism; Purine metabolism [PATH:ko00230]Metabolism; Nucleotide metabolism; Pyrimidine metabolism [PATH:ko00240]Metabolism; Metabolism of cofactors and vitamins; Nicotinate and nicotinamide metabolism [PATH:ko00760]
F1GM000019	99.7	0	ecm:EcSMS35_4935	K03800	lplA	lipoate-protein ligase A	2.7.7.63	Metabolism; Metabolism of cofactors and vitamins; Lipoic acid metabolism [PATH:ko00785]
F1GM000020	100	9e-156	sbo:SBO_4450	K07186	smp	membrane protein	--	--
F1GM000021	100	0	eum:ECUMN_5012	K01079	serB, PSPH	phosphoserine phosphatase	3.1.3.3	Metabolism; Amino acid metabolism; Glycine, serine and threonine metabolism [PATH:ko00260]Metabolism; Energy metabolism; Methane metabolism [PATH:ko00680]Metabolism; Overview; Carbon metabolism [PATH:ko01200]Metabolism; Overview; Biosynthesis of amino acids [PATH:ko01230]
F1GM000022	100	0	eci:UTI89_C5160	K04485	sms, radA	DNA repair protein RadA/Sms	--	--
F1GM000023	99.76	0	sfv:SFV_4424	K06211	nadR	HipB family transcriptional regulator, involved in the regulation of NAD biosynthesis	--	Metabolism; Metabolism of cofactors and vitamins; Nicotinate and nicotinamide metabolism [PATH:ko00760]
F1GM000025	72.99	0	pen:PSEEN0810	K01552	E3.6.3.-	--	--	--
F1GM000026	99.84	0	sbo:SBO_4455	K08309	slt	soluble lytic murein transglycosylase	3.2.1.-	--
F1GM000027	100	2e-65	sdy:SDY_4654	K03720	trpR	TrpR family transcriptional regulator, trp operon repressor	--	--
F1GM000029	99.53	3e-155	ssn:SSON_4545	K01834	PGAM, gpm	phosphoglycerate mutase	5.4.2.1	Metabolism; Carbohydrate metabolism; Glycolysis / Gluconeogenesis [PATH:ko00010]Metabolism; Amino acid metabolism; Glycine, serine and threonine metabolism [PATH:ko00260]Metabolism; Energy metabolism; Methane metabolism [PATH:ko00680]Metabolism; Overview; Carbon metabolism [PATH:ko01200]Metabolism; Overview; Biosynthesis of amino acids [PATH:ko01230]Human Diseases; Cancers; Central carbon metabol…
F1GM000030	100	0	sbc:SbBS512_E4943	K05804	rob	right origin-binding protein	--	--
F1GM000031	100	1e-113	sdy:SDY_4658	K05805	creA	CreA protein	--	--
F1GM000032	100	3e-168	sdy:SDY_4659	K07663	creB	two-component system, OmpR family, catabolic regulation response regulator CreB	--	Environmental Information Processing; Signal transduction; Two-component system [PATH:ko02020]
F1GM000033	100	0	sbo:SBO_4462	K07641	creC	two-component system, OmpR family, sensor histidine kinase CreC	2.7.13.3	Environmental Information Processing; Signal transduction; Two-component system [PATH:ko02020]
F1GM000034	100	0	ecm:EcSMS35_4951	K06143	creD	inner membrane protein	--	--
F1GM000035	100	1e-176	sdy:SDY_4662	K07773	arcA	two-component system, OmpR family, aerobic respiration control protein ArcA	--	Environmental Information Processing; Signal transduction; Two-component system [PATH:ko02020]
F1GM000036	99.56	1e-167	eum:ECUMN_5033	K02533	lasT	tRNA/rRNA methyltransferase	2.1.1.-	--
F1GM000037	100	0	ecw:EcE24377A_0001	K12524	thrA	bifunctional aspartokinase / homoserine dehydrogenase 1	2.7.2.4 1.1.1.3	Metabolism; Amino acid metabolism; Glycine, serine and threonine metabolism [PATH:ko00260]Metabolism; Amino acid metabolism; Cysteine and methionine metabolism [PATH:ko00270]Metabolism; Amino acid metabolism; Lysine biosynthesis [PATH:ko00300]Metabolism; Overview; Biosynthesis of amino acids [PATH:ko01230]
F1GM000038	100	0	sdy:SDY_0003	K00872	E2.7.1.39A, thrB	homoserine kinase	2.7.1.39	Metabolism; Amino acid metabolism; Glycine, serine and threonine metabolism [PATH:ko00260]Metabolism; Overview; Biosynthesis of amino acids [PATH:ko01230]
F1GM000039	99.77	0	sdy:SDY_0004	K01733	E4.2.3.1, thrC	threonine synthase	4.2.3.1	Metabolism; Amino acid metabolism; Glycine, serine and threonine metabolism [PATH:ko00260]Metabolism; Metabolism of cofactors and vitamins; Vitamin B6 metabolism [PATH:ko00750]Metabolism; Overview; Biosynthesis of amino acids [PATH:ko01230]
F1GM000041	99.22	0	ebd:ECBD_3612	K09861	K09861	hypothetical protein	--	--
F1GM000042	100	0	ebd:ECBD_3611	K03310	TC.AGCS	alanine or glycine:cation symporter, AGCS family	--	--
F1GM000043	100	0	ssn:SSON_0009	K00616	E2.2.1.2, talA, talB	transaldolase	2.2.1.2	Metabolism; Carbohydrate metabolism; Pentose phosphate pathway [PATH:ko00030]Metabolism; Overview; Carbon metabolism [PATH:ko01200]Metabolism; Overview; Biosynthesis of amino acids [PATH:ko01230]
F1GM000044	100	8e-142	sbc:SbBS512_E0009	K03831	mogA	molybdopterin adenylyltransferase	--	Genetic Information Processing; Folding, sorting and degradation; Sulfur relay system [PATH:ko04122]
F1GM000045	100	3e-129	ssn:SSON_0011	K07034	K07034	--	--	--
F1GM000048	100	0	sdy:SDY_0013	K04043	dnaK	molecular chaperone DnaK	--	Genetic Information Processing; Folding, sorting and degradation; RNA degradation [PATH:ko03018]Human Diseases; Infectious diseases; Tuberculosis [PATH:ko05152]
F1GM000049	99.73	0	ssn:SSON_0015	K03686	dnaJ	molecular chaperone DnaJ	--	--
F1GM000052	100	2e-87	ecj:JW3528	K07497	K07497	putative transposase	--	--
F1GM000053	99.14	4e-78	ecj:JW3528	K07497	K07497	putative transposase	--	--
F1GM000054	100	6e-125	sfx:S0497	K07483	K07483	transposase	--	--
F1GM000055	99.74	0	ebd:ECBD_3600	K03313	nhaA	Na+:H+ antiporter, NhaA family	--	--
F1GM000056	100	0	sbo:SBO_0019	K03717	nhaR	LysR family transcriptional regulator, transcriptional activator of nhaA	--	--
F1GM000060	100	4e-37	sfv:SFV_0018	K02968	RP-S20, rpsT	small subunit ribosomal protein S20	--	Genetic Information Processing; Translation; Ribosome [PATH:ko03010]
F1GM000061	99.68	0	ebd:ECBD_3591	K11753	ribF	riboflavin kinase / FMN adenylyltransferase	2.7.1.26 2.7.7.2	Metabolism; Metabolism of cofactors and vitamins; Riboflavin metabolism [PATH:ko00740]
F1GM000062	99.68	0	sfl:SF0022	K01870	IARS, ileS	isoleucyl-tRNA synthetase	6.1.1.5	Genetic Information Processing; Translation; Aminoacyl-tRNA biosynthesis [PATH:ko00970]
F1GM000063	100	2e-116	sdy:SDY_0049	K03101	lspA	signal peptidase II	3.4.23.36	Genetic Information Processing; Folding, sorting and degradation; Protein export [PATH:ko03060]
F1GM000064	100	3e-105	sbc:SbBS512_E0032	K03774	slpA	FKBP-type peptidyl-prolyl cis-trans isomerase SlpA	5.2.1.8	--
F1GM000065	100	0	sdy:SDY_0051	K03527	E1.17.1.2, lytB, ispH	4-hydroxy-3-methylbut-2-enyl diphosphate reductase	1.17.1.2	Metabolism; Metabolism of terpenoids and polyketides; Terpenoid backbone biosynthesis [PATH:ko00900]
F1GM000066	98.01	0	ecm:EcSMS35_0028	K12700	rihC	non-specific riboncleoside hydrolase	3.2.-.-	--
F1GM000067	99.63	0	ecl:EcolC_3624	K00215	dapB	dihydrodipicolinate reductase	1.3.1.26	Metabolism; Amino acid metabolism; Lysine biosynthesis [PATH:ko00300]Metabolism; Overview; Biosynthesis of amino acids [PATH:ko01230]
F1GM000068	99.71	0	ecg:E2348C_0032	K01956	carA, CPA1	carbamoyl-phosphate synthase small subunit	6.3.5.5	Metabolism; Nucleotide metabolism; Pyrimidine metabolism [PATH:ko00240]Metabolism; Amino acid metabolism; Alanine, aspartate and glutamate metabolism [PATH:ko00250]
F1GM000069	99.81	0	efe:EFER_0041	K01955	carB, CPA2	carbamoyl-phosphate synthase large subunit	6.3.5.5	Metabolism; Nucleotide metabolism; Pyrimidine metabolism [PATH:ko00240]Metabolism; Amino acid metabolism; Alanine, aspartate and glutamate metabolism [PATH:ko00250]
F1GM000071	100	3e-93	sfx:S0033	K08277	caiF	transcriptional activator CaiF	--	--
F1GM000072	98.47	6e-143	ecv:APECO1_1946	K08279	caiE	carnitine operon protein CaiE	--	--
F1GM000073	99.23	0	ecz:ECS88_0039	K08299	caiD	carnitinyl-CoA dehydratase	4.2.1.-	--
F1GM000074	99.01	0	eum:ECUMN_0039	K02182	caiC	crotonobetaine/carnitine-CoA ligase	6.2.1.-	--
F1GM000075	99.75	0	sfx:S0037	K08298	caiB	crotonobetainyl-CoA:carnitine CoA-transferase	2.8.3.-	--
F1GM000076	100	0	sdy:SDY_0061	K08297	caiA	crotonobetainyl-CoA dehydrogenase	1.3.99.-	--
F1GM000077	100	0	ssn:SSON_0048	K05245	caiT	L-carnitine/gamma-butyrobetaine antiporter	--	--
F1GM000078	100	0	eok:G2583_0043	K03521	fixA, etfB	electron transfer flavoprotein beta subunit	--	--
F1GM000079	100	0	ssn:SSON_0050	K03522	fixB, etfA	electron transfer flavoprotein alpha subunit	--	--
F1GM000080	100	0	ebd:ECBD_3572	K00313	fixC	electron transfer flavoprotein-quinone oxidoreductase	1.5.5.-	--
F1GM000081	100	2e-66	sdy:SDY_0066	K03855	fixX	ferredoxin like protein	--	--
F1GM000082	100	0	ebd:ECBD_3570	K08368	yaaU	MFS transporter, putative metabolite transport protein	--	--
F1GM000083	100	8e-130	ebd:ECBD_3569	K11746	kefF	glutathione-regulated potassium-efflux system ancillary protein KefF	--	--
F1GM000084	100	0	ecl:EcolC_3608	K11745	kefC	glutathione-regulated potassium-efflux system ancillary protein KefC	--	--
F1GM000085	100	4e-146	ecv:APECO1_1934	K00287	folA	dihydrofolate reductase	1.5.1.3	Metabolism; Metabolism of cofactors and vitamins; One carbon pool by folate [PATH:ko00670]Metabolism; Metabolism of cofactors and vitamins; Folate biosynthesis [PATH:ko00790]
F1GM000086	100	0	sbc:SbBS512_E0043	K01525	apaH	bis(5'-nucleosyl)-tetraphosphatase (symmetrical)	3.6.1.41	Metabolism; Nucleotide metabolism; Purine metabolism [PATH:ko00230]
F1GM000087	100	9e-83	sdy:SDY_0075	K06195	apaG	ApaG protein	--	--
F1GM000088	100	0	sbo:SBO_0040	K02528	ksgA	16S rRNA (adenine1518-N6/adenine1519-N6)-dimethyltransferase	2.1.1.182	--
F1GM000089	100	0	ebd:ECBD_3563	K00097	pdxA	4-hydroxythreonine-4-phosphate dehydrogenase	1.1.1.262	Metabolism; Metabolism of cofactors and vitamins; Vitamin B6 metabolism [PATH:ko00750]
F1GM000090	100	0	sbo:SBO_0042	K03771	surA	peptidyl-prolyl cis-trans isomerase SurA	5.2.1.8	--
F1GM000091	99.87	0	ebd:ECBD_3561	K04744	lptD, imp, ostA	LPS-assembly protein	--	--
F1GM000092	100	0	ecl:EcolC_3600	K05801	djlA	DnaJ like chaperone protein	--	--
F1GM000094	100	3e-164	sdy:SDY_0082	K06177	rluA	ribosomal large subunit pseudouridine synthase A	5.4.99.12	--
F1GM000095	100	0	ebd:ECBD_3558	K03580	hepA	ATP-dependent helicase HepA	3.6.4.-	--
F1GM000096	99.74	0	ecl:EcolC_3597	K02336	DPO2, polB	DNA polymerase II	2.7.7.7	--
F1GM000097	100	8e-175	ecl:EcolC_3596	K01786	araD	L-ribulose-5-phosphate 4-epimerase	5.1.3.4	Metabolism; Carbohydrate metabolism; Pentose and glucuronate interconversions [PATH:ko00040]
F1GM000098	100	0	ecj:JW0061	K01804	araA	L-arabinose isomerase	5.3.1.4	Metabolism; Carbohydrate metabolism; Pentose and glucuronate interconversions [PATH:ko00040]
F1GM000099	100	0	ecj:JW0062	K00853	araB	L-ribulokinase	2.7.1.16	Metabolism; Carbohydrate metabolism; Pentose and glucuronate interconversions [PATH:ko00040]
F1GM000100	100	0	eok:G2583_0067	K02099	araC	AraC family transcriptional regulator, arabinose operon regulatory protein	--	--
F1GM000102	100	4e-169	ecj:JW0065	K02062	ABC.VB1.A, thiQ	thiamine transport system ATP-binding protein	--	Environmental Information Processing; Membrane transport; ABC transporters [PATH:ko02010]
F1GM000103	100	0	ecj:JW0066	K02063	ABC.VB1.P, thiP	thiamine transport system permease protein	--	Environmental Information Processing; Membrane transport; ABC transporters [PATH:ko02010]
F1GM000104	99.69	0	ebd:ECBD_3549	K02064	ABC.VB1.S, tbpA	thiamine transport system substrate-binding protein	--	Environmental Information Processing; Membrane transport; ABC transporters [PATH:ko02010]
F1GM000105	100	0	ecj:JW0068	K11925	sgrR	SgrR family transcriptional regulator	--	--
F1GM000107	99.74	0	ecj:JW0069	K03291	MFS.SET	MFS transporter, SET family, sugar efflux transporter	--	--
F1GM000108	100	7e-150	sbc:SbBS512_E0065	K01704	leuD	3-isopropylmalate/(R)-2-methylmalate dehydratase small subunit	4.2.1.33 4.2.1.35	Metabolism; Amino acid metabolism; Valine, leucine and isoleucine biosynthesis [PATH:ko00290]Metabolism; Carbohydrate metabolism; C5-Branched dibasic acid metabolism [PATH:ko00660]Metabolism; Overview; 2-Oxocarboxylic acid metabolism [PATH:ko01210]Metabolism; Overview; Biosynthesis of amino acids [PATH:ko01230]
F1GM000109	100	0	sbc:SbBS512_E0066	K01703	leuC	3-isopropylmalate/(R)-2-methylmalate dehydratase large subunit	4.2.1.33 4.2.1.35	Metabolism; Amino acid metabolism; Valine, leucine and isoleucine biosynthesis [PATH:ko00290]Metabolism; Carbohydrate metabolism; C5-Branched dibasic acid metabolism [PATH:ko00660]Metabolism; Overview; 2-Oxocarboxylic acid metabolism [PATH:ko01210]Metabolism; Overview; Biosynthesis of amino acids [PATH:ko01230]
F1GM000110	100	0	ebd:ECBD_3543	K00052	E1.1.1.85, leuB	3-isopropylmalate dehydrogenase	1.1.1.85	Metabolism; Amino acid metabolism; Valine, leucine and isoleucine biosynthesis [PATH:ko00290]Metabolism; Carbohydrate metabolism; C5-Branched dibasic acid metabolism [PATH:ko00660]Metabolism; Overview; 2-Oxocarboxylic acid metabolism [PATH:ko01210]Metabolism; Overview; Biosynthesis of amino acids [PATH:ko01230]
F1GM000111	100	0	ebd:ECBD_3542	K01649	E2.3.3.13, leuA	2-isopropylmalate synthase	2.3.3.13	Metabolism; Amino acid metabolism; Valine, leucine and isoleucine biosynthesis [PATH:ko00290]Metabolism; Carbohydrate metabolism; Pyruvate metabolism [PATH:ko00620]Metabolism; Overview; 2-Oxocarboxylic acid metabolism [PATH:ko01210]Metabolism; Overview; Biosynthesis of amino acids [PATH:ko01230]
F1GM000112	100	0	ebd:ECBD_3540	K05798	leuO	LysR family transcriptional regulator, transcriptional activator for leuABCD operon	--	--
F1GM000113	100	0	ecl:EcolC_3580	K01652	E2.2.1.6L, ilvB, ilvG, ilvI	acetolactate synthase I/II/III large subunit	2.2.1.6	Metabolism; Amino acid metabolism; Valine, leucine and isoleucine biosynthesis [PATH:ko00290]Metabolism; Carbohydrate metabolism; Butanoate metabolism [PATH:ko00650]Metabolism; Carbohydrate metabolism; C5-Branched dibasic acid metabolism [PATH:ko00660]Metabolism; Metabolism of cofactors and vitamins; Pantothenate and CoA biosynthesis [PATH:ko00770]Metabolism; Overview; 2-Oxocarboxylic acid metabo…
F1GM000114	100	1e-113	ebd:ECBD_3538	K01653	E2.2.1.6S, ilvH, ilvN	acetolactate synthase I/III small subunit	2.2.1.6	Metabolism; Amino acid metabolism; Valine, leucine and isoleucine biosynthesis [PATH:ko00290]Metabolism; Carbohydrate metabolism; Butanoate metabolism [PATH:ko00650]Metabolism; Carbohydrate metabolism; C5-Branched dibasic acid metabolism [PATH:ko00660]Metabolism; Metabolism of cofactors and vitamins; Pantothenate and CoA biosynthesis [PATH:ko00770]Metabolism; Overview; 2-Oxocarboxylic acid metabo…
F1GM000115	99.7	0	sbc:SbBS512_E0073	K03435	fruR1, fruR	LacI family transcriptional regulator, fructose operon transcriptional repressor	--	--
F1GM000116	100	5e-110	ecj:JW0079	K03925	mraZ	MraZ protein	--	--
F1GM000117	100	0	ecv:APECO1_1904	K03438	mraW	S-adenosyl-methyltransferase	2.1.1.-	--
F1GM000118	100	3e-84	sdy:SDY_0113	K03586	ftsL	cell division protein FtsL	--	--
F1GM000119	98.82	0	sdy:SDY_0114	K03587	ftsI	cell division protein FtsI (penicillin-binding protein 3)	2.4.1.129	Metabolism; Glycan biosynthesis and metabolism; Peptidoglycan biosynthesis [PATH:ko00550]Human Diseases; Drug resistance; beta-Lactam resistance [PATH:ko01501]
F1GM000120	99.79	0	eck:EC55989_0081	K01928	E6.3.2.13, murE	UDP-N-acetylmuramoylalanyl-D-glutamate--2,6-diaminopimelate ligase	6.3.2.13	Metabolism; Amino acid metabolism; Lysine biosynthesis [PATH:ko00300]Metabolism; Glycan biosynthesis and metabolism; Peptidoglycan biosynthesis [PATH:ko00550]
F1GM000121	100	0	sbc:SbBS512_E0079	K01929	murF	UDP-N-acetylmuramoylalanyl-D-glutamyl-2,6-diaminopimelate--D-alanyl-D-alanine ligase	6.3.2.10	Metabolism; Amino acid metabolism; Lysine biosynthesis [PATH:ko00300]Metabolism; Glycan biosynthesis and metabolism; Peptidoglycan biosynthesis [PATH:ko00550]Human Diseases; Drug resistance; Vancomycin resistance [PATH:ko01502]
F1GM000122	100	0	sbc:SbBS512_E0080	K01000	mraY	phospho-N-acetylmuramoyl-pentapeptide-transferase	2.7.8.13	Metabolism; Glycan biosynthesis and metabolism; Peptidoglycan biosynthesis [PATH:ko00550]Human Diseases; Drug resistance; Vancomycin resistance [PATH:ko01502]
F1GM000123	100	0	ecr:ECIAI1_0087	K01925	murD	UDP-N-acetylmuramoylalanine--D-glutamate ligase	6.3.2.9	Metabolism; Metabolism of other amino acids; D-Glutamine and D-glutamate metabolism [PATH:ko00471]Metabolism; Glycan biosynthesis and metabolism; Peptidoglycan biosynthesis [PATH:ko00550]
F1GM000124	99.76	0	sdy:SDY_0119	K03588	ftsW, spoVE	cell division protein FtsW	--	Cellular Processes; Cell growth and death; Cell cycle - Caulobacter [PATH:ko04112]
F1GM000125	100	0	sbo:SBO_0078	K02563	murG	UDP-N-acetylglucosamine--N-acetylmuramyl-(pentapeptide) pyrophosphoryl-undecaprenol N-acetylglucosamine transferase	2.4.1.227	Metabolism; Glycan biosynthesis and metabolism; Peptidoglycan biosynthesis [PATH:ko00550]Human Diseases; Drug resistance; Vancomycin resistance [PATH:ko01502]Cellular Processes; Cell growth and death; Cell cycle - Caulobacter [PATH:ko04112]
F1GM000126	100	0	ebd:ECBD_3526	K01924	murC	UDP-N-acetylmuramate--alanine ligase	6.3.2.8	Metabolism; Metabolism of other amino acids; D-Glutamine and D-glutamate metabolism [PATH:ko00471]Metabolism; Glycan biosynthesis and metabolism; Peptidoglycan biosynthesis [PATH:ko00550]
F1GM000127	100	0	ssn:SSON_0100	K01921	ddl	D-alanine-D-alanine ligase	6.3.2.4	Metabolism; Metabolism of other amino acids; D-Alanine metabolism [PATH:ko00473]Metabolism; Glycan biosynthesis and metabolism; Peptidoglycan biosynthesis [PATH:ko00550]Human Diseases; Drug resistance; Vancomycin resistance [PATH:ko01502]
F1GM000128	100	0	sbc:SbBS512_E0086	K03589	ftsQ	cell division protein FtsQ	--	Cellular Processes; Cell growth and death; Cell cycle - Caulobacter [PATH:ko04112]
F1GM000129	100	0	sdy:SDY_0124	K03590	ftsA	cell division protein FtsA	--	Cellular Processes; Cell growth and death; Cell cycle - Caulobacter [PATH:ko04112]
F1GM000130	100	0	sdy:SDY_0125	K03531	ftsZ	cell division protein FtsZ	--	Cellular Processes; Cell growth and death; Cell cycle - Caulobacter [PATH:ko04112]
F1GM000131	100	0	sdy:SDY_0126	K02535	lpxC	UDP-3-O-[3-hydroxymyristoyl] N-acetylglucosamine deacetylase	3.5.1.-	Metabolism; Glycan biosynthesis and metabolism; Lipopolysaccharide biosynthesis [PATH:ko00540]
F1GM000132	99.49	4e-144	ebd:ECBD_3520	K13301	secM	secretion monitor	--	Genetic Information Processing; Folding, sorting and degradation; Protein export [PATH:ko03060]Environmental Information Processing; Membrane transport; Bacterial secretion system [PATH:ko03070]
F1GM000133	100	0	sbc:SbBS512_E0092	K03070	secA	preprotein translocase subunit SecA	--	Genetic Information Processing; Folding, sorting and degradation; Protein export [PATH:ko03060]Environmental Information Processing; Membrane transport; Bacterial secretion system [PATH:ko03070]
F1GM000134	100	1e-90	ebd:ECBD_3518	K03574	MUTT, NUDT1, MTH1	7,8-dihydro-8-oxoguanine triphosphatase	3.6.1.-	--
F1GM000135	100	1e-41	sdy:SDY_0131	K09862	K09862	hypothetical protein	--	--
F1GM000137	100	1e-149	sdy:SDY_0133	K00859	coaE	dephospho-CoA kinase	2.7.1.24	Metabolism; Metabolism of cofactors and vitamins; Pantothenate and CoA biosynthesis [PATH:ko00770]
F1GM000138	100	0	ssn:SSON_0112	K00364	E1.7.1.7, guaC	GMP reductase	1.7.1.7	Metabolism; Nucleotide metabolism; Purine metabolism [PATH:ko00230]
F1GM000139	100	0	ebd:ECBD_3513	K02505	hofC	protein transport protein HofC	--	--
F1GM000140	99.78	0	ebd:ECBD_3512	K02504	hofB	protein transport protein HofB	--	--
F1GM000141	100	4e-106	ebd:ECBD_3511	K02682	ppdD	prepilin peptidase dependent protein D	--	--
F1GM000142	100	0	ebd:ECBD_3510	K00767	E2.4.2.19, nadC	nicotinate-nucleotide pyrophosphorylase (carboxylating)	2.4.2.19	Metabolism; Metabolism of cofactors and vitamins; Nicotinate and nicotinamide metabolism [PATH:ko00760]
F1GM000143	100	6e-136	ebd:ECBD_3509	K03806	ampD	AmpD protein	--	--
F1GM000144	100	0	ssn:SSON_0119	K03807	ampE	AmpE protein	--	--
F1GM000145	100	0	efe:EFER_0132	K11734	aroP	aromatic amino acid transport protein AroP	--	--
F1GM000146	99.61	0	sbc:SbBS512_E0106	K05799	pdhR	GntR family transcriptional regulator, transcriptional repressor for pyruvate dehydrogenase complex	--	--
F1GM000147	100	0	ecl:EcolC_3545	K00163	aceE	pyruvate dehydrogenase E1 component	1.2.4.1	Metabolism; Carbohydrate metabolism; Glycolysis / Gluconeogenesis [PATH:ko00010]Metabolism; Carbohydrate metabolism; Citrate cycle (TCA cycle) [PATH:ko00020]Metabolism; Carbohydrate metabolism; Pyruvate metabolism [PATH:ko00620]Metabolism; Overview; Carbon metabolism [PATH:ko01200]
F1GM000148	100	0	sbc:SbBS512_E0108	K00627	DLAT, aceF, pdhC	pyruvate dehydrogenase E2 component (dihydrolipoamide acetyltransferase)	2.3.1.12	Metabolism; Carbohydrate metabolism; Glycolysis / Gluconeogenesis [PATH:ko00010]Metabolism; Carbohydrate metabolism; Citrate cycle (TCA cycle) [PATH:ko00020]Metabolism; Carbohydrate metabolism; Pyruvate metabolism [PATH:ko00620]Metabolism; Overview; Carbon metabolism [PATH:ko01200]
F1GM000149	100	0	ecm:EcSMS35_0126	K00382	DLD, lpd, pdhD	dihydrolipoamide dehydrogenase	1.8.1.4	Metabolism; Carbohydrate metabolism; Glycolysis / Gluconeogenesis [PATH:ko00010]Metabolism; Carbohydrate metabolism; Citrate cycle (TCA cycle) [PATH:ko00020]Metabolism; Amino acid metabolism; Glycine, serine and threonine metabolism [PATH:ko00260]Metabolism; Amino acid metabolism; Valine, leucine and isoleucine degradation [PATH:ko00280]Metabolism; Carbohydrate metabolism; Pyruvate metabolism [PA…
F1GM000151	99.88	0	ecf:ECH74115_0125	K01682	acnB	aconitate hydratase 2	4.2.1.3	Metabolism; Carbohydrate metabolism; Citrate cycle (TCA cycle) [PATH:ko00020]Metabolism; Carbohydrate metabolism; Glyoxylate and dicarboxylate metabolism [PATH:ko00630]Metabolism; Carbohydrate metabolism; Propanoate metabolism [PATH:ko00640]Metabolism; Energy metabolism; Carbon fixation pathways in prokaryotes [PATH:ko00720]Metabolism; Overview; Carbon metabolism [PATH:ko01200]Metabolism; Overvie…
F1GM000152	98.53	4e-96	sfv:SFV_0110	K09910	K09910	hypothetical protein	--	--
F1GM000153	99.62	0	sbc:SbBS512_E0113	K01611	E4.1.1.50, speD	S-adenosylmethionine decarboxylase	4.1.1.50	Metabolism; Amino acid metabolism; Cysteine and methionine metabolism [PATH:ko00270]Metabolism; Amino acid metabolism; Arginine and proline metabolism [PATH:ko00330]
F1GM000154	100	0	ebd:ECBD_3498	K00797	E2.5.1.16, SRM, speE	spermidine synthase	2.5.1.16	Metabolism; Amino acid metabolism; Cysteine and methionine metabolism [PATH:ko00270]Metabolism; Amino acid metabolism; Arginine and proline metabolism [PATH:ko00330]Metabolism; Metabolism of other amino acids; beta-Alanine metabolism [PATH:ko00410]Metabolism; Metabolism of other amino acids; Glutathione metabolism [PATH:ko00480]
F1GM000156	100	0	ecl:EcolC_3536	K14588	cueO	blue copper oxidase	--	--
F1GM000157	99.87	0	ecm:EcSMS35_0134	K00117	gcd	quinoprotein glucose dehydrogenase	1.1.5.2	Metabolism; Carbohydrate metabolism; Pentose phosphate pathway [PATH:ko00030]
F1GM000158	100	4e-127	sdy:SDY_0034	K00760	E2.4.2.8, hpt	hypoxanthine phosphoribosyltransferase	2.4.2.8	Metabolism; Nucleotide metabolism; Purine metabolism [PATH:ko00230]Metabolism; Xenobiotics biodegradation and metabolism; Drug metabolism - other enzymes [PATH:ko00983]
F1GM000159	100	4e-152	ssn:SSON_0134	K01673	cynT, can	carbonic anhydrase	4.2.1.1	Metabolism; Energy metabolism; Nitrogen metabolism [PATH:ko00910]
F1GM000160	100	0	ssn:SSON_0135	K09687	ABC-2.AB.A	antibiotic transport system ATP-binding protein	--
F1GM000161	100	0	sdy:SDY_0037	K09686	ABC-2.AB.P	antibiotic transport system permease protein	--
F1GM000162	100	2e-107	sbc:SbBS512_E0122	K02821	PTS-Ula-EIIA, ulaC, sgaA	PTS system, ascorbate-specific IIA component	2.7.1.69	Metabolism; Carbohydrate metabolism; Ascorbate and aldarate metabolism [PATH:ko00053]Environmental Information Processing; Membrane transport; Phosphotransferase system (PTS) [PATH:ko02060]
F1GM000164	100	1e-90	sdy:SDY_0041	K01579	panD	aspartate 1-decarboxylase	4.1.1.11	Metabolism; Metabolism of other amino acids; beta-Alanine metabolism [PATH:ko00410]Metabolism; Metabolism of cofactors and vitamins; Pantothenate and CoA biosynthesis [PATH:ko00770]
F1GM000166	99.29	0	eck:EC55989_0127	K01918	panC	pantoate--beta-alanine ligase	6.3.2.1	Metabolism; Metabolism of other amino acids; beta-Alanine metabolism [PATH:ko00410]Metabolism; Metabolism of cofactors and vitamins; Pantothenate and CoA biosynthesis [PATH:ko00770]
F1GM000167	100	0	ecl:EcolC_3525	K00606	panB	3-methyl-2-oxobutanoate hydroxymethyltransferase	2.1.2.11	Metabolism; Metabolism of cofactors and vitamins; Pantothenate and CoA biosynthesis [PATH:ko00770]
F1GM000173	46.46	4e-65	rme:Rmet_4960	K07346	fimC	fimbrial chaperone protein	--	--
F1GM000175	100	2e-115	ebw:BWG_0135	K00950	folK	2-amino-4-hydroxy-6-hydroxymethyldihydropteridine diphosphokinase	2.7.6.3	Metabolism; Metabolism of cofactors and vitamins; Folate biosynthesis [PATH:ko00790]
F1GM000176	99.78	0	ecl:EcolC_3516	K00970	pcnB	poly(A) polymerase	2.7.7.19	Genetic Information Processing; Folding, sorting and degradation; RNA degradation [PATH:ko03018]
F1GM000177	100	0	ecr:ECIAI1_0142	K01894	gluQ	glutamyl-Q tRNA(Asp) synthetase	6.1.1.-	--
F1GM000178	100	5e-109	ecv:APECO1_1840	K06204	dksA	DnaK suppressor protein	--	--
F1GM000179	100	3e-177	ecl:EcolC_3513	K06206	sfsA	sugar fermentation stimulation protein A	--	--
F1GM000180	100	2e-127	eck:EC55989_0141	K01975	ligT	2'-5' RNA ligase	6.5.1.-	--
F1GM000181	99.76	0	ecy:ECSE_0148	K03579	hrpB	ATP-dependent helicase HrpB	3.6.4.13	--
F1GM000183	100	0	ebw:BWG_0142	K05365	mrcB	penicillin-binding protein 1B	2.4.1.129 3.4.-.-	Metabolism; Glycan biosynthesis and metabolism; Peptidoglycan biosynthesis [PATH:ko00550]
F1GM000185	99.73	0	ecy:ECSE_0151	K02014	ABC.FEV.OM	iron complex outermembrane recepter protein	--	--
F1GM000186	100	0	eck:EC55989_0145	K02013	ABC.FEV.A	iron complex transport system ATP-binding protein	3.6.3.34	Environmental Information Processing; Membrane transport; ABC transporters [PATH:ko02010]
F1GM000187	100	0	ecl:EcolC_3507	K02016	ABC.FEV.S	iron complex transport system substrate-binding protein	--	Environmental Information Processing; Membrane transport; ABC transporters [PATH:ko02010]
F1GM000188	99.39	0	ecl:EcolC_3506	K02015	ABC.FEV.P	iron complex transport system permease protein	--	Environmental Information Processing; Membrane transport; ABC transporters [PATH:ko02010]
F1GM000189	100	0	ecm:EcSMS35_0166	K01845	hemL	glutamate-1-semialdehyde 2,1-aminomutase	5.4.3.8	Metabolism; Metabolism of cofactors and vitamins; Porphyrin and chlorophyll metabolism [PATH:ko00860]
F1GM000190	99.58	0	sdy:SDY_0171	K03281	TC.CIC	chloride channel protein, CIC family	--	--
F1GM000191	50	9e-31	bts:Btus_1871	K13628	iscA	iron-sulfur cluster assembly protein	--	--
F1GM000193	100	0	ssn:SSON_0170	K06858	ABC.VB12.S1, btuF	vitamin B12 transport system substrate-binding protein	--	Environmental Information Processing; Membrane transport; ABC transporters [PATH:ko02010]
F1GM000194	100	5e-169	sdy:SDY_0175	K01243	mtnN, mtn, pfs	S-adenosylhomocysteine/5'-methylthioadenosine nucleosidase	3.2.2.9	Metabolism; Amino acid metabolism; Cysteine and methionine metabolism [PATH:ko00270]Metabolism; Overview; Biosynthesis of amino acids [PATH:ko01230]
F1GM000195	100	0	sfv:SFV_0145	K01129	dgt	dGTPase	3.1.5.1	Metabolism; Nucleotide metabolism; Purine metabolism [PATH:ko00230]
F1GM000196	100	0	sbc:SbBS512_E0154	K04771	degP, htrA	serine protease Do	3.4.21.107	Environmental Information Processing; Signal transduction; Two-component system [PATH:ko02020]
F1GM000197	100	0	ecl:EcolC_3497	K02647	cdaR	carbohydrate diacid regulator	--	--
F1GM000199	100	0	ebw:BWG_0157	K07098	K07098	--	--	--
F1GM000201	100	0	ssn:SSON_0178	K00674	dapD	2,3,4,5-tetrahydropyridine-2-carboxylate N-succinyltransferase	2.3.1.117	Metabolism; Amino acid metabolism; Lysine biosynthesis [PATH:ko00300]Metabolism; Overview; Biosynthesis of amino acids [PATH:ko01230]
F1GM000202	100	0	ebw:BWG_0159	K00990	glnD	[protein-PII] uridylyltransferase	2.7.7.59	Environmental Information Processing; Signal transduction; Two-component system [PATH:ko02020]
F1GM000203	100	0	sdy:SDY_0184	K01265	E3.4.11.18, map	methionyl aminopeptidase	3.4.11.18	--
F1GM000205	100	3e-180	sdy:SDY_0185	K02967	RP-S2, rpsB	small subunit ribosomal protein S2	--	Genetic Information Processing; Translation; Ribosome [PATH:ko03010]
F1GM000206	100	0	sdy:SDY_0186	K02357	tsf, TSFM	elongation factor Ts	--	--
F1GM000207	100	4e-177	sbc:SbBS512_E0164	K09903	pyrH	uridylate kinase	2.7.4.22	Metabolism; Nucleotide metabolism; Pyrimidine metabolism [PATH:ko00240]
F1GM000208	99.46	1e-129	sdy:SDY_0188	K02838	frr, MRRF, RRF	ribosome recycling factor	--	--
F1GM000209	100	0	sbc:SbBS512_E0166	K00099	dxr	1-deoxy-D-xylulose-5-phosphate reductoisomerase	1.1.1.267	Metabolism; Metabolism of terpenoids and polyketides; Terpenoid backbone biosynthesis [PATH:ko00900]
F1GM000210	100	0	sfv:SFV_0157	K00806	uppS	undecaprenyl diphosphate synthase	2.5.1.31	Metabolism; Metabolism of terpenoids and polyketides; Terpenoid backbone biosynthesis [PATH:ko00900]
F1GM000211	99.65	0	sbc:SbBS512_E0168	K00981	E2.7.7.41, CDS1, cdsA	phosphatidate cytidylyltransferase	2.7.7.41	Metabolism; Lipid metabolism; Glycerophospholipid metabolism [PATH:ko00564]Environmental Information Processing; Signal transduction; Phosphatidylinositol signaling system [PATH:ko04070]
F1GM000212	100	0	sfv:SFV_0159	K11749	rseP	regulator of sigma E protease	3.4.24.-	Cellular Processes; Cell growth and death; Cell cycle - Caulobacter [PATH:ko04112]
F1GM000213	100	0	sbc:SbBS512_E0170	K07277	yaeT	outer membrane protein	--	--
F1GM000214	99.38	6e-111	sdy:SDY_0194	K06142	hlpA, ompH	outer membrane protein	--	--
F1GM000215	100	0	sdy:SDY_0195	K02536	lpxD	UDP-3-O-[3-hydroxymyristoyl] glucosamine N-acyltransferase	2.3.1.-	Metabolism; Glycan biosynthesis and metabolism; Lipopolysaccharide biosynthesis [PATH:ko00540]
F1GM000216	99.34	5e-107	sdy:SDY_0196	K02372	fabZ	3R-hydroxymyristoyl ACP dehydrase	4.2.1.-	Metabolism; Lipid metabolism; Fatty acid biosynthesis [PATH:ko00061]Metabolism; Metabolism of cofactors and vitamins; Biotin metabolism [PATH:ko00780]Metabolism; Overview; Fatty acid metabolism [PATH:ko01212]
F1GM000217	99.62	0	sdy:SDY_0197	K00677	lpxA	UDP-N-acetylglucosamine acyltransferase	2.3.1.129	Metabolism; Glycan biosynthesis and metabolism; Lipopolysaccharide biosynthesis [PATH:ko00540]
F1GM000218	100	0	ssn:SSON_0194	K00748	lpxB	lipid-A-disaccharide synthase	2.4.1.182	Metabolism; Glycan biosynthesis and metabolism; Lipopolysaccharide biosynthesis [PATH:ko00540]
F1GM000219	100	3e-143	ssn:SSON_0195	K03470	rnhB	ribonuclease HII	3.1.26.4	Genetic Information Processing; Replication and repair; DNA replication [PATH:ko03030]
F1GM000220	100	0	eck:EC55989_0178	K02337	DPO3A1, dnaE	DNA polymerase III subunit alpha	2.7.7.7	Metabolism; Nucleotide metabolism; Purine metabolism [PATH:ko00230]Metabolism; Nucleotide metabolism; Pyrimidine metabolism [PATH:ko00240]Genetic Information Processing; Replication and repair; DNA replication [PATH:ko03030]Genetic Information Processing; Replication and repair; Mismatch repair [PATH:ko03430]Genetic Information Processing; Replication and repair; Homologous recombination [PATH:ko…
F1GM000221	100	0	sdy:SDY_0201	K01962	accA	acetyl-CoA carboxylase carboxyl transferase subunit alpha	6.4.1.2	Metabolism; Lipid metabolism; Fatty acid biosynthesis [PATH:ko00061]Metabolism; Metabolism of terpenoids and polyketides; Tetracycline biosynthesis [PATH:ko00253]Metabolism; Carbohydrate metabolism; Pyruvate metabolism [PATH:ko00620]Metabolism; Carbohydrate metabolism; Propanoate metabolism [PATH:ko00640]Metabolism; Energy metabolism; Carbon fixation pathways in prokaryotes [PATH:ko00720]Metaboli…
F1GM000222	100	0	eck:EC55989_0180	K01582	E4.1.1.18, ldcC, cadA	lysine decarboxylase	4.1.1.18	Metabolism; Amino acid metabolism; Lysine degradation [PATH:ko00310]Metabolism; Biosynthesis of other secondary metabolites; Tropane, piperidine and pyridine alkaloid biosynthesis [PATH:ko00960]
F1GM000223	100	9e-94	ebw:BWG_0179	K08234	yaeR	glyoxylase I family protein	--	--
F1GM000224	100	0	ebw:BWG_0180	K04075	tilS, mesJ	tRNA(Ile)-lysidine synthase	6.3.4.-	--
F1GM000227	49.39	8e-52	bpm:BURPS1710b_0319	K00356	E1.6.99.3	NADH dehydrogenase	1.6.99.3	Metabolism; Energy metabolism; Oxidative phosphorylation [PATH:ko00190]
F1GM000228	100	1e-96	ebw:BWG_0184	K15034	yaeJ	ribosome-associated protein	--	--
F1GM000229	100	5e-178	ebw:BWG_0185	K06079	cutF, nlpE	copper homeostasis protein (lipoprotein)	--	--
F1GM000231	100	0	sbc:SbBS512_E0188	K01881	PARS, proS	prolyl-tRNA synthetase	6.1.1.15	Genetic Information Processing; Translation; Aminoacyl-tRNA biosynthesis [PATH:ko00970]
F1GM000233	100	1e-81	ecm:EcSMS35_0208	K06080	rcsF	RcsF protein	--	Environmental Information Processing; Signal transduction; Two-component system [PATH:ko02020]
F1GM000234	100	0	efe:EFER_0221	K02073	ABC.MET.S, metQ	D-methionine transport system substrate-binding protein	--	Environmental Information Processing; Membrane transport; ABC transporters [PATH:ko02010]
F1GM000235	100	2e-149	sbo:SBO_0187	K02072	ABC.MET.P, metI	D-methionine transport system permease protein	--	Environmental Information Processing; Membrane transport; ABC transporters [PATH:ko02010]
F1GM000236	100	0	ebw:BWG_0192	K02071	ABC.MET.A, metN	D-methionine transport system ATP-binding protein	--	Environmental Information Processing; Membrane transport; ABC transporters [PATH:ko02010]
F1GM000237	99.48	1e-142	ssn:SSON_0214	K03273	gmhB	D-glycero-D-manno-heptose 1,7-bisphosphate phosphatase	3.1.3.-	Metabolism; Glycan biosynthesis and metabolism; Lipopolysaccharide biosynthesis [PATH:ko00540]
F1GM000239	100	0	ecr:ECIAI1_0215	K06222	dkgB	2,5-diketo-D-gluconate reductase B	1.1.1.274	--
F1GM000242	45.92	1e-62	aby:ABAYE1972	K00614	E2.1.-.-	--	--	--
F1GM000243	100	0	ssn:SSON_0225	K08307	mltD, dniR	membrane-bound lytic murein transglycosylase D	3.2.1.-
F1GM000244	100	0	eok:G2583_0216	K01069	E3.1.2.6, gloB	hydroxyacylglutathione hydrolase	3.1.2.6	Metabolism; Carbohydrate metabolism; Pyruvate metabolism [PATH:ko00620]
F1GM000245	41.22	5e-56	vfi:VF_1937	K00599	E2.1.1.-	--	--	--
F1GM000246	100	2e-115	ecv:APECO1_1776	K03469	E3.1.26.4A, RNASEH1, rnhA	ribonuclease HI	3.1.26.4	Genetic Information Processing; Replication and repair; DNA replication [PATH:ko03030]
F1GM000247	99.59	0	ecm:EcSMS35_0229	K02342	DPO3E, dnaQ	DNA polymerase III subunit epsilon	2.7.7.7	Metabolism; Nucleotide metabolism; Purine metabolism [PATH:ko00230]Metabolism; Nucleotide metabolism; Pyrimidine metabolism [PATH:ko00240]Genetic Information Processing; Replication and repair; DNA replication [PATH:ko03030]Genetic Information Processing; Replication and repair; Mismatch repair [PATH:ko03430]Genetic Information Processing; Replication and repair; Homologous recombination [PATH:ko…
F1GM000252	100	7e-118	ssn:SSON_0233	K06887	K06887	--	--	--
F1GM000253	100	0	eck:EC55989_0219	K11911	vasL	type VI secretion system protein VasL	--	--
F1GM000254	99.48	0	eck:EC55989_0220	K11891	impL, vasK, icmF	type VI secretion system protein ImpL	--	Environmental Information Processing; Membrane transport; Bacterial secretion system [PATH:ko03070]
F1GM000255	100	0	ecx:EcHS_A0227	K11910	vasJ	type VI secretion system protein VasJ	--	--
F1GM000256	99.6	0	ecw:EcE24377A_0230	K11909	vasI	type VI secretion system protein VasI	--	--
F1GM000257	99.24	0	eoh:ECO103_0218	K11907	vasG, clpV	type VI secretion system protein VasG	--	Environmental Information Processing; Membrane transport; Bacterial secretion system [PATH:ko03070]
F1GM000258	100	0	ssn:SSON_0244	K11892	impK, ompA, vasF, dotU	type VI secretion system protein ImpK	--	Environmental Information Processing; Membrane transport; Bacterial secretion system [PATH:ko03070]
F1GM000259	99.77	0	ecy:ECSE_0221	K11893	impJ, vasE	type VI secretion system protein ImpJ	--	--
F1GM000260	100	3e-127	eck:EC55989_0226	K11906	vasD, lip	type VI secretion system protein VasD	--	Environmental Information Processing; Membrane transport; Bacterial secretion system [PATH:ko03070]
F1GM000261	99.77	0	ecr:ECIAI1_0236	K11894	impI, vasC	type VI secretion system protein ImpI	--	--
F1GM000262	100	0	eck:EC55989_0228	K11895	impH, vasB	type VI secretion system protein ImpH	--	--
F1GM000263	99.84	0	ecx:EcHS_A0235	K11896	impG, vasA	type VI secretion system protein ImpG	--	--
F1GM000264	99.18	2e-86	etw:ECSP_0233	K11905	K11905	type VI secretion system protein	--	--
F1GM000265	99.8	0	eck:EC55989_0231	K11900	impC	type VI secretion system protein ImpC	--	--
F1GM000267	100	7e-118	eok:G2583_0240	K11901	impB	type VI secretion system protein ImpB	--	--
F1GM000269	100	3e-129	efe:EFER_1977	K11903	K11903, hcp	type VI secretion system secreted protein Hcp	--	Environmental Information Processing; Membrane transport; Bacterial secretion system [PATH:ko03070]
F1GM000270	99.16	0	eoi:ECO111_0236	K11904	vgrG	type VI secretion system secreted protein VgrG	--	Environmental Information Processing; Membrane transport; Bacterial secretion system [PATH:ko03070]
F1GM000274	99.61	0	ebw:BWG_0205	K08590	mtnU	carbon-nitrogen hydrolase family protein	--	--
F1GM000276	100	0	ecl:EcolC_3399	K06445	fadE	acyl-CoA dehydrogenase	1.3.99.-	Metabolism; Lipid metabolism; Fatty acid degradation [PATH:ko00071]Metabolism; Overview; Fatty acid metabolism [PATH:ko01212]
F1GM000277	100	7e-144	ecv:APECO1_1745	K03271	gmhA	phosphoheptose isomerase	5.-.-.-	Metabolism; Glycan biosynthesis and metabolism; Lipopolysaccharide biosynthesis [PATH:ko00540]
F1GM000278	100	0	sbc:SbBS512_E0220	K07008	DUG3	glutamine amidotransferase	--	--
F1GM000281	100	9e-56	ebw:BWG_0212	K07473	dinJ	DNA-damage-inducible protein J	--	--
F1GM000282	46.77	3e-34	psp:PSPPH_0470	K01183	E3.2.1.14	chitinase	3.2.1.14	Metabolism; Carbohydrate metabolism; Amino sugar and nucleotide sugar metabolism [PATH:ko00520]
F1GM000283	100	1e-122	ebw:BWG_0214	K07491	K07491	putative transposase	--	--
F1GM000284	99.3	0	ebd:ECBD_3392	K02400	flhA	flagellar biosynthesis protein FlhA	--	Cellular Processes; Cell motility; Flagellar assembly [PATH:ko02040]
F1GM000285	99.22	0	eok:G2583_0266	K02557	motB	chemotaxis protein MotB	--	Cellular Processes; Cell motility; Bacterial chemotaxis [PATH:ko02030]Cellular Processes; Cell motility; Flagellar assembly [PATH:ko02040]
F1GM000286	100	0	ssn:SSON_0274	K02346	DPO4, dinB	DNA polymerase IV	2.7.7.7	--
F1GM000289	100	1e-89	ebw:BWG_0218	K03830	yafP	putative acetyltransferase	2.3.1.-	--
F1GM000290	97.21	3e-128	ecv:APECO1_1733	K02839	prfH	peptide chain release factor	--	--
F1GM000291	99.79	0	ebw:BWG_0219	K01270	E3.4.13.3, pepD	aminoacylhistidine dipeptidase	3.4.13.3	Metabolism; Metabolism of other amino acids; Glutathione metabolism [PATH:ko00480]
F1GM000292	100	7e-109	sdy:SDY_0479	K00769	gpt	xanthine phosphoribosyltransferase	2.4.2.22	Metabolism; Nucleotide metabolism; Purine metabolism [PATH:ko00230]
F1GM000293	100	0	ebw:BWG_0221	K11750	frsA	esterase FrsA	3.1.-.-	--
F1GM000294	100	2e-86	sdy:SDY_0477	K11926	crl	sigma factor-binding protein Crl	--	--
F1GM000295	99.72	0	ssn:SSON_0283	K11929	phoE	outer membrane pore protein E	--	--
F1GM000296	100	0	sdy:SDY_0474	K00931	proB	glutamate 5-kinase	2.7.2.11	Metabolism; Amino acid metabolism; Arginine and proline metabolism [PATH:ko00330]Metabolism; Biosynthesis of other secondary metabolites; Carbapenem biosynthesis [PATH:ko00332]Metabolism; Overview; Biosynthesis of amino acids [PATH:ko01230]
F1GM000297	100	0	ssn:SSON_0285	K00147	proA	glutamate-5-semialdehyde dehydrogenase	1.2.1.41	Metabolism; Amino acid metabolism; Arginine and proline metabolism [PATH:ko00330]Metabolism; Biosynthesis of other secondary metabolites; Carbapenem biosynthesis [PATH:ko00332]Metabolism; Overview; Biosynthesis of amino acids [PATH:ko01230]
F1GM000303	100	2e-88	ssn:SSON_1594	K07480	insB	insertion element IS1 protein InsB	--	--
F1GM000304	93.33	4e-47	ecs:ECs1373	K07489	K07489	transposase	--	--
F1GM000306	99.66	0	ecx:EcHS_A2123	K07484	K07484	transposase	--	--
F1GM000307	100	4e-151	eoi:ECO111_2593	K07484	K07484	transposase	--	--
F1GM000308	99.14	3e-80	ecm:EcSMS35_3136	K07484	K07484	transposase	--	--
F1GM000309	99.03	8e-150	ssn:SSON_2654	K07497	K07497	putative transposase	--	--
F1GM000311	98.9	5e-62	sfv:SFV_0349	K07483	K07483	transposase	--	--
F1GM000317	99.23	0	ebw:BWG_1199	K07481	K07481	transposase, IS5 family	--	--
F1GM000320	98.36	0	ecg:E2348C_4608	K01153	hsdR	type I restriction enzyme, R subunit	3.1.21.3	--
F1GM000321	60.35	1e-166	apj:APJL_0302	K01154	hsdS	type I restriction enzyme, S subunit	3.1.21.3	--
F1GM000322	99.23	0	ecm:EcSMS35_2253	K03427	hsdM	type I restriction enzyme M protein	2.1.1.72	--
F1GM000323	98.62	0	ecm:EcSMS35_2251	K06946	K06946	--	--	--
F1GM000324	97.23	0	ecz:ECS88_4891	K12687	flu	antigen 43	--	--
F1GM000328	64.38	2e-60	spe:Spro_1772	K03630	radC	DNA repair protein RadC	--	--
F1GM000339	100	0	ecd:ECDH10B_0271	K07402	xdhC	xanthine dehydrogenase accessory factor	--	--
F1GM000340	100	0	ecr:ECIAI1_0285	K11177	yagR	xanthine dehydrogenase YagR molybdenum-binding subunit	1.17.1.4	Metabolism; Nucleotide metabolism; Purine metabolism [PATH:ko00230]
F1GM000341	100	0	ecr:ECIAI1_0286	K11178	yagS	xanthine dehydrogenase YagS FAD-binding subunit	1.17.1.4	Metabolism; Nucleotide metabolism; Purine metabolism [PATH:ko00230]
F1GM000342	100	6e-170	ecd:ECDH10B_0274	K13483	yagT	xanthine dehydrogenase YagT iron-sulfur-binding subunit	--	Metabolism; Nucleotide metabolism; Purine metabolism [PATH:ko00230]
F1GM000343	100	7e-149	ebd:ECBD_3370	K08996	yagU	putative membrane protein	--	--
F1GM000352	100	2e-26	eci:UTI89_C0313	K02919	RP-L36, rpmJ	large subunit ribosomal protein L36	--	Genetic Information Processing; Translation; Ribosome [PATH:ko03010]
F1GM000353	100	1e-59	ebd:ECBD_3360	K02909	RP-L31, rpmE	large subunit ribosomal protein L31	--	Genetic Information Processing; Translation; Ribosome [PATH:ko03010]
F1GM000355	99.57	0	ecl:EcolC_3322	K13735	yeeJ	adhesin/invasin	--	Human Diseases; Infectious diseases; Bacterial invasion of epithelial cells [PATH:ko05100]
F1GM000357	94.67	6e-48	ecs:ECs1373	K07489	K07489	transposase	--	--
F1GM000361	46.5	2e-148	lsl:LSL_1329	K00540	E1.-.-.-	--	--	--
F1GM000365	100	2e-169	ebd:ECBD_3349	K00782	ykgG	hypothetical protein	--	--
F1GM000367	99.82	0	ecl:EcolC_3312	K00108	E1.1.99.1, betA, CHDH	choline dehydrogenase	1.1.99.1	Metabolism; Amino acid metabolism; Glycine, serine and threonine metabolism [PATH:ko00260]
F1GM000368	100	0	ecd:ECDH10B_0299	K00130	betB, gbsA	betaine-aldehyde dehydrogenase	1.2.1.8	Metabolism; Amino acid metabolism; Glycine, serine and threonine metabolism [PATH:ko00260]
F1GM000369	98.01	1e-142	eok:G2583_0417	K02167	betI	TetR/AcrR family transcriptional regulator, transcriptional repressor of bet genes	--	--
F1GM000370	100	0	ebd:ECBD_3344	K02168	betT	high-affinity choline transport protein	--	--
F1GM000371	100	0	ebd:ECBD_3342	K13244	yahA	c-di-GMP-specific phosphodiesterase	3.1.4.52	--
F1GM000374	100	9e-146	ebd:ECBD_3339	K06867	K06867	--	--	--
F1GM000377	45.74	3e-141	mta:Moth_2122	K02381	fdrA	FdrA protein	--	--
F1GM000380	100	0	ecj:JW0315	K00926	arcC	carbamate kinase	2.7.2.2	Metabolism; Nucleotide metabolism; Purine metabolism [PATH:ko00230]Metabolism; Amino acid metabolism; Arginine and proline metabolism [PATH:ko00330]Metabolism; Energy metabolism; Nitrogen metabolism [PATH:ko00910]Metabolism; Overview; Carbon metabolism [PATH:ko01200]
F1GM000381	61.71	0	pde:Pden_1057	K08710	atzC	N-isopropylammelide isopropylaminohydrolase	3.5.99.4	Metabolism; Xenobiotics biodegradation and metabolism; Atrazine degradation [PATH:ko00791]
F1GM000382	100	0	ebd:ECBD_3332	K13979	yahK	uncharacterized zinc-type alcohol dehydrogenase-like protein	1.-.-.-	--
F1GM000385	100	6e-160	ecj:JW0320	K03329	yahN	hypothetical protein	--	--
F1GM000387	93.33	4e-47	ecs:ECs1373	K07489	K07489	transposase	--	--
F1GM000388	100	4e-89	sdy:SDY_1161	K07480	insB	insertion element IS1 protein InsB	--	--
F1GM000389	100	0	ecj:JW0322	K02688	prpR	transcriptional regulator, propionate catabolism operon regulatory protein	--	--
F1GM000390	100	0	ebd:ECBD_3326	K03417	E4.1.3.30, prpB	methylisocitrate lyase	4.1.3.30	Metabolism; Carbohydrate metabolism; Propanoate metabolism [PATH:ko00640]
F1GM000391	100	0	ecl:EcolC_3292	K01659	E2.3.3.5, prpC	2-methylcitrate synthase	2.3.3.5	Metabolism; Carbohydrate metabolism; Propanoate metabolism [PATH:ko00640]
F1GM000392	99.79	0	eum:ECUMN_0377	K01720	E4.2.1.79, prpD	2-methylcitrate dehydratase	4.2.1.79	Metabolism; Carbohydrate metabolism; Propanoate metabolism [PATH:ko00640]
F1GM000393	99.84	0	ecj:JW0326	K01908	E6.2.1.17, prpE	propionyl-CoA synthetase	6.2.1.17	Metabolism; Carbohydrate metabolism; Propanoate metabolism [PATH:ko00640]
F1GM000394	100	0	ebd:ECBD_3321	K10974	codB	cytosine permease	--	--
F1GM000395	99.77	0	ebd:ECBD_3320	K01485	E3.5.4.1, codA	cytosine deaminase	3.5.4.1	Metabolism; Nucleotide metabolism; Pyrimidine metabolism [PATH:ko00240]Metabolism; Amino acid metabolism; Arginine and proline metabolism [PATH:ko00330]
F1GM000396	100	0	ebd:ECBD_3319	K11921	cynR	LysR family transcriptional regulator	--	--
F1GM000397	100	0	ebd:ECBD_3319	K11921	cynR	LysR family transcriptional regulator	--	--
F1GM000398	99.54	8e-162	ebd:ECBD_3318	K01673	cynT, can	carbonic anhydrase	4.2.1.1	Metabolism; Energy metabolism; Nitrogen metabolism [PATH:ko00910]
F1GM000399	100	2e-109	ebd:ECBD_3317	K01725	E4.2.1.104, cynS	cyanate lyase	4.2.1.104	Metabolism; Energy metabolism; Nitrogen metabolism [PATH:ko00910]
F1GM000400	100	0	ecl:EcolC_3284	K03449	MFS.CP	MFS transporter, CP family, cyanate transporter	--	--
F1GM000401	100	3e-136	ebd:ECBD_3315	K00633	E2.3.1.18, lacA	galactoside O-acetyltransferase	2.3.1.18	--
F1GM000402	100	0	ebd:ECBD_3314	K02532	lacY	MFS transporter, OHS family, lactose permease	--	--
F1GM000403	100	0	ebd:ECBD_3313	K01190	lacZ	beta-galactosidase	3.2.1.23	Metabolism; Carbohydrate metabolism; Galactose metabolism [PATH:ko00052]Metabolism; Glycan biosynthesis and metabolism; Other glycan degradation [PATH:ko00511]Metabolism; Lipid metabolism; Sphingolipid metabolism [PATH:ko00600]
F1GM000405	100	0	ebd:ECBD_3311	K05818	mhpR	IclR family transcriptional regulator, mhp operon transcriptional activator	--	--
F1GM000406	100	0	ecd:ECDH10B_1359	K05712	mhpA	3-(3-hydroxy-phenyl)propionate hydroxylase	1.14.13.-	Metabolism; Amino acid metabolism; Phenylalanine metabolism [PATH:ko00360]Metabolism; Overview; Degradation of aromatic compounds [PATH:ko01220]
F1GM000407	100	0	ssn:SSON_0295	K05713	mhpB	2,3-dihydroxyphenylpropionate 1,2-dioxygenase	1.13.11.16	Metabolism; Amino acid metabolism; Phenylalanine metabolism [PATH:ko00360]Metabolism; Overview; Degradation of aromatic compounds [PATH:ko01220]
F1GM000408	100	0	ecd:ECDH10B_1361	K05714	mhpC	2-hydroxy-6-ketonona-2,4-dienedioic acid hydrolase	3.7.1.-	Metabolism; Amino acid metabolism; Phenylalanine metabolism [PATH:ko00360]Metabolism; Overview; Degradation of aromatic compounds [PATH:ko01220]
F1GM000409	99.63	0	ecj:JW0341	K02554	mhpD	2-keto-4-pentenoate hydratase	4.2.1.80	Metabolism; Amino acid metabolism; Phenylalanine metabolism [PATH:ko00360]Metabolism; Xenobiotics biodegradation and metabolism; Benzoate degradation [PATH:ko00362]Metabolism; Xenobiotics biodegradation and metabolism; Dioxin degradation [PATH:ko00621]Metabolism; Xenobiotics biodegradation and metabolism; Xylene degradation [PATH:ko00622]Metabolism; Overview; Degradation of aromatic compounds [PA…
F1GM000410	100	0	ssn:SSON_0330	K04073	mhpF	acetaldehyde dehydrogenase	1.2.1.10	Metabolism; Amino acid metabolism; Phenylalanine metabolism [PATH:ko00360]Metabolism; Xenobiotics biodegradation and metabolism; Benzoate degradation [PATH:ko00362]Metabolism; Carbohydrate metabolism; Pyruvate metabolism [PATH:ko00620]Metabolism; Xenobiotics biodegradation and metabolism; Dioxin degradation [PATH:ko00621]Metabolism; Xenobiotics biodegradation and metabolism; Xylene degradation [P…
F1GM000411	100	0	ecl:EcolC_3273	K01666	E4.1.3.39, mhpE	4-hydroxy 2-oxovalerate aldolase	4.1.3.39	Metabolism; Amino acid metabolism; Phenylalanine metabolism [PATH:ko00360]Metabolism; Xenobiotics biodegradation and metabolism; Benzoate degradation [PATH:ko00362]Metabolism; Xenobiotics biodegradation and metabolism; Dioxin degradation [PATH:ko00621]Metabolism; Xenobiotics biodegradation and metabolism; Xylene degradation [PATH:ko00622]Metabolism; Overview; Degradation of aromatic compounds [PA…
F1GM000412	100	0	ebd:ECBD_3304	K05819	mhpT	MFS transporter, AAHS family, 3-hydroxyphenylpropionic acid transporter	--	--
F1GM000413	100	2e-126	ebd:ECBD_3303	K09912	K09912	hypothetical protein	--	--
F1GM000414	99.64	0	ebw:BWG_0244	K01070	frmB, ESD, fghA	S-formylglutathione hydrolase	3.1.2.12	Metabolism; Energy metabolism; Methane metabolism [PATH:ko00680]Metabolism; Overview; Carbon metabolism [PATH:ko01200]
F1GM000415	100	0	ebd:ECBD_3301	K00121	frmA, ADH5, adhC	S-(hydroxymethyl)glutathione dehydrogenase / alcohol dehydrogenase	1.1.1.284 1.1.1.1	Metabolism; Carbohydrate metabolism; Glycolysis / Gluconeogenesis [PATH:ko00010]Metabolism; Lipid metabolism; Fatty acid degradation [PATH:ko00071]Metabolism; Amino acid metabolism; Tyrosine metabolism [PATH:ko00350]Metabolism; Xenobiotics biodegradation and metabolism; Chloroalkane and chloroalkene degradation [PATH:ko00625]Metabolism; Xenobiotics biodegradation and metabolism; Naphthalene degra…
F1GM000422	99.69	0	eok:G2583_0477	K02051	ABC.SN.S, ssuA, tauA	sulfonate/nitrate/taurine transport system substrate-binding protein	--	--
F1GM000423	100	0	ssn:SSON_0344	K02049	ABC.SN.A, ssuB, tauB	sulfonate/nitrate/taurine transport system ATP-binding protein	--	--
F1GM000424	100	0	ebw:BWG_0254	K02050	ABC.SN.P, ssuC, tauC	sulfonate/nitrate/taurine transport system permease protein	--	--
F1GM000425	100	0	ecm:EcSMS35_0397	K03119	E1.14.11.17, tauD	taurine dioxygenase	1.14.11.17	Metabolism; Metabolism of other amino acids; Taurine and hypotaurine metabolism [PATH:ko00430]Metabolism; Energy metabolism; Sulfur metabolism [PATH:ko00920]
F1GM000426	100	0	sdy:SDY_0501	K01698	hemB, ALAD	porphobilinogen synthase	4.2.1.24	Metabolism; Metabolism of cofactors and vitamins; Porphyrin and chlorophyll metabolism [PATH:ko00860]
F1GM000436	100	0	sfx:S0254	K01921	ddl	D-alanine-D-alanine ligase	6.3.2.4	Metabolism; Metabolism of other amino acids; D-Alanine metabolism [PATH:ko00473]Metabolism; Glycan biosynthesis and metabolism; Peptidoglycan biosynthesis [PATH:ko00550]Human Diseases; Drug resistance; Vancomycin resistance [PATH:ko01502]
F1GM000438	99.59	0	ecy:ECSE_0404	K01077	E3.1.3.1, phoA, phoB	alkaline phosphatase	3.1.3.1	Metabolism; Xenobiotics biodegradation and metabolism; Aminobenzoate degradation [PATH:ko00627]Metabolism; Metabolism of cofactors and vitamins; Folate biosynthesis [PATH:ko00790]Environmental Information Processing; Signal transduction; Two-component system [PATH:ko02020]
F1GM000441	100	0	sfx:S0330	K00286	E1.5.1.2, proC	pyrroline-5-carboxylate reductase	1.5.1.2	Metabolism; Amino acid metabolism; Arginine and proline metabolism [PATH:ko00330]Metabolism; Overview; Biosynthesis of amino acids [PATH:ko01230]
F1GM000442	100	7e-108	sdy:SDY_0357	K09768	K09768	hypothetical protein	--	--
F1GM000443	100	4e-110	sbo:SBO_0283	K00891	E2.7.1.71, aroK, aroL	shikimate kinase	2.7.1.71	Metabolism; Amino acid metabolism; Phenylalanine, tyrosine and tryptophan biosynthesis [PATH:ko00400]Metabolism; Overview; Biosynthesis of amino acids [PATH:ko01230]
F1GM000445	100	7e-162	sbc:SbBS512_E0307	K14591	aroM	protein AroM	--	--
F1GM000446	100	1e-64	sbc:SbBS512_E0308	K09913	K09913	hypothetical protein	--	--
F1GM000450	100	0	ebd:ECBD_3268	K03554	rdgC	recombination associated protein RdgC	--	--
F1GM000451	100	0	ecl:EcolC_3238	K00847	E2.7.1.4, scrK	fructokinase	2.7.1.4	Metabolism; Carbohydrate metabolism; Fructose and mannose metabolism [PATH:ko00051]Metabolism; Carbohydrate metabolism; Starch and sucrose metabolism [PATH:ko00500]Metabolism; Carbohydrate metabolism; Amino sugar and nucleotide sugar metabolism [PATH:ko00520]
F1GM000452	99.29	0	sbc:SbBS512_E0315	K08156	araJ	MFS transporter, DHA1 family, arabinose polymer transporter	--	--
F1GM000453	100	0	ebw:BWG_0279	K03546	sbcC	exonuclease SbcC	--	--
F1GM000454	99.02	0	ecp:ECP_0457	K03547	sbcD	exonuclease SbcD	--	--
F1GM000455	100	2e-169	sbc:SbBS512_E0318	K07657	phoB	two-component system, OmpR family, phosphate regulon response regulator PhoB	--	Environmental Information Processing; Signal transduction; Two-component system [PATH:ko02020]
F1GM000456	99.77	0	ebw:BWG_0282	K07636	phoR	two-component system, OmpR family, phosphate regulon sensor histidine kinase PhoR	2.7.13.3	Environmental Information Processing; Signal transduction; Two-component system [PATH:ko02020]
F1GM000457	100	0	sdy:SDY_0336	K03311	TC.LIVCS	branched-chain amino acid:cation transporter, LIVCS family	--	--
F1GM000458	100	0	sdy:SDY_0335	K11736	proY	proline-specific permease ProY	--	--
F1GM000459	100	0	ebw:BWG_0285	K01187	E3.2.1.20, malZ	alpha-glucosidase	3.2.1.20	Metabolism; Carbohydrate metabolism; Galactose metabolism [PATH:ko00052]Metabolism; Carbohydrate metabolism; Starch and sucrose metabolism [PATH:ko00500]
F1GM000460	100	2e-141	ebd:ECBD_3257	K08682	acpH	acyl carrier protein phosphodiesterase	3.1.4.14	Metabolism; Metabolism of cofactors and vitamins; Pantothenate and CoA biosynthesis [PATH:ko00770]
F1GM000461	100	0	sdy:SDY_0329	K07568	queA	S-adenosylmethionine:tRNA ribosyltransferase-isomerase	5.-.-.-	--
F1GM000462	100	0	sdy:SDY_0328	K00773	E2.4.2.29, tgt	queuine tRNA-ribosyltransferase	2.4.2.29	--
F1GM000463	100	2e-75	sdy:SDY_0327	K03210	yajC	preprotein translocase subunit YajC	--	Genetic Information Processing; Folding, sorting and degradation; Protein export [PATH:ko03060]Environmental Information Processing; Membrane transport; Bacterial secretion system [PATH:ko03070]
F1GM000464	100	0	ebd:ECBD_3253	K03072	secD	preprotein translocase subunit SecD	--	Genetic Information Processing; Folding, sorting and degradation; Protein export [PATH:ko03060]Environmental Information Processing; Membrane transport; Bacterial secretion system [PATH:ko03070]
F1GM000465	100	0	ecv:APECO1_1601	K03074	secF	preprotein translocase subunit SecF	--	Genetic Information Processing; Folding, sorting and degradation; Protein export [PATH:ko03060]Environmental Information Processing; Membrane transport; Bacterial secretion system [PATH:ko03070]
F1GM000467	100	0	sdy:SDY_0323	K05517	tsx	nucleoside-specific channel-forming protein	--	--
F1GM000469	100	1e-90	sdy:SDY_0321	K07738	nrdR	transcriptional repressor NrdR	--	--
F1GM000470	100	0	ebw:BWG_0296	K11752	ribD	diaminohydroxyphosphoribosylaminopyrimidine deaminase / 5-amino-6-(5-phosphoribosylamino)uracil reductase	3.5.4.26 1.1.1.193	Metabolism; Metabolism of cofactors and vitamins; Riboflavin metabolism [PATH:ko00740]
F1GM000471	100	9e-108	sfv:SFV_0380	K00794	ribH, RIB4	6,7-dimethyl-8-ribityllumazine synthase	2.5.1.78	Metabolism; Metabolism of cofactors and vitamins; Riboflavin metabolism [PATH:ko00740]
F1GM000472	99.28	5e-97	sdy:SDY_0318	K03625	nusB	N utilization substance protein B	--	--
F1GM000473	100	0	sbc:SbBS512_E0338	K00946	thiL	thiamine-monophosphate kinase	2.7.4.16	Metabolism; Metabolism of cofactors and vitamins; Thiamine metabolism [PATH:ko00730]
F1GM000474	100	3e-92	eoi:ECO111_0448	K01095	pgpA	phosphatidylglycerophosphatase A	3.1.3.27	Metabolism; Lipid metabolism; Glycerophospholipid metabolism [PATH:ko00564]
F1GM000475	63.73	5e-141	bur:Bcep18194_B1321	K05882	E1.1.1.91	aryl-alcohol dehydrogenase (NADP+)	1.1.1.91	--
F1GM000476	100	0	ebw:BWG_0302	K01662	dxs	1-deoxy-D-xylulose-5-phosphate synthase	2.2.1.7	Metabolism; Metabolism of cofactors and vitamins; Thiamine metabolism [PATH:ko00730]Metabolism; Metabolism of terpenoids and polyketides; Terpenoid backbone biosynthesis [PATH:ko00900]
F1GM000477	100	0	sdy:SDY_0309	K00795	ispA	farnesyl diphosphate synthase	2.5.1.1 2.5.1.10	Metabolism; Metabolism of terpenoids and polyketides; Terpenoid backbone biosynthesis [PATH:ko00900]
F1GM000478	100	1e-50	sdy:SDY_0308	K03602	xseB	exodeoxyribonuclease VII small subunit	3.1.11.6	Genetic Information Processing; Replication and repair; Mismatch repair [PATH:ko03430]
F1GM000479	100	0	eum:ECUMN_0462	K03151	thiI	thiamine biosynthesis protein ThiI	--	Metabolism; Metabolism of cofactors and vitamins; Thiamine metabolism [PATH:ko00730]Genetic Information Processing; Folding, sorting and degradation; Sulfur relay system [PATH:ko04122]
F1GM000480	99.49	1e-140	ecl:EcolC_3209	K03152	thiJ	4-methyl-5(b-hydroxyethyl)-thiazole monophosphate biosynthesis	--	--
F1GM000481	100	0	ssn:SSON_0402	K00077	panE, apbA	2-dehydropantoate 2-reductase	1.1.1.169	Metabolism; Metabolism of cofactors and vitamins; Pantothenate and CoA biosynthesis [PATH:ko00770]
F1GM000482	100	5e-115	eci:UTI89_C0449	K09767	K09767	hypothetical protein	--	--
F1GM000484	100	0	ecf:ECH74115_0512	K02301	cyoE	protoheme IX farnesyltransferase	2.5.1.-	Metabolism; Energy metabolism; Oxidative phosphorylation [PATH:ko00190]Metabolism; Metabolism of cofactors and vitamins; Porphyrin and chlorophyll metabolism [PATH:ko00860]
F1GM000485	100	1e-72	sbo:SBO_0323	K02300	cyoD	cytochrome o ubiquinol oxidase operon protein cyoD	--	Metabolism; Energy metabolism; Oxidative phosphorylation [PATH:ko00190]
F1GM000486	100	1e-147	ssn:SSON_0413	K02299	cyoC	cytochrome o ubiquinol oxidase subunit III	1.10.3.-	Metabolism; Energy metabolism; Oxidative phosphorylation [PATH:ko00190]
F1GM000487	100	0	ssn:SSON_0414	K02298	cyoB	cytochrome o ubiquinol oxidase subunit I	1.10.3.-	Metabolism; Energy metabolism; Oxidative phosphorylation [PATH:ko00190]
F1GM000488	100	0	eum:ECUMN_0471	K02297	cyoA	cytochrome o ubiquinol oxidase subunit II	1.10.3.-	Metabolism; Energy metabolism; Oxidative phosphorylation [PATH:ko00190]
F1GM000489	100	0	eok:G2583_0545	K08218	ampG	MFS transporter, PAT family, beta-lactamase induction signal transducer AmpG	--	Human Diseases; Drug resistance; beta-Lactam resistance [PATH:ko01501]
F1GM000490	100	3e-140	ssn:SSON_0417	K07286	yajG	uncharacterized lipoprotein	--	--
F1GM000491	100	6e-74	sdy:SDY_0298	K05527	bolA	BolA protein	--	--
F1GM000493	100	0	ssn:SSON_0419	K03545	tig	trigger factor	--	--
F1GM000494	100	1e-154	sdy:SDY_0295	K01358	clpP, CLPP	ATP-dependent Clp protease, protease subunit	3.4.21.92	Cellular Processes; Cell growth and death; Cell cycle - Caulobacter [PATH:ko04112]
F1GM000495	100	0	sdy:SDY_0294	K03544	clpX, CLPX	ATP-dependent Clp protease ATP-binding subunit ClpX	--	Cellular Processes; Cell growth and death; Cell cycle - Caulobacter [PATH:ko04112]
F1GM000496	100	0	eci:UTI89_C0467	K01338	lon	ATP-dependent Lon protease	3.4.21.53	Cellular Processes; Cell growth and death; Cell cycle - Caulobacter [PATH:ko04112]
F1GM000497	98.89	5e-56	sdy:SDY_0292	K03530	hupB	DNA-binding protein HU-beta	--	--
F1GM000498	100	0	sbo:SBO_0335	K03770	ppiD	peptidyl-prolyl cis-trans isomerase D	5.2.1.8	--
F1GM000499	100	9e-84	sbc:SbBS512_E0365	K02237	comEA	competence protein ComEA	--	--
F1GM000500	100	1e-94	sbc:SbBS512_E0366	K12500	tesC	thioesterase III	3.1.2.-	--
F1GM000501	100	2e-174	eoi:ECO111_0477	K06920	queC	queuosine biosynthesis protein QueC	--	Metabolism; Metabolism of cofactors and vitamins; Folate biosynthesis [PATH:ko00790]
F1GM000503	98.91	0	ssn:SSON_0434	K11938	cof	HMP-PP phosphatase	3.6.1.-	--
F1GM000504	100	2e-110	sbc:SbBS512_E0370	K05800	ybaO	Lrp/AsnC family transcriptional regulator	--	--
F1GM000505	100	0	ebw:BWG_0330	K06147	ABCB-BAC	ATP-binding cassette, subfamily B, bacterial	--	--
F1GM000506	100	0	ecl:EcolC_3166	K06148	ABCC-BAC	ATP-binding cassette, subfamily C, bacterial	--	Environmental Information Processing; Membrane transport; ABC transporters [PATH:ko02010]
F1GM000507	100	1e-74	sfv:SFV_0424	K04752	glnK	nitrogen regulatory protein P-II 2	--	--
F1GM000508	99.76	0	ssn:SSON_0439	K03320	TC.AMT	ammonium transporter, Amt family	--	--
F1GM000509	99.65	0	ssn:SSON_0440	K10805	tesB	acyl-CoA thioesterase II	3.1.2.-	Metabolism; Lipid metabolism; Biosynthesis of unsaturated fatty acids [PATH:ko01040]
F1GM000510	100	2e-130	sfv:SFV_0427	K09914	K09914	putative lipoprotein	--	--
F1GM000511	100	1e-92	sbc:SbBS512_E0384	K07443	ybaZ	methylated-DNA-protein-cysteine methyltransferase related protein	--	--
F1GM000512	47.01	4e-30	bba:Bd3653	K01077	E3.1.3.1, phoA, phoB	alkaline phosphatase	3.1.3.1	Metabolism; Xenobiotics biodegradation and metabolism; Aminobenzoate degradation [PATH:ko00627]Metabolism; Metabolism of cofactors and vitamins; Folate biosynthesis [PATH:ko00790]Environmental Information Processing; Signal transduction; Two-component system [PATH:ko02020]
F1GM000515	100	4e-135	sdy:SDY_0460	K00661	E2.3.1.79, maa	maltose O-acetyltransferase	2.3.1.79	--
F1GM000516	100	1e-47	ecl:EcolC_3156	K05839	hha	haemolysin expression modulating protein	--	--
F1GM000518	100	0	sbo:SBO_0362	K03296	TC.HAE1	hydrophobic/amphiphilic exporter-1 (mainly G- bacteria), HAE1 family	--	--
F1GM000519	100	0	ebd:ECBD_3193	K03585	acrA	membrane fusion protein	--	Human Diseases; Drug resistance; beta-Lactam resistance [PATH:ko01501]
F1GM000520	100	4e-92	sdy:SDY_0455	K03577	acrR	TetR/AcrR family transcriptional regulator, acrAB operon repressor	--	--
F1GM000523	100	0	ebd:ECBD_3191	K05802	kefA	potassium efflux system protein KefA	--	--
F1GM000525	99.43	1e-119	ebd:ECBD_3189	K04067	priC	primosomal replication protein N"	--	Genetic Information Processing; Replication and repair; Homologous recombination [PATH:ko03440]
F1GM000526	100	2e-84	sdy:SDY_0451	K09790	K09790	hypothetical protein	--	--
F1GM000527	100	1e-129	eci:UTI89_C0496	K00759	E2.4.2.7, apt	adenine phosphoribosyltransferase	2.4.2.7	Metabolism; Nucleotide metabolism; Purine metabolism [PATH:ko00230]
F1GM000528	99.84	0	ebd:ECBD_3186	K02343	DPO3G, dnaX	DNA polymerase III subunit gamma/tau	2.7.7.7	Metabolism; Nucleotide metabolism; Purine metabolism [PATH:ko00230]Metabolism; Nucleotide metabolism; Pyrimidine metabolism [PATH:ko00240]Genetic Information Processing; Replication and repair; DNA replication [PATH:ko03030]Genetic Information Processing; Replication and repair; Mismatch repair [PATH:ko03430]Genetic Information Processing; Replication and repair; Homologous recombination [PATH:ko…
F1GM000529	100	4e-75	sdy:SDY_0448	K09747	K09747	hypothetical protein	--	--
F1GM000530	100	4e-148	sbc:SbBS512_E0404	K06187	recR	recombination protein RecR	--	Genetic Information Processing; Replication and repair; Homologous recombination [PATH:ko03440]
F1GM000531	100	0	sbo:SBO_0373	K04079	htpG, HSP90A	molecular chaperone HtpG	--	Genetic Information Processing; Folding, sorting and degradation; Protein processing in endoplasmic reticulum [PATH:ko04141]Environmental Information Processing; Signal transduction; PI3K-Akt signaling pathway [PATH:ko04151]Organismal Systems; Immune system; Antigen processing and presentation [PATH:ko04612]Organismal Systems; Immune system; NOD-like receptor signaling pathway [PATH:ko04621]Organ…
F1GM000532	100	1e-155	ecf:ECH74115_0566	K00939	E2.7.4.3, adk	adenylate kinase	2.7.4.3	Metabolism; Nucleotide metabolism; Purine metabolism [PATH:ko00230]
F1GM000533	100	0	ebw:BWG_0356	K01772	hemH, FECH	ferrochelatase	4.99.1.1	Metabolism; Metabolism of cofactors and vitamins; Porphyrin and chlorophyll metabolism [PATH:ko00860]
F1GM000534	99.69	0	ect:ECIAI39_0195	K01066	E3.1.1.-	esterase / lipase	3.1.1.-	Metabolism; Xenobiotics biodegradation and metabolism; Bisphenol degradation [PATH:ko00363]Metabolism; Biosynthesis of other secondary metabolites; Tropane, piperidine and pyridine alkaloid biosynthesis [PATH:ko00960]
F1GM000535	100	0	sbc:SbBS512_E0409	K00892	gsk	inosine kinase	2.7.1.73	Metabolism; Nucleotide metabolism; Purine metabolism [PATH:ko00230]
F1GM000536	100	0	ebd:ECBD_3178	K03455	TC.KEF	monovalent cation:H+ antiporter-2, CPA2 family	--	--
F1GM000537	100	0	ecl:EcolC_3137	K08223	fsr	MFS transporter, FSR family, fosmidomycin resistance protein	--	--
F1GM000538	99.82	0	ebd:ECBD_3176	K11751	ushA	5'-nucleotidase / UDP-sugar diphosphatase	3.1.3.5 3.6.1.45	Metabolism; Nucleotide metabolism; Purine metabolism [PATH:ko00230]Metabolism; Nucleotide metabolism; Pyrimidine metabolism [PATH:ko00240]Metabolism; Metabolism of cofactors and vitamins; Nicotinate and nicotinamide metabolism [PATH:ko00760]
F1GM000539	58.6	4e-58	ppf:Pput_1118	K03976	ebsC	putative transcription regulator	--	--
F1GM000540	100	0	sfv:SFV_0455	K09973	K09973	hypothetical protein	--	--
F1GM000542	100	0	ebd:ECBD_3172	K01533	E3.6.3.4, ATP7, copA	Cu2+-exporting ATPase	3.6.3.4	--
F1GM000543	100	0	ebd:ECBD_3171	K01425	E3.5.1.2, glsA	glutaminase	3.5.1.2	Metabolism; Amino acid metabolism; Alanine, aspartate and glutamate metabolism [PATH:ko00250]Metabolism; Amino acid metabolism; Arginine and proline metabolism [PATH:ko00330]Metabolism; Metabolism of other amino acids; D-Glutamine and D-glutamate metabolism [PATH:ko00471]Organismal Systems; Nervous system; Glutamatergic synapse [PATH:ko04724]Organismal Systems; Nervous system; GABAergic synapse […
F1GM000545	100	3e-98	sbc:SbBS512_E0422	K11923	cueR	MerR family transcriptional regulator, copper efflux regulator	--	--
F1GM000546	100	2e-103	ecl:EcolC_3128	K07340	K07340	hypothetical protein	--	--
F1GM000548	100	4e-168	sbc:SbBS512_E0425	K02068	ABC.X2.A	putative ABC transport system ATP-binding protein	--	--
F1GM000549	100	0	efe:EFER_0549	K02069	ABC.X2.P	putative ABC transport system permease protein	--	--
F1GM000550	100	0	ebd:ECBD_3164	K05838	ybbN	putative thioredoxin	--	--
F1GM000551	100	0	ssn:SSON_0482	K00540	E1.-.-.-	--	--	--
F1GM000552	100	9e-152	ecp:ECP_0560	K10804	tesA	acyl-CoA thioesterase I	3.1.2.- 3.1.1.5	Metabolism; Lipid metabolism; Biosynthesis of unsaturated fatty acids [PATH:ko01040]
F1GM000553	100	4e-163	sbc:SbBS512_E0430	K02003	ABC.CD.A	--	--	--
F1GM000554	99.88	0	ebw:BWG_0377	K02004	ABC.CD.P	--	--	--
F1GM000561	99.73	0	ebd:ECBD_3154	K06917	selU	tRNA 2-selenouridine synthase	2.9.1.-	--
F1GM000562	100	0	ebd:ECBD_3153	K10972	allS	LysR family transcriptional regulator, transcriptional activator of the allD operon	--	--
F1GM000563	100	2e-117	sdy:SDY_0397	K01483	allA	ureidoglycolate hydrolase	3.5.3.19	Metabolism; Nucleotide metabolism; Purine metabolism [PATH:ko00230]
F1GM000564	99.61	0	ecm:EcSMS35_0549	K10973	allR	IclR family transcriptional regulator, negative regulator of allantoin and glyoxylate utilization operons	--	--
F1GM000565	100	0	ebd:ECBD_3150	K01608	gcl	tartronate-semialdehyde synthase	4.1.1.47	Metabolism; Carbohydrate metabolism; Glyoxylate and dicarboxylate metabolism [PATH:ko00630]
F1GM000566	100	0	ebd:ECBD_3149	K01816	E5.3.1.22, gip	hydroxypyruvate isomerase	5.3.1.22	Metabolism; Carbohydrate metabolism; Glyoxylate and dicarboxylate metabolism [PATH:ko00630]
F1GM000567	100	0	ecl:EcolC_3113	K00042	E1.1.1.60, garR	2-hydroxy-3-oxopropionate reductase	1.1.1.60	Metabolism; Carbohydrate metabolism; Glyoxylate and dicarboxylate metabolism [PATH:ko00630]
F1GM000568	100	0	ebd:ECBD_3147	K10975	allP	allantoin permease	--	--
F1GM000569	100	0	ebw:BWG_0388	K01466	E3.5.2.5, allB	allantoinase	3.5.2.5	Metabolism; Nucleotide metabolism; Purine metabolism [PATH:ko00230]
F1GM000571	100	0	ebw:BWG_0390	K00865	E2.7.1.31, glxK	glycerate kinase	2.7.1.31	Metabolism; Amino acid metabolism; Glycine, serine and threonine metabolism [PATH:ko00260]Metabolism; Lipid metabolism; Glycerolipid metabolism [PATH:ko00561]Metabolism; Carbohydrate metabolism; Glyoxylate and dicarboxylate metabolism [PATH:ko00630]
F1GM000572	100	0	ebw:BWG_0391	K14977	ylbA	ureidoglycine aminohydrolase	3.5.3.-	Metabolism; Nucleotide metabolism; Purine metabolism [PATH:ko00230]
F1GM000573	100	0	ebw:BWG_0392	K02083	allC	allantoate deiminase	3.5.3.9	Metabolism; Nucleotide metabolism; Purine metabolism [PATH:ko00230]
F1GM000574	100	0	ebw:BWG_0393	K00073	allD	ureidoglycolate dehydrogenase	1.1.1.154	Metabolism; Nucleotide metabolism; Purine metabolism [PATH:ko00230]
F1GM000575	99.82	0	ebw:BWG_0394	K02381	fdrA	FdrA protein	--	--
F1GM000578	99.66	0	ssn:SSON_0497	K00926	arcC	carbamate kinase	2.7.2.2	Metabolism; Nucleotide metabolism; Purine metabolism [PATH:ko00230]Metabolism; Amino acid metabolism; Arginine and proline metabolism [PATH:ko00330]Metabolism; Energy metabolism; Nitrogen metabolism [PATH:ko00910]Metabolism; Overview; Carbon metabolism [PATH:ko01200]
F1GM000579	100	0	ebw:BWG_0397	K01589	purK	5-(carboxyamino)imidazole ribonucleotide synthase	6.3.4.18	Metabolism; Nucleotide metabolism; Purine metabolism [PATH:ko00230]
F1GM000580	100	4e-121	sbo:SBO_0420	K01588	purE	5-(carboxyamino)imidazole ribonucleotide mutase	5.4.99.18	Metabolism; Nucleotide metabolism; Purine metabolism [PATH:ko00230]
F1GM000581	99.58	4e-179	ecl:EcolC_3098	K03269	lpxH	UDP-2,3-diacylglucosamine hydrolase	3.6.1.-	Metabolism; Glycan biosynthesis and metabolism; Lipopolysaccharide biosynthesis [PATH:ko00540]
F1GM000582	100	9e-121	ebd:ECBD_3133	K03768	PPIB, ppiB	peptidyl-prolyl cis-trans isomerase B (cyclophilin B)	5.2.1.8	--
F1GM000583	100	0	ebw:BWG_0401	K01883	CARS, cysS	cysteinyl-tRNA synthetase	6.1.1.16	Genetic Information Processing; Translation; Aminoacyl-tRNA biosynthesis [PATH:ko00970]
F1GM000584	99.42	2e-120	ecx:EcHS_A0602	K07038	K07038	inner membrane protein	--	--
F1GM000585	100	2e-47	ecy:ECSE_0553	K14761	ybcJ	ribosome-associated protein	--	--
F1GM000586	100	0	ebd:ECBD_3129	K01491	folD	methylenetetrahydrofolate dehydrogenase (NADP+) / methenyltetrahydrofolate cyclohydrolase	1.5.1.5 3.5.4.9	Metabolism; Metabolism of cofactors and vitamins; One carbon pool by folate [PATH:ko00670]Metabolism; Energy metabolism; Carbon fixation pathways in prokaryotes [PATH:ko00720]Metabolism; Overview; Carbon metabolism [PATH:ko01200]
F1GM000587	100	6e-127	eok:G2583_0650	K07352	sfmA	type 1 fimbrial protein	--	--
F1GM000588	100	2e-162	ebd:ECBD_3127	K07353	sfmC	fimbrial chaperone protein	--	--
F1GM000589	100	0	ebw:BWG_0407	K07354	sfmD	outer membrane usher protein	--	--
F1GM000590	100	7e-58	sew:SeSA_B0026	K07497	K07497	putative transposase	--	--
F1GM000591	99.64	0	sew:SeSA_B0024	K07497	K07497	putative transposase	--	--
F1GM000592	97.83	0	ecl:EcolC_3089	K07356	sfmH	fimbrial protein	--	--
F1GM000593	99.29	8e-98	ebw:BWG_0409	K07355	sfmF	fimbrial-like protein	--	--
F1GM000594	99.52	3e-152	ecy:ECSE_0560	K07688	fimZ	two-component system, NarL family, response regulator, fimbrial Z protein, FimZ	--	Environmental Information Processing; Signal transduction; Two-component system [PATH:ko02020]
F1GM000595	100	0	ebw:BWG_0437	K11920	envY	AraC family transcriptional regulator	--	--
F1GM000597	99.9	0	ebw:BWG_0439	K11739	nfrA	bacteriophage N4 adsorption protein A	--	--
F1GM000598	99.6	0	eok:G2583_0723	K11740	nfrB	bacteriophage N4 adsorption protein B	--	--
F1GM000599	100	0	ebw:BWG_0441	K07644	cusS, copS	two-component system, OmpR family, heavy metal sensor histidine kinase CusS	2.7.13.3	Environmental Information Processing; Signal transduction; Two-component system [PATH:ko02020]
F1GM000600	100	3e-164	ssn:SSON_0522	K07665	cusR	two-component system, OmpR family, copper resistance phosphate regulon response regulator CusR	--	Environmental Information Processing; Signal transduction; Two-component system [PATH:ko02020]
F1GM000601	100	0	ebw:BWG_0443	K07796	cusC	Cu(I)/Ag(I) efflux system outer membrane protein CusC	--	Environmental Information Processing; Signal transduction; Two-component system [PATH:ko02020]
F1GM000602	100	7e-77	ecl:EcolC_3073	K07810	cusF	Cu(I)/Ag(I) efflux system periplasmic protein CusF	--	Environmental Information Processing; Signal transduction; Two-component system [PATH:ko02020]
F1GM000603	100	0	ebd:ECBD_3088	K07798	cusB	Cu(I)/Ag(I) efflux system membrane protein CusB	--	Environmental Information Processing; Signal transduction; Two-component system [PATH:ko02020]
F1GM000604	100	0	ecl:EcolC_3071	K07787	cusA	Cu(I)/Ag(I) efflux system membrane protein CusA	--	Environmental Information Processing; Signal transduction; Two-component system [PATH:ko02020]
F1GM000605	99.57	0	ecl:EcolC_3070	K11732	pheP	phenylalanine-specific permease	--	--
F1GM000607	100	4e-161	ebw:BWG_0449	K10679	nfnB, nfsB	nitroreductase / dihydropteridine reductase	1.-.-.- 1.5.1.34	Metabolism; Xenobiotics biodegradation and metabolism; Nitrotoluene degradation [PATH:ko00633]
F1GM000608	45.75	9e-58	efa:EF_C0007	K07498	K07498	putative transposase	--	--
F1GM000611	70.42	3e-30	pva:Pvag_3648	K07724	ner, nlp, sfsB	Ner family transcriptional regulator	--	--
F1GM000619	55.82	4e-100	bch:Bcen2424_0877	K09691	ABC-2.LPSE.A	lipopolysaccharide transport system ATP-binding protein	--	Environmental Information Processing; Membrane transport; ABC transporters [PATH:ko02010]
F1GM000620	44.44	2e-66	bch:Bcen2424_0876	K09690	ABC-2.LPSE.P	lipopolysaccharide transport system permease protein	--	Environmental Information Processing; Membrane transport; ABC transporters [PATH:ko02010]
F1GM000622	73.96	0	dze:Dd1591_3395	K01784	galE, GALE	UDP-glucose 4-epimerase	5.1.3.2	Metabolism; Carbohydrate metabolism; Galactose metabolism [PATH:ko00052]Metabolism; Carbohydrate metabolism; Amino sugar and nucleotide sugar metabolism [PATH:ko00520]
F1GM000623	94.95	0	set:SEN2094	K00963	UGP2, galU, galF	UTP--glucose-1-phosphate uridylyltransferase	2.7.7.9	Metabolism; Carbohydrate metabolism; Pentose and glucuronate interconversions [PATH:ko00040]Metabolism; Carbohydrate metabolism; Galactose metabolism [PATH:ko00052]Metabolism; Carbohydrate metabolism; Starch and sucrose metabolism [PATH:ko00500]Metabolism; Carbohydrate metabolism; Amino sugar and nucleotide sugar metabolism [PATH:ko00520]
F1GM000625	45.75	9e-58	efa:EF_C0007	K07498	K07498	putative transposase	--	--
F1GM000626	100	0	ebd:ECBD_3081	K06048	ybdK	carboxylate-amine ligase	6.3.-.-	--
F1GM000627	100	6e-125	sfx:S0497	K07483	K07483	transposase	--	--
F1GM000628	99.65	0	ecj:JW3528	K07497	K07497	putative transposase	--	--
F1GM000631	100	2e-157	ebd:ECBD_3073	K02362	entD	enterobactin synthetase component D	2.7.8.-	--
F1GM000632	100	0	ebd:ECBD_3072	K02014	ABC.FEV.OM	iron complex outermembrane recepter protein	--	--
F1GM000634	99.75	0	ecl:EcolC_3060	K07214	fes	enterochelin esterase and related enzymes	--	--
F1GM000635	40.58	6e-16	rop:ROP_48150	K05375	mbtH	MbtH protein	--	--
F1GM000636	100	0	ebw:BWG_0459	K02364	entF	enterobactin synthetase component F	2.7.7.-	Metabolism; Metabolism of terpenoids and polyketides; Biosynthesis of siderophore group nonribosomal peptides [PATH:ko01053]
F1GM000638	100	0	sdy:SDY_0519	K02013	ABC.FEV.A	iron complex transport system ATP-binding protein	3.6.3.34	Environmental Information Processing; Membrane transport; ABC transporters [PATH:ko02010]
F1GM000639	100	0	ecx:EcHS_A0640	K02015	ABC.FEV.P	iron complex transport system permease protein	--	Environmental Information Processing; Membrane transport; ABC transporters [PATH:ko02010]
F1GM000640	99.41	0	sfx:S0510	K02015	ABC.FEV.P	iron complex transport system permease protein	--	Environmental Information Processing; Membrane transport; ABC transporters [PATH:ko02010]
F1GM000641	100	0	ecl:EcolC_3053	K08225	entS	MFS transporter, ENTS family, enterobactin (siderophore) exporter	--	--
F1GM000642	100	0	ecl:EcolC_3052	K02016	ABC.FEV.S	iron complex transport system substrate-binding protein	--	Environmental Information Processing; Membrane transport; ABC transporters [PATH:ko02010]
F1GM000643	100	0	sdy:SDY_0524	K02361	entC	isochorismate synthase	5.4.4.2	Metabolism; Metabolism of cofactors and vitamins; Ubiquinone and other terpenoid-quinone biosynthesis [PATH:ko00130]Metabolism; Metabolism of terpenoids and polyketides; Biosynthesis of siderophore group nonribosomal peptides [PATH:ko01053]
F1GM000644	100	0	ecl:EcolC_3050	K02363	entE	enterobactin 2,3-dihydroxybenzoate-AMP ligase / S-dihydroxybenzoyltransferase	2.7.7.58 2.3.1.-	Metabolism; Metabolism of terpenoids and polyketides; Biosynthesis of siderophore group nonribosomal peptides [PATH:ko01053]
F1GM000645	99.65	0	sfl:SF0509	K01252	entB	enterobactin isochorismatase	3.3.2.1	Metabolism; Metabolism of terpenoids and polyketides; Biosynthesis of siderophore group nonribosomal peptides [PATH:ko01053]
F1GM000646	100	0	ecl:EcolC_3048	K00216	entA	2,3-dihydro-2,3-dihydroxybenzoate dehydrogenase	1.3.1.28	Metabolism; Metabolism of terpenoids and polyketides; Biosynthesis of siderophore group nonribosomal peptides [PATH:ko01053]
F1GM000647	100	1e-98	ecc:c0684	K01175	E3.1.-.-	--	--	--
F1GM000648	100	0	ecl:EcolC_3046	K06200	cstA	carbon starvation protein	--	--
F1GM000650	100	0	ecl:EcolC_3044	K08317	ybdH	uncharacterized oxidoreductase	1.1.-.-	--
F1GM000651	100	0	ecl:EcolC_3043	K14287	ybdL	methionine aminotransferase	2.6.1.-	--
F1GM000655	99.63	0	ecv:APECO1_1445	K03805	dsbG	thiol:disulfide interchange protein DsbG	--	--
F1GM000656	100	6e-139	sbc:SbBS512_E0519	K03386	E1.11.1.15, PRDX, ahpC	peroxiredoxin (alkyl hydroperoxide reductase subunit C)	1.11.1.15	--
F1GM000658	100	0	sbc:SbBS512_E0520	K03387	ahpF	alkyl hydroperoxide reductase subunit F	1.6.4.-	--
F1GM000659	100	5e-99	ebd:ECBD_3045	K11932	uspG	universal stress protein G	--	--
F1GM000660	43.56	2e-110	dhd:Dhaf_4212	K00121	frmA, ADH5, adhC	S-(hydroxymethyl)glutathione dehydrogenase / alcohol dehydrogenase	1.1.1.284 1.1.1.1	Metabolism; Carbohydrate metabolism; Glycolysis / Gluconeogenesis [PATH:ko00010]Metabolism; Lipid metabolism; Fatty acid degradation [PATH:ko00071]Metabolism; Amino acid metabolism; Tyrosine metabolism [PATH:ko00350]Metabolism; Xenobiotics biodegradation and metabolism; Chloroalkane and chloroalkene degradation [PATH:ko00625]Metabolism; Xenobiotics biodegradation and metabolism; Naphthalene degra…
F1GM000662	100	3e-96	sbc:SbBS512_E0524	K06140	rnk	regulator of nucleoside diphosphate kinase	--	--
F1GM000663	100	0	ecl:EcolC_3033	K01169	rna	ribonuclease I (enterobacter ribonuclease)	3.1.27.6	--
F1GM000664	100	0	ebd:ECBD_3040	K09477	citT	citrate:succinate antiporter	--	Environmental Information Processing; Signal transduction; Two-component system [PATH:ko02020]
F1GM000665	100	0	ebd:ECBD_3039	K05966	citG	triphosphoribosyl-dephospho-CoA synthase	2.7.8.25	Environmental Information Processing; Signal transduction; Two-component system [PATH:ko02020]
F1GM000666	100	5e-132	sbc:SbBS512_E0528	K05964	citX	holo-ACP synthase	2.7.7.61	Environmental Information Processing; Signal transduction; Two-component system [PATH:ko02020]
F1GM000667	100	0	ebd:ECBD_3037	K01643	citF	citrate lyase subunit alpha / citrate CoA-transferase	4.1.3.6 2.8.3.10	Environmental Information Processing; Signal transduction; Two-component system [PATH:ko02020]
F1GM000668	100	0	sbc:SbBS512_E0530	K01644	citE	citrate lyase subunit beta / citryl-CoA lyase	4.1.3.6 4.1.3.34	Environmental Information Processing; Signal transduction; Two-component system [PATH:ko02020]
F1GM000669	100	9e-66	ssn:SSON_0569	K01646	citD	citrate lyase subunit gamma	4.1.3.6	Environmental Information Processing; Signal transduction; Two-component system [PATH:ko02020]
F1GM000670	100	0	ecl:EcolC_3026	K01910	citC	[citrate (pro-3S)-lyase] ligase	6.2.1.22	Environmental Information Processing; Signal transduction; Two-component system [PATH:ko02020]
F1GM000671	100	0	ebw:BWG_0492	K07700	dpiB, citA	two-component system, CitB family, cit operon sensor histidine kinase CitA	2.7.13.3	Environmental Information Processing; Signal transduction; Two-component system [PATH:ko02020]
F1GM000672	100	8e-163	sbc:SbBS512_E0535	K07702	dpiA, citB	two-component system, CitB family, response regulator CitB	--	Environmental Information Processing; Signal transduction; Two-component system [PATH:ko02020]
F1GM000673	100	0	sbo:SBO_0486	K03326	TC.DCUC	C4-dicarboxylate transporter, DcuC family	--	--
F1GM000674	100	1e-137	ebd:ECBD_3028	K12973	pagP	palmitoyl transferase	2.3.1.-	Human Diseases; Infectious diseases; Pertussis [PATH:ko05133]
F1GM000675	100	6e-44	eci:UTI89_C0627	K03704	cspA	cold shock protein (beta-ribbon, CspA family)	--	--
F1GM000676	100	9e-69	ebw:BWG_0497	K06199	crcB	CrcB protein	--	--
F1GM000678	40.8	6e-33	gct:GC56T3_2604	K08590	mtnU	carbon-nitrogen hydrolase family protein	--	--
F1GM000679	100	4e-39	sdy:SDY_0549	K03425	tatE	sec-independent protein translocase protein TatE	--	Genetic Information Processing; Folding, sorting and degradation; Protein export [PATH:ko03060]Environmental Information Processing; Membrane transport; Bacterial secretion system [PATH:ko03070]
F1GM000680	99.69	0	sdy:SDY_0550	K03644	lipA	lipoic acid synthetase	2.8.1.8	Metabolism; Metabolism of cofactors and vitamins; Lipoic acid metabolism [PATH:ko00785]
F1GM000682	100	3e-142	ecv:APECO1_1425	K03801	lipB	lipoyl(octanoyl) transferase	2.3.1.181	Metabolism; Metabolism of cofactors and vitamins; Lipoic acid metabolism [PATH:ko00785]
F1GM000684	100	1e-58	sdy:SDY_0553	K09158	K09158	hypothetical protein	--	--
F1GM000685	100	0	sdy:SDY_0554	K07258	dacC, dacA, dacD	D-alanyl-D-alanine carboxypeptidase (penicillin-binding protein 5/6)	3.4.16.4	Metabolism; Glycan biosynthesis and metabolism; Peptidoglycan biosynthesis [PATH:ko00550]
F1GM000686	99.72	0	ebw:BWG_0504	K03642	rlpA	rare lipoprotein A	--	--
F1GM000687	100	0	sbc:SbBS512_E0617	K05837	rodA, mrdB	rod shape determining protein RodA	--	--
F1GM000688	100	0	ebd:ECBD_3016	K05515	mrdA	penicillin-binding protein 2	--	Metabolism; Glycan biosynthesis and metabolism; Peptidoglycan biosynthesis [PATH:ko00550]Human Diseases; Drug resistance; beta-Lactam resistance [PATH:ko01501]
F1GM000689	100	1e-103	sdy:SDY_0558	K00783	ybeA	hypothetical protein	--	--
F1GM000690	99.05	2e-70	sbc:SbBS512_E0614	K09710	ybeB	ribosome-associated protein	--	--
F1GM000691	99.51	2e-150	ebw:BWG_0509	K02226	cobC2, cobC, phpB	alpha-ribazole phosphatase	3.1.3.73	Metabolism; Metabolism of cofactors and vitamins; Porphyrin and chlorophyll metabolism [PATH:ko00860]
F1GM000692	100	3e-158	ssn:SSON_0593	K00969	nadD	nicotinate-nucleotide adenylyltransferase	2.7.7.18	Metabolism; Metabolism of cofactors and vitamins; Nicotinate and nicotinamide metabolism [PATH:ko00760]
F1GM000693	100	0	sbo:SBO_0504	K02340	DPO3D1, holA	DNA polymerase III subunit delta	2.7.7.7	Metabolism; Nucleotide metabolism; Purine metabolism [PATH:ko00230]Metabolism; Nucleotide metabolism; Pyrimidine metabolism [PATH:ko00240]Genetic Information Processing; Replication and repair; DNA replication [PATH:ko03030]Genetic Information Processing; Replication and repair; Mismatch repair [PATH:ko03430]Genetic Information Processing; Replication and repair; Homologous recombination [PATH:ko…
F1GM000694	99.48	2e-140	sbc:SbBS512_E0610	K03643	lptE, rlpB	LPS-assembly lipoprotein	--	--
F1GM000695	100	0	ebw:BWG_0513	K01869	LARS, leuS	leucyl-tRNA synthetase	6.1.1.4	Genetic Information Processing; Translation; Aminoacyl-tRNA biosynthesis [PATH:ko00970]
F1GM000696	78.75	8e-92	ypm:YP_1102	K05875	tar	methyl-accepting chemotaxis protein II, aspartate sensor receptor	--	Environmental Information Processing; Signal transduction; Two-component system [PATH:ko02020]Cellular Processes; Cell motility; Bacterial chemotaxis [PATH:ko02030]
F1GM000697	100	0	ecl:EcolC_3001	K07126	K07126	--	--	--
F1GM000700	100	2e-136	ecl:EcolC_2998	K07126	K07126	--	--	--
F1GM000703	100	0	ebw:BWG_0521	K04045	hscC	molecular chaperone HscC	--	--
F1GM000704	100	0	ebd:ECBD_3002	K01250	rihA	pyrimidine-specific ribonucleoside hydrolase	3.2.-.-	--
F1GM000705	100	8e-179	ssn:SSON_0606	K10004	gltL	glutamate/aspartate transport system ATP-binding protein	3.6.3.-	Environmental Information Processing; Membrane transport; ABC transporters [PATH:ko02010]Environmental Information Processing; Signal transduction; Two-component system [PATH:ko02020]
F1GM000706	100	6e-159	sdy:SDY_0588	K10002	gltK	glutamate/aspartate transport system permease protein	--	Environmental Information Processing; Membrane transport; ABC transporters [PATH:ko02010]Environmental Information Processing; Signal transduction; Two-component system [PATH:ko02020]
F1GM000707	100	1e-180	efe:EFER_2449	K10003	gltJ	glutamate/aspartate transport system permease protein	--	Environmental Information Processing; Membrane transport; ABC transporters [PATH:ko02010]Environmental Information Processing; Signal transduction; Two-component system [PATH:ko02020]
F1GM000708	100	0	ebw:BWG_0526	K10001	gltI	glutamate/aspartate transport system substrate-binding protein	--	Environmental Information Processing; Membrane transport; ABC transporters [PATH:ko02010]Environmental Information Processing; Signal transduction; Two-component system [PATH:ko02020]
F1GM000709	100	0	ebw:BWG_0528	K03820	lnt	apolipoprotein N-acyltransferase	2.3.1.-	--
F1GM000710	100	0	sdy:SDY_0594	K06189	corC	magnesium and cobalt transporter	--	--
F1GM000711	100	1e-111	sbo:SBO_0523	K07042	ybeY, yqfG	probable rRNA maturation factor	--	--
F1GM000712	100	0	sdy:SDY_0596	K06217	phoH, phoL	phosphate starvation-inducible protein PhoH and related proteins	--	--
F1GM000713	100	0	sdy:SDY_0597	K06168	miaB	bifunctional enzyme involved in thiolation and methylation of tRNA	--	--
F1GM000714	100	0	ecx:EcHS_A0709	K03184	ubiF	2-octaprenyl-3-methyl-6-methoxy-1,4-benzoquinol hydroxylase	1.14.13.-	Metabolism; Metabolism of cofactors and vitamins; Ubiquinone and other terpenoid-quinone biosynthesis [PATH:ko00130]
F1GM000716	100	0	ecv:APECO1_1398	K01953	E6.3.5.4, asnB	asparagine synthase (glutamine-hydrolysing)	6.3.5.4	Metabolism; Amino acid metabolism; Alanine, aspartate and glutamate metabolism [PATH:ko00250]
F1GM000717	100	0	sdy:SDY_0609	K02566	nagD	NagD protein	--	--
F1GM000718	99.75	0	sdy:SDY_0610	K02565	nagC	N-acetylglucosamine repressor	--	--
F1GM000719	100	0	ecw:EcE24377A_0702	K01443	E3.5.1.25, nagA, AMDHD2	N-acetylglucosamine-6-phosphate deacetylase	3.5.1.25	Metabolism; Carbohydrate metabolism; Amino sugar and nucleotide sugar metabolism [PATH:ko00520]
F1GM000720	100	0	sbc:SbBS512_E0573	K02564	nagB, GNPDA	glucosamine-6-phosphate deaminase	3.5.99.6	Metabolism; Carbohydrate metabolism; Amino sugar and nucleotide sugar metabolism [PATH:ko00520]
F1GM000721	99.85	0	ebw:BWG_0539	K02802	PTS-Nag-EIIA, nagE	PTS system, N-acetylglucosamine-specific IIA component	2.7.1.69	Metabolism; Carbohydrate metabolism; Amino sugar and nucleotide sugar metabolism [PATH:ko00520]Environmental Information Processing; Membrane transport; Phosphotransferase system (PTS) [PATH:ko02060]
F1GM000722	100	0	ssn:SSON_0634	K01886	QARS, glnS	glutaminyl-tRNA synthetase	6.1.1.18	Genetic Information Processing; Translation; Aminoacyl-tRNA biosynthesis [PATH:ko00970]
F1GM000726	100	1e-106	sdy:SDY_0623	K03711	fur	Fur family transcriptional regulator, ferric uptake regulator	--	--
F1GM000727	100	4e-128	sdy:SDY_0624	K03839	fldA	flavodoxin I	--	--
F1GM000729	99.61	0	sdy:SDY_0626	K01175	E3.1.-.-	--	--	--
F1GM000730	100	7e-135	sbc:SbBS512_E0563	K03645	seqA	negative modulator of initiation of replication	--	--
F1GM000731	99.82	0	eci:UTI89_C0693	K01835	E5.4.2.2, pgm	phosphoglucomutase	5.4.2.2	Metabolism; Carbohydrate metabolism; Glycolysis / Gluconeogenesis [PATH:ko00010]Metabolism; Carbohydrate metabolism; Pentose phosphate pathway [PATH:ko00030]Metabolism; Carbohydrate metabolism; Galactose metabolism [PATH:ko00052]Metabolism; Nucleotide metabolism; Purine metabolism [PATH:ko00230]Metabolism; Carbohydrate metabolism; Starch and sucrose metabolism [PATH:ko00500]Metabolism; Carbohydra…
F1GM000735	100	0	ssn:SSON_0643	K03756	potE	putrescine:ornithine antiporter	--	--
F1GM000740	99.56	3e-162	ect:ECIAI39_0653	K07667	kdpE	two-component system, OmpR family, KDP operon response regulator KdpE	--	Environmental Information Processing; Signal transduction; Two-component system [PATH:ko02020]
F1GM000741	100	0	ebw:BWG_0555	K07646	kdpD	two-component system, OmpR family, sensor histidine kinase KdpD	2.7.13.3	Environmental Information Processing; Signal transduction; Two-component system [PATH:ko02020]
F1GM000742	100	1e-135	ecl:EcolC_2960	K01548	kdpC	K+-transporting ATPase ATPase C chain	3.6.3.12	Environmental Information Processing; Signal transduction; Two-component system [PATH:ko02020]
F1GM000743	100	0	ebw:BWG_0557	K01547	kdpB	K+-transporting ATPase ATPase B chain	3.6.3.12	Environmental Information Processing; Signal transduction; Two-component system [PATH:ko02020]
F1GM000744	100	0	ebd:ECBD_2962	K01546	kdpA	K+-transporting ATPase ATPase A chain	3.6.3.12	Environmental Information Processing; Signal transduction; Two-component system [PATH:ko02020]
F1GM000745	100	1e-10	ecz:ECS88_0733	K01545	kdpF	K+-transporting ATPase ATPase F chain	--	Environmental Information Processing; Signal transduction; Two-component system [PATH:ko02020]
F1GM000752	100	0	ecx:EcHS_A0755	K01669	E4.1.99.3, phrB	deoxyribodipyrimidine photo-lyase	4.1.99.3	--
F1GM000753	100	0	ecx:EcHS_A0757	K03305	TC.POT	proton-dependent oligopeptide transporter, POT family	--	--
F1GM000755	41.44	7e-53	bld:BLi00501	K06351	kipI	inhibitor of KinA	--	--
F1GM000756	49.68	6e-94	saz:Sama_0022	K01941	E6.3.4.6	urea carboxylase	6.3.4.6	Metabolism; Amino acid metabolism; Arginine and proline metabolism [PATH:ko00330]
F1GM000757	100	1e-179	ebw:BWG_0572	K07160	K07160	UPF0271 protein	--	--
F1GM000758	100	0	ebw:BWG_0573	K05522	nei	endonuclease VIII	3.2.2.- 4.2.99.18	Genetic Information Processing; Replication and repair; Base excision repair [PATH:ko03410]
F1GM000759	98.73	0	sdy:SDY_0650	K07120	K07120	--	--	--
F1GM000762	40.76	4e-55	eum:ECUMN_3336	K12519	papD	chaperone protein PapD	--	--
F1GM000765	100	0	sbc:SbBS512_E0638	K01647	CS, gltA	citrate synthase	2.3.3.1	Metabolism; Carbohydrate metabolism; Citrate cycle (TCA cycle) [PATH:ko00020]Metabolism; Carbohydrate metabolism; Glyoxylate and dicarboxylate metabolism [PATH:ko00630]Metabolism; Overview; Carbon metabolism [PATH:ko01200]Metabolism; Overview; 2-Oxocarboxylic acid metabolism [PATH:ko01210]Metabolism; Overview; Biosynthesis of amino acids [PATH:ko01230]
F1GM000766	100	3e-92	sbc:SbBS512_E0640	K00241	sdhC	succinate dehydrogenase cytochrome b-556 subunit	--	Metabolism; Carbohydrate metabolism; Citrate cycle (TCA cycle) [PATH:ko00020]Metabolism; Energy metabolism; Oxidative phosphorylation [PATH:ko00190]Metabolism; Carbohydrate metabolism; Butanoate metabolism [PATH:ko00650]Metabolism; Energy metabolism; Carbon fixation pathways in prokaryotes [PATH:ko00720]Metabolism; Overview; Carbon metabolism [PATH:ko01200]
F1GM000767	100	3e-75	sdy:SDY_0660	K00242	sdhD	succinate dehydrogenase hydrophobic membrane anchor protein	--	Metabolism; Carbohydrate metabolism; Citrate cycle (TCA cycle) [PATH:ko00020]Metabolism; Energy metabolism; Oxidative phosphorylation [PATH:ko00190]Metabolism; Carbohydrate metabolism; Butanoate metabolism [PATH:ko00650]Metabolism; Energy metabolism; Carbon fixation pathways in prokaryotes [PATH:ko00720]Metabolism; Overview; Carbon metabolism [PATH:ko01200]
F1GM000768	100	0	sbo:SBO_0581	K00239	sdhA	succinate dehydrogenase flavoprotein subunit	1.3.99.1	Metabolism; Carbohydrate metabolism; Citrate cycle (TCA cycle) [PATH:ko00020]Metabolism; Energy metabolism; Oxidative phosphorylation [PATH:ko00190]Metabolism; Carbohydrate metabolism; Butanoate metabolism [PATH:ko00650]Metabolism; Energy metabolism; Carbon fixation pathways in prokaryotes [PATH:ko00720]Metabolism; Overview; Carbon metabolism [PATH:ko01200]Human Diseases; Infectious diseases; Leg…
F1GM000769	100	1e-178	eum:ECUMN_0802	K00240	sdhB	succinate dehydrogenase iron-sulfur protein	1.3.99.1	Metabolism; Carbohydrate metabolism; Citrate cycle (TCA cycle) [PATH:ko00020]Metabolism; Energy metabolism; Oxidative phosphorylation [PATH:ko00190]Metabolism; Carbohydrate metabolism; Butanoate metabolism [PATH:ko00650]Metabolism; Energy metabolism; Carbon fixation pathways in prokaryotes [PATH:ko00720]Metabolism; Overview; Carbon metabolism [PATH:ko01200]
F1GM000770	100	0	sbc:SbBS512_E0645	K00164	OGDH, sucA	2-oxoglutarate dehydrogenase E1 component	1.2.4.2	Metabolism; Carbohydrate metabolism; Citrate cycle (TCA cycle) [PATH:ko00020]Metabolism; Amino acid metabolism; Lysine degradation [PATH:ko00310]Metabolism; Amino acid metabolism; Tryptophan metabolism [PATH:ko00380]Metabolism; Overview; Carbon metabolism [PATH:ko01200]
F1GM000771	100	0	ssn:SSON_0678	K00658	DLST, sucB	2-oxoglutarate dehydrogenase E2 component (dihydrolipoamide succinyltransferase)	2.3.1.61	Metabolism; Carbohydrate metabolism; Citrate cycle (TCA cycle) [PATH:ko00020]Metabolism; Amino acid metabolism; Lysine degradation [PATH:ko00310]Metabolism; Overview; Carbon metabolism [PATH:ko01200]
F1GM000772	100	0	ssn:SSON_0679	K01903	sucC	succinyl-CoA synthetase beta subunit	6.2.1.5	Metabolism; Carbohydrate metabolism; Citrate cycle (TCA cycle) [PATH:ko00020]Metabolism; Carbohydrate metabolism; Propanoate metabolism [PATH:ko00640]Metabolism; Carbohydrate metabolism; C5-Branched dibasic acid metabolism [PATH:ko00660]Metabolism; Energy metabolism; Carbon fixation pathways in prokaryotes [PATH:ko00720]Metabolism; Overview; Carbon metabolism [PATH:ko01200]
F1GM000773	100	0	sbc:SbBS512_E0648	K01902	sucD	succinyl-CoA synthetase alpha subunit	6.2.1.5	Metabolism; Carbohydrate metabolism; Citrate cycle (TCA cycle) [PATH:ko00020]Metabolism; Carbohydrate metabolism; Propanoate metabolism [PATH:ko00640]Metabolism; Carbohydrate metabolism; C5-Branched dibasic acid metabolism [PATH:ko00660]Metabolism; Energy metabolism; Carbon fixation pathways in prokaryotes [PATH:ko00720]Metabolism; Overview; Carbon metabolism [PATH:ko01200]
F1GM000774	100	2e-178	ebw:BWG_0588	K11922	mngR, farR	GntR family transcriptional regulator, mannosyl-D-glycerate transport/metabolism system repressor	--	--
F1GM000775	100	0	ebr:ECB_00690	K11198	PTS-Mng-EIIA, mngA, hrsA	PTS system, 2-O-A-mannosyl-D-glycerate-specific IIA component	2.7.1.69	Environmental Information Processing; Membrane transport; Phosphotransferase system (PTS) [PATH:ko02060]
F1GM000776	100	0	ebd:ECBD_2929	K01191	E3.2.1.24	alpha-mannosidase	3.2.1.24	Metabolism; Glycan biosynthesis and metabolism; Other glycan degradation [PATH:ko00511]
F1GM000778	100	0	sbo:SBO_0592	K00425	cydA	cytochrome bd-I oxidase subunit I	1.10.3.-	Metabolism; Energy metabolism; Oxidative phosphorylation [PATH:ko00190]Environmental Information Processing; Signal transduction; Two-component system [PATH:ko02020]
F1GM000779	100	0	sbc:SbBS512_E0655	K00426	cydB	cytochrome bd-I oxidase subunit II	1.10.3.-	Metabolism; Energy metabolism; Oxidative phosphorylation [PATH:ko00190]Environmental Information Processing; Signal transduction; Two-component system [PATH:ko02020]
F1GM000782	98.51	2e-95	sbo:SBO_0595	K07107	ybgC	acyl-CoA thioester hydrolase	3.1.2.-	--
F1GM000783	100	1e-165	sbc:SbBS512_E0659	K03562	tolQ	biopolymer transport protein TolQ	--	--
F1GM000784	99.3	5e-97	sdy:SDY_0686	K03560	tolR	biopolymer transport protein TolR	--	--
F1GM000785	99.76	0	ebd:ECBD_2921	K03646	tolA	colicin import membrane protein	--	--
F1GM000786	100	0	ecy:ECSE_0800	K03641	tolB	TolB protein	--	--
F1GM000787	100	3e-126	sbc:SbBS512_E0663	K03640	pal	peptidoglycan-associated lipoprotein	--	--
F1GM000789	100	0	ebd:ECBD_2917	K03517	nadA	quinolinate synthase	2.5.1.72	Metabolism; Metabolism of cofactors and vitamins; Nicotinate and nicotinamide metabolism [PATH:ko00760]
F1GM000790	100	1e-172	ssn:SSON_0703	K03811	pnuC	nicotinamide mononucleotide transporter	--	--
F1GM000791	100	0	sdy:SDY_0696	K03295	TC.CDF	cation efflux system protein, CDF family	--
F1GM000793	100	0	sdy:SDY_0701	K01626	E2.5.1.54, aroF, aroG, aroH	3-deoxy-7-phosphoheptulonate synthase	2.5.1.54	Metabolism; Amino acid metabolism; Phenylalanine, tyrosine and tryptophan biosynthesis [PATH:ko00400]Metabolism; Overview; Biosynthesis of amino acids [PATH:ko01230]
F1GM000794	100	0	eci:UTI89_C0752	K01834	PGAM, gpm	phosphoglycerate mutase	5.4.2.1	Metabolism; Carbohydrate metabolism; Glycolysis / Gluconeogenesis [PATH:ko00010]Metabolism; Amino acid metabolism; Glycine, serine and threonine metabolism [PATH:ko00260]Metabolism; Energy metabolism; Methane metabolism [PATH:ko00680]Metabolism; Overview; Carbon metabolism [PATH:ko01200]Metabolism; Overview; Biosynthesis of amino acids [PATH:ko01230]Human Diseases; Cancers; Central carbon metabol…
F1GM000795	99.71	0	sbc:SbBS512_E0677	K01785	E5.1.3.3, galM	aldose 1-epimerase	5.1.3.3	Metabolism; Carbohydrate metabolism; Glycolysis / Gluconeogenesis [PATH:ko00010]Metabolism; Carbohydrate metabolism; Galactose metabolism [PATH:ko00052]
F1GM000796	100	0	ebr:ECB_00710	K00849	galK	galactokinase	2.7.1.6	Metabolism; Carbohydrate metabolism; Galactose metabolism [PATH:ko00052]Metabolism; Carbohydrate metabolism; Amino sugar and nucleotide sugar metabolism [PATH:ko00520]
F1GM000797	100	0	ecl:EcolC_2904	K00965	galT, GALT	UDPglucose--hexose-1-phosphate uridylyltransferase	2.7.7.12	Metabolism; Carbohydrate metabolism; Galactose metabolism [PATH:ko00052]Metabolism; Carbohydrate metabolism; Amino sugar and nucleotide sugar metabolism [PATH:ko00520]Organismal Systems; Endocrine system; Prolactin signaling pathway [PATH:ko04917]
F1GM000798	100	0	ebr:ECB_00712	K01784	galE, GALE	UDP-glucose 4-epimerase	5.1.3.2	Metabolism; Carbohydrate metabolism; Galactose metabolism [PATH:ko00052]Metabolism; Carbohydrate metabolism; Amino sugar and nucleotide sugar metabolism [PATH:ko00520]
F1GM000799	99.8	0	ebr:ECB_00713	K05776	modF	molybdate transport system ATP-binding protein	--	Environmental Information Processing; Membrane transport; ABC transporters [PATH:ko02010]
F1GM000800	100	0	sfv:SFV_0579	K02019	modE	molybdate transport system regulatory protein	--	--
F1GM000802	99.61	0	ebr:ECB_00716	K02020	modA	molybdate transport system substrate-binding protein	--	Environmental Information Processing; Membrane transport; ABC transporters [PATH:ko02010]
F1GM000803	100	2e-159	sdy:SDY_0711	K02018	modB	molybdate transport system permease protein	--	Environmental Information Processing; Membrane transport; ABC transporters [PATH:ko02010]
F1GM000804	100	0	ssn:SSON_0717	K02017	modC	molybdate transport system ATP-binding protein	3.6.3.29	Environmental Information Processing; Membrane transport; ABC transporters [PATH:ko02010]
F1GM000805	98.69	0	eok:G2583_0932	K07024	K07024	--	--	--
F1GM000806	100	0	sdy:SDY_2011	K07404	pgl	6-phosphogluconolactonase	3.1.1.31	Metabolism; Carbohydrate metabolism; Pentose phosphate pathway [PATH:ko00030]Metabolism; Overview; Carbon metabolism [PATH:ko01200]
F1GM000809	100	0	sfv:SFV_0752	K09788	K09788	hypothetical protein	--	--
F1GM000810	100	0	ecl:EcolC_2892	K03319	TC.DASS	divalent anion:Na+ symporter, DASS family	--	--
F1GM000811	100	0	ebw:BWG_0623	K01681	ACO, acnA	aconitate hydratase 1	4.2.1.3	Metabolism; Carbohydrate metabolism; Citrate cycle (TCA cycle) [PATH:ko00020]Metabolism; Carbohydrate metabolism; Glyoxylate and dicarboxylate metabolism [PATH:ko00630]Metabolism; Energy metabolism; Carbon fixation pathways in prokaryotes [PATH:ko00720]Metabolism; Overview; Carbon metabolism [PATH:ko01200]Metabolism; Overview; 2-Oxocarboxylic acid metabolism [PATH:ko01210]Metabolism; Overview; Bi…
F1GM000812	99.77	0	sbc:SbBS512_E2580	K01051	E3.1.1.11	pectinesterase	3.1.1.11	Metabolism; Carbohydrate metabolism; Pentose and glucuronate interconversions [PATH:ko00040]Metabolism; Carbohydrate metabolism; Starch and sucrose metabolism [PATH:ko00500]
F1GM000813	100	2e-114	ssn:SSON_0752	K06910	K06910	--	--	--
F1GM000814	100	0	ebw:BWG_0626	K00833	E2.6.1.62, bioA	adenosylmethionine-8-amino-7-oxononanoate aminotransferase	2.6.1.62	Metabolism; Metabolism of cofactors and vitamins; Biotin metabolism [PATH:ko00780]
F1GM000815	100	0	ssn:SSON_0754	K01012	E2.8.1.6, bioB	biotin synthetase	2.8.1.6	Metabolism; Metabolism of cofactors and vitamins; Biotin metabolism [PATH:ko00780]
F1GM000816	100	0	ebw:BWG_0628	K00652	bioF	8-amino-7-oxononanoate synthase	2.3.1.47	Metabolism; Metabolism of cofactors and vitamins; Biotin metabolism [PATH:ko00780]
F1GM000817	100	0	ebd:ECBD_2846	K02169	bioC	biotin synthesis protein BioC	--	Metabolism; Metabolism of cofactors and vitamins; Biotin metabolism [PATH:ko00780]
F1GM000818	99.11	7e-165	ecl:EcolC_2865	K01935	bioD	dethiobiotin synthetase	6.3.3.3	Metabolism; Metabolism of cofactors and vitamins; Biotin metabolism [PATH:ko00780]
F1GM000819	100	0	sbc:SbBS512_E2573	K03702	uvrB	excinuclease ABC subunit B	--	Genetic Information Processing; Replication and repair; Nucleotide excision repair [PATH:ko03420]
F1GM000822	99.7	0	ecc:c0862	K03639	MOCS1, moaA	molybdenum cofactor biosynthesis protein	--	Metabolism; Metabolism of cofactors and vitamins; Folate biosynthesis [PATH:ko00790]Genetic Information Processing; Folding, sorting and degradation; Sulfur relay system [PATH:ko04122]
F1GM000823	100	3e-125	sbc:SbBS512_E2570	K03638	moaB	molybdenum cofactor biosynthesis protein B	--	--
F1GM000824	100	2e-116	sdy:SDY_0823	K03637	moaC	molybdenum cofactor biosynthesis protein C	--	Metabolism; Metabolism of cofactors and vitamins; Folate biosynthesis [PATH:ko00790]Genetic Information Processing; Folding, sorting and degradation; Sulfur relay system [PATH:ko04122]
F1GM000825	100	5e-53	sbc:SbBS512_E2568	K03636	moaD	molybdopterin synthase sulfur carrier subunit	--	Metabolism; Metabolism of cofactors and vitamins; Folate biosynthesis [PATH:ko00790]Genetic Information Processing; Folding, sorting and degradation; Sulfur relay system [PATH:ko04122]
F1GM000826	100	4e-108	ecl:EcolC_2858	K03635	MOCS2, moaE	molybdopterin synthase catalytic subunit	2.-.-.-	Metabolism; Metabolism of cofactors and vitamins; Folate biosynthesis [PATH:ko00790]Genetic Information Processing; Folding, sorting and degradation; Sulfur relay system [PATH:ko04122]
F1GM000827	100	3e-148	ecc:c0868	K06890	K06890	--	--	--
F1GM000828	100	9e-172	ecl:EcolC_2856	K06890	K06890	--	--	--
F1GM000829	100	0	ecl:EcolC_2855	K07027	K07027	--	--	--
F1GM000830	100	0	eum:ECUMN_0933	K06132	ybhO	putative cardiolipin synthase	2.7.8.-	Metabolism; Lipid metabolism; Glycerophospholipid metabolism [PATH:ko00564]
F1GM000831	100	0	ssn:SSON_0769	K06896	K06896	--	--	Metabolism; Carbohydrate metabolism; Starch and sucrose metabolism [PATH:ko00500]
F1GM000833	100	0	sbc:SbBS512_E2561	K09686	ABC-2.AB.P	antibiotic transport system permease protein	--
F1GM000834	100	0	ssn:SSON_0772	K09686	ABC-2.AB.P	antibiotic transport system permease protein	--
F1GM000835	99.83	0	sfl:SF0744	K01990	ABC-2.A	ABC-2 type transport system ATP-binding protein	--	--
F1GM000836	100	0	sfv:SFV_0778	K01993	ABC-2.TX	HlyD family secretion protein	--	--
F1GM000838	100	0	ebd:ECBD_2826	K11927	rhlE	ATP-dependent RNA helicase RhlE	3.6.4.13	Genetic Information Processing; Folding, sorting and degradation; RNA degradation [PATH:ko03018]
F1GM000840	100	2e-109	ebd:ECBD_2825	K09935	K09935	hypothetical protein	--	--
F1GM000841	100	0	ebd:ECBD_2824	K03722	dinG	ATP-dependent DNA helicase DinG	3.6.4.12	--
F1GM000842	41.53	2e-57	reh:H16_A0356	K00766	trpD	anthranilate phosphoribosyltransferase	2.4.2.18	Metabolism; Amino acid metabolism; Phenylalanine, tyrosine and tryptophan biosynthesis [PATH:ko00400]Metabolism; Overview; Biosynthesis of amino acids [PATH:ko01230]
F1GM000843	100	0	ssn:SSON_0780	K13574	ybiC	uncharacterized oxidoreductase	1.1.1.-	--
F1GM000844	50	5e-20	cko:CKO_02318	K13650	mcbA	MqsR-controlled colanic acid and biofilm protein A	--	--
F1GM000846	100	1e-169	ebd:ECBD_2819	K07336	K07336	PKHD-type hydroxylase	1.14.11.-	--
F1GM000847	100	0	ecl:EcolC_2838	K02014	ABC.FEV.OM	iron complex outermembrane recepter protein	--	--
F1GM000848	99.25	5e-95	ecx:EcHS_A0861	K13650	mcbA	MqsR-controlled colanic acid and biofilm protein A	--	--
F1GM000849	99.7	0	ecx:EcHS_A0862	K06970	rlmF	ribosomal RNA large subunit methyltransferase F	2.1.1.181	--
F1GM000851	99.58	4e-175	sbc:SbBS512_E2539	K10038	glnQ	glutamine transport system ATP-binding protein	3.6.3.-	Environmental Information Processing; Membrane transport; ABC transporters [PATH:ko02010]
F1GM000852	100	4e-153	sdy:SDY_0786	K10037	glnP	glutamine transport system permease protein	--	Environmental Information Processing; Membrane transport; ABC transporters [PATH:ko02010]
F1GM000853	100	2e-180	sbo:SBO_0702	K10036	glnH	glutamine transport system substrate-binding protein	--	Environmental Information Processing; Membrane transport; ABC transporters [PATH:ko02010]
F1GM000854	100	3e-120	sdy:SDY_0783	K04047	dps	starvation-inducible DNA-binding protein	--	--
F1GM000855	100	0	sbc:SbBS512_E2535	K11939	rhtA	inner membrane transporter RhtA	--	--
F1GM000856	100	4e-124	ecv:APECO1_1277	K11934	ompX	outer membrane protein X	--	--
F1GM000859	100	2e-109	sbc:SbBS512_E2531	K11924	mntR	DtxR family transcriptional regulator, manganese transport regulator	--	--
F1GM000862	74.28	0	pen:PSEEN3176	K01552	E3.6.3.-	--	--	--
F1GM000864	100	0	ebd:ECBD_2801	K07757	E3.1.3.23	sugar-phosphatase	3.1.3.23	--
F1GM000865	99.88	0	ebw:BWG_0676	K00656	E2.3.1.54, pflD	formate C-acetyltransferase	2.3.1.54	Metabolism; Carbohydrate metabolism; Pyruvate metabolism [PATH:ko00620]Metabolism; Carbohydrate metabolism; Propanoate metabolism [PATH:ko00640]Metabolism; Carbohydrate metabolism; Butanoate metabolism [PATH:ko00650]
F1GM000866	100	0	ebw:BWG_0677	K04069	pflA, pflC, pflE	pyruvate formate lyase activating enzyme	1.97.1.4	--
F1GM000867	100	7e-159	ebw:BWG_0678	K08313	fsaA, mipB	fructose-6-phosphate aldolase 1	4.1.2.-	--
F1GM000868	100	0	ebw:BWG_0679	K11996	MOCS3, UBA4, moeB	adenylyltransferase and sulfurtransferase	--	Genetic Information Processing; Folding, sorting and degradation; Sulfur relay system [PATH:ko04122]
F1GM000869	100	0	ebw:BWG_0680	K03750	moeA	molybdopterin biosynthesis protein MoeA	--	--
F1GM000870	100	0	ebd:ECBD_2795	K13051	iaaA, ASRGL1	beta-aspartyl-peptidase (threonine type)	3.4.19.5	--
F1GM000871	99.84	0	ebd:ECBD_2794	K13892	gsiA	glutathione transport system ATP-binding protein	--	Environmental Information Processing; Membrane transport; ABC transporters [PATH:ko02010]
F1GM000872	100	0	ebd:ECBD_2793	K13889	gsiB	glutathione transport system substrate-binding protein	--	Environmental Information Processing; Membrane transport; ABC transporters [PATH:ko02010]
F1GM000873	100	0	sdy:SDY_0756	K13890	gsiC	glutathione transport system permease protein	--	Environmental Information Processing; Membrane transport; ABC transporters [PATH:ko02010]
F1GM000874	100	0	ebd:ECBD_2791	K13891	gsiD	glutathione transport system permease protein	--	Environmental Information Processing; Membrane transport; ABC transporters [PATH:ko02010]
F1GM000877	100	0	sbo:SBO_0727	K14441	rimO	ribosomal protein S12 methylthiotransferase	2.-.-.-	--
F1GM000879	41.35	1e-77	gfo:GFO_0814	K00117	gcd	quinoprotein glucose dehydrogenase	1.1.5.2	Metabolism; Carbohydrate metabolism; Pentose phosphate pathway [PATH:ko00030]
F1GM000880	48.56	3e-67	ypp:YPDSF_2382	K00799	E2.5.1.18, gst	glutathione S-transferase	2.5.1.18	Metabolism; Metabolism of other amino acids; Glutathione metabolism [PATH:ko00480]Metabolism; Xenobiotics biodegradation and metabolism; Metabolism of xenobiotics by cytochrome P450 [PATH:ko00980]Metabolism; Xenobiotics biodegradation and metabolism; Drug metabolism - cytochrome P450 [PATH:ko00982]Human Diseases; Cancers; Chemical carcinogenesis [PATH:ko05204]
F1GM000881	99.75	0	ecc:c0924	K07258	dacC, dacA, dacD	D-alanyl-D-alanine carboxypeptidase (penicillin-binding protein 5/6)	3.4.16.4	Metabolism; Glycan biosynthesis and metabolism; Peptidoglycan biosynthesis [PATH:ko00550]
F1GM000882	100	0	ebd:ECBD_2783	K11534	deoR	DeoR family transcriptional regulator, deoxyribose operon repressor	--	--
F1GM000883	100	8e-142	ebd:ECBD_2782	K06153	E3.6.1.27, bacA	undecaprenyl-diphosphatase	3.6.1.27	Metabolism; Glycan biosynthesis and metabolism; Peptidoglycan biosynthesis [PATH:ko00550]
F1GM000884	100	0	ebd:ECBD_2781	K08160	cmr, mdfA	MFS transporter, DHA1 family, multidrug/chloramphenicol efflux transport protein	--	--
F1GM000886	100	0	ebd:ECBD_2779	K07024	K07024	--	--	--
F1GM000897	98.25	0	ecx:EcHS_A0917	K06223	dam	DNA adenine methylase	2.1.1.72	Genetic Information Processing; Replication and repair; Mismatch repair [PATH:ko03430]
F1GM000900	46.05	3e-15	xbo:XBJ1_1391	K12149	dinI	DNA-damage-inducible protein I	--	--
F1GM000910	98.82	3e-123	sed:SeD_A3043	K01185	E3.2.1.17	lysozyme	3.2.1.17	--
F1GM000918	100	7e-82	ecg:E2348C_0832	K06903	K06903	--	--	--
F1GM000926	99.74	0	ect:ECIAI39_1796	K06907	K06907	--	--	--
F1GM000927	99.42	3e-122	sbc:SbBS512_E2492	K06908	K06908	--	--	--
F1GM000931	99.38	8e-115	ecg:E2348C_0841	K06906	K06906	--	--	--
F1GM000932	98.91	0	ect:ECIAI39_1791	K06905	K06905	--	--	--
F1GM000933	99.82	0	sbc:SbBS512_E2485	K07085	K07085	putative transport protein	--	--
F1GM000935	100	8e-59	sbo:SBO_0783	K03674	grxA	glutaredoxin 1	--	--
F1GM000937	100	3e-180	ebd:ECBD_2743	K10678	nfsA	nitroreductase	1.-.-.-	Metabolism; Xenobiotics biodegradation and metabolism; Nitrotoluene degradation [PATH:ko00633]
F1GM000938	99.67	0	sdy:SDY_0743	K05844	rimK	ribosomal protein S6 modification protein	--	--
F1GM000940	100	0	sbc:SbBS512_E2477	K11073	potF	putrescine transport system substrate-binding protein	--	Environmental Information Processing; Membrane transport; ABC transporters [PATH:ko02010]
F1GM000941	99.73	0	ebd:ECBD_2739	K11076	potG	putrescine transport system ATP-binding protein	--	Environmental Information Processing; Membrane transport; ABC transporters [PATH:ko02010]
F1GM000942	100	0	ebw:BWG_0709	K11075	potH	putrescine transport system permease protein	--	Environmental Information Processing; Membrane transport; ABC transporters [PATH:ko02010]
F1GM000943	100	0	ecv:APECO1_1236	K11074	potI	putrescine transport system permease protein	--	Environmental Information Processing; Membrane transport; ABC transporters [PATH:ko02010]
F1GM000945	99.72	0	ebw:BWG_0712	K03212	rumB	RNA methyltransferase, TrmA family	2.1.1.-	--
F1GM000946	99.59	0	ebw:BWG_0713	K09996	artJ	arginine transport system substrate-binding protein	--	Environmental Information Processing; Membrane transport; ABC transporters [PATH:ko02010]
F1GM000947	100	5e-159	sbc:SbBS512_E2470	K09998	artM	arginine transport system permease protein	--	Environmental Information Processing; Membrane transport; ABC transporters [PATH:ko02010]
F1GM000948	100	2e-171	sbo:SBO_0796	K09999	artQ	arginine transport system permease protein	--	Environmental Information Processing; Membrane transport; ABC transporters [PATH:ko02010]
F1GM000949	100	0	sbc:SbBS512_E2468	K09997	artI	arginine transport system substrate-binding protein	--	Environmental Information Processing; Membrane transport; ABC transporters [PATH:ko02010]
F1GM000950	100	0	ecv:APECO1_1229	K10000	artP	arginine transport system ATP-binding protein	3.6.3.-	Environmental Information Processing; Membrane transport; ABC transporters [PATH:ko02010]
F1GM000953	100	0	ebw:BWG_0720	K11066	E3.5.1.28D, amiD	N-acetylmuramoyl-L-alanine amidase	3.5.1.28	--
F1GM000956	100	0	ebw:BWG_0723	K01620	E4.1.2.5, ltaA	threonine aldolase	4.1.2.5	Metabolism; Amino acid metabolism; Glycine, serine and threonine metabolism [PATH:ko00260]Metabolism; Overview; Biosynthesis of amino acids [PATH:ko01230]
F1GM000957	100	0	ecl:EcolC_2725	K00156	poxB	pyruvate dehydrogenase (quinone)	1.2.5.1	Metabolism; Carbohydrate metabolism; Pyruvate metabolism [PATH:ko00620]
F1GM000958	99.68	0	sbc:SbBS512_E2459	K11933	hcr	NADH oxidoreductase Hcr	1.-.-.-	--
F1GM000959	100	0	ebd:ECBD_2721	K00378	hcp	hydroxylamine reductase	1.7.-.-
F1GM000962	100	2e-160	sfv:SFV_0863	K06188	aqpZ	aquaporin Z	--	--
F1GM000963	93.33	2e-47	ecs:ECs1373	K07489	K07489	transposase	--	--
F1GM000964	100	2e-88	ssn:SSON_1594	K07480	insB	insertion element IS1 protein InsB	--	--
F1GM000965	99.82	0	ebd:ECBD_2718	K07459	ybjD	putative ATP-dependent endonuclease of the OLD family	--	--
F1GM000966	100	0	ebw:BWG_0730	K09824	virK	hypothetical protein	--	--
F1GM000967	100	0	ebd:ECBD_2716	K13888	macA	macrolide-specific efflux protein MacA	--	--
F1GM000968	100	0	ebw:BWG_0732	K05685	macB	macrolide transport system ATP-binding/permease protein	3.6.3.-	Environmental Information Processing; Membrane transport; ABC transporters [PATH:ko02010]
F1GM000969	100	9e-50	sdy:SDY_2381	K03704	cspA	cold shock protein (beta-ribbon, CspA family)	--	--
F1GM000970	100	2e-75	sdy:SDY_2380	K06891	clpS	ATP-dependent Clp protease adaptor protein ClpS	--	--
F1GM000971	100	0	ssn:SSON_0883	K03694	clpA	ATP-dependent Clp protease ATP-binding subunit ClpA	--	--
F1GM000972	100	3e-47	cro:ROD_09485	K02518	infA	translation initiation factor IF-1	--	--
F1GM000973	100	1e-175	sbc:SbBS512_E2444	K00684	aat	leucyl/phenylalanyl-tRNA--protein transferase	2.3.2.6	--
F1GM000974	99.83	0	ebd:ECBD_2709	K06148	ABCC-BAC	ATP-binding cassette, subfamily C, bacterial	--	Environmental Information Processing; Membrane transport; ABC transporters [PATH:ko02010]
F1GM000975	99.83	0	ebw:BWG_0739	K06148	ABCC-BAC	ATP-binding cassette, subfamily C, bacterial	--	Environmental Information Processing; Membrane transport; ABC transporters [PATH:ko02010]
F1GM000976	100	0	sdy:SDY_2373	K00384	E1.8.1.9, trxB	thioredoxin reductase (NADPH)	1.8.1.9	Metabolism; Nucleotide metabolism; Pyrimidine metabolism [PATH:ko00240]Metabolism; Metabolism of other amino acids; Selenocompound metabolism [PATH:ko00450]
F1GM000977	100	1e-117	ent:Ent638_1413	K03719	lrp	Lrp/AsnC family transcriptional regulator, leucine-responsive regulatory protein	--	--
F1GM000978	99.92	0	ecl:EcolC_2706	K03466	ftsK, spoIIIE	DNA segregation ATPase FtsK/SpoIIIE, S-DNA-T family	--	--
F1GM000979	100	1e-150	sdy:SDY_2370	K03634	lolA	outer membrane lipoprotein carrier protein	--	--
F1GM000980	99.78	0	sdy:SDY_2369	K07478	ycaJ	putative ATPase	--	--
F1GM000981	100	0	sbo:SBO_0826	K01875	SARS, serS	seryl-tRNA synthetase	6.1.1.11	Genetic Information Processing; Translation; Aminoacyl-tRNA biosynthesis [PATH:ko00970]
F1GM000982	100	0	ebd:ECBD_2701	K07306	dmsA	anaerobic dimethyl sulfoxide reductase subunit A	1.8.99.-	Metabolism; Energy metabolism; Sulfur metabolism [PATH:ko00920]
F1GM000983	100	2e-154	sbc:SbBS512_E2433	K07307	dmsB	anaerobic dimethyl sulfoxide reductase subunit B (DMSO reductase iron- sulfur subunit)	--	Metabolism; Energy metabolism; Sulfur metabolism [PATH:ko00920]
F1GM000984	100	0	sbc:SbBS512_E2432	K07308	dmsC	anaerobic dimethyl sulfoxide reductase subunit C (DMSO reductase anchor subunit)	--	Metabolism; Energy metabolism; Sulfur metabolism [PATH:ko00920]
F1GM000985	74.02	6e-115	psp:PSPPH_0909	K05993	E3.3.2.1	isochorismatase	3.3.2.1
F1GM000986	100	0	ebd:ECBD_2697	K08219	UMF2	MFS transporter, UMF2 family, putative MFS family transporter protein	--	--
F1GM000990	100	2e-147	sbo:SBO_2185	K00358	E1.6.99.-	--	--	--
F1GM000991	100	0	ecw:EcE24377A_0980	K04069	pflA, pflC, pflE	pyruvate formate lyase activating enzyme	1.97.1.4	--
F1GM000992	100	0	ssn:SSON_0904	K00656	E2.3.1.54, pflD	formate C-acetyltransferase	2.3.1.54	Metabolism; Carbohydrate metabolism; Pyruvate metabolism [PATH:ko00620]Metabolism; Carbohydrate metabolism; Propanoate metabolism [PATH:ko00640]Metabolism; Carbohydrate metabolism; Butanoate metabolism [PATH:ko00650]
F1GM000993	100	0	sdy:SDY_2357	K06212	focA	formate transporter	--	--
F1GM000994	99.83	0	ebd:ECBD_2690	K09136	ycaO	ribosomal protein S12 methylthiotransferase	--	--
F1GM000996	100	0	ebw:BWG_0759	K00831	serC, PSAT1	phosphoserine aminotransferase	2.6.1.52	Metabolism; Amino acid metabolism; Glycine, serine and threonine metabolism [PATH:ko00260]Metabolism; Energy metabolism; Methane metabolism [PATH:ko00680]Metabolism; Metabolism of cofactors and vitamins; Vitamin B6 metabolism [PATH:ko00750]Metabolism; Overview; Carbon metabolism [PATH:ko01200]Metabolism; Overview; Biosynthesis of amino acids [PATH:ko01230]
F1GM000997	100	0	sbc:SbBS512_E2420	K00800	aroA	3-phosphoshikimate 1-carboxyvinyltransferase	2.5.1.19	Metabolism; Amino acid metabolism; Phenylalanine, tyrosine and tryptophan biosynthesis [PATH:ko00400]Metabolism; Overview; Biosynthesis of amino acids [PATH:ko01230]
F1GM000998	100	0	ssn:SSON_0911	K07387	K07387	putative metalloprotease	3.4.24.-	--
F1GM000999	100	3e-163	sbc:SbBS512_E2418	K00945	cmk	cytidylate kinase	2.7.4.14	Metabolism; Nucleotide metabolism; Pyrimidine metabolism [PATH:ko00240]
F1GM001000	100	0	sbc:SbBS512_E2417	K02945	RP-S1, rpsA	small subunit ribosomal protein S1	--	Genetic Information Processing; Translation; Ribosome [PATH:ko03010]
F1GM001001	100	6e-65	sdy:SDY_2346	K05788	ihfB, himD	integration host factor subunit beta	--	--
F1GM001002	100	0	ebd:ECBD_2682	K02238	comEC	competence protein ComEC	--	--
F1GM001003	100	0	sdy:SDY_2344	K11085	msbA	ATP-binding cassette, subfamily B, bacterial MsbA	3.6.3.-	Environmental Information Processing; Membrane transport; ABC transporters [PATH:ko02010]
F1GM001004	100	0	ebd:ECBD_2680	K00912	lpxK	tetraacyldisaccharide 4'-kinase	2.7.1.130	Metabolism; Glycan biosynthesis and metabolism; Lipopolysaccharide biosynthesis [PATH:ko00540]
F1GM001005	100	0	ebd:ECBD_2679	K09927	K09927	hypothetical protein	--	--
F1GM001006	100	2e-38	sdy:SDY_2341	K09791	K09791	hypothetical protein	--	--
F1GM001007	99.6	0	ebd:ECBD_2677	K00979	kdsB	3-deoxy-manno-octulosonate cytidylyltransferase (CMP-KDO synthetase)	2.7.7.38	Metabolism; Glycan biosynthesis and metabolism; Lipopolysaccharide biosynthesis [PATH:ko00540]
F1GM001010	100	0	sdy:SDY_2337	K06219	smtA	S-adenosylmethionine-dependent methyltransferase	--	--
F1GM001011	100	0	sdy:SDY_2336	K03633	mukF	chromosome partition protein MukF	--	--
F1GM001012	100	1e-172	sbc:SbBS512_E2401	K03804	mukE	chromosome partition protein MukE	--	--
F1GM001013	99.87	0	ebw:BWG_0776	K03632	mukB	chromosome partition protein MukB	--	--
F1GM001016	58.49	6e-91	brh:RBRH_03055	K01069	E3.1.2.6, gloB	hydroxyacylglutathione hydrolase	3.1.2.6	Metabolism; Carbohydrate metabolism; Pyruvate metabolism [PATH:ko00620]
F1GM001017	100	0	sdy:SDY_2329	K00813	E2.6.1.1B, aspC	aspartate aminotransferase	2.6.1.1	Metabolism; Amino acid metabolism; Alanine, aspartate and glutamate metabolism [PATH:ko00250]Metabolism; Amino acid metabolism; Cysteine and methionine metabolism [PATH:ko00270]Metabolism; Amino acid metabolism; Arginine and proline metabolism [PATH:ko00330]Metabolism; Amino acid metabolism; Tyrosine metabolism [PATH:ko00350]Metabolism; Amino acid metabolism; Phenylalanine metabolism [PATH:ko0036…
F1GM001019	100	0	sbc:SbBS512_E2389	K09476	ompF	outer membrane pore protein F	--	Human Diseases; Drug resistance; beta-Lactam resistance [PATH:ko01501]Environmental Information Processing; Signal transduction; Two-component system [PATH:ko02020]
F1GM001021	100	0	sbc:SbBS512_E2388	K01893	NARS, asnS	asparaginyl-tRNA synthetase	6.1.1.22	Genetic Information Processing; Translation; Aminoacyl-tRNA biosynthesis [PATH:ko00970]
F1GM001022	100	0	ebw:BWG_0783	K00763	E2.4.2.11, pncB	nicotinate phosphoribosyltransferase	2.4.2.11	Metabolism; Metabolism of cofactors and vitamins; Nicotinate and nicotinamide metabolism [PATH:ko00760]
F1GM001023	100	0	ebd:ECBD_2663	K01256	pepN	aminopeptidase N	3.4.11.2	Metabolism; Metabolism of other amino acids; Glutathione metabolism [PATH:ko00480]
F1GM001024	100	0	ebd:ECBD_2662	K02049	ABC.SN.A, ssuB, tauB	sulfonate/nitrate/taurine transport system ATP-binding protein	--	--
F1GM001025	100	0	ssn:SSON_0937	K02050	ABC.SN.P, ssuC, tauC	sulfonate/nitrate/taurine transport system permease protein	--	--
F1GM001026	100	0	ebd:ECBD_2660	K04091	ssuD	alkanesulfonate monooxygenase	1.14.14.5	Metabolism; Energy metabolism; Sulfur metabolism [PATH:ko00920]
F1GM001027	100	0	ebw:BWG_0788	K02051	ABC.SN.S, ssuA, tauA	sulfonate/nitrate/taurine transport system substrate-binding protein	--	--
F1GM001028	100	7e-138	sbc:SbBS512_E2381	K00299	ssuE	FMN reductase	1.5.1.29	Metabolism; Metabolism of cofactors and vitamins; Riboflavin metabolism [PATH:ko00740]Metabolism; Energy metabolism; Sulfur metabolism [PATH:ko00920]
F1GM001030	43.12	3e-56	pct:PC1_2282	K07346	fimC	fimbrial chaperone protein	--	--
F1GM001031	100	0	ebw:BWG_0792	K07347	fimD	outer membrane usher protein	--	Human Diseases; Infectious diseases; Pertussis [PATH:ko05133]
F1GM001032	97.31	0	sdy:SDY_0912	K07347	fimD	outer membrane usher protein	--	Human Diseases; Infectious diseases; Pertussis [PATH:ko05133]
F1GM001037	100	0	sbc:SbBS512_E2372	K00226	pyrD	dihydroorotate dehydrogenase (fumarate)	1.3.98.1	Metabolism; Nucleotide metabolism; Pyrimidine metabolism [PATH:ko00240]
F1GM001039	99.72	0	eck:EC55989_0996	K07140	K07140	--	--	--
F1GM001040	100	0	ecl:EcolC_2648	K12297	rlmL	ribosomal RNA large subunit methyltransferase L	2.1.1.173	--
F1GM001041	48.02	0	har:HEAR2454	K06020	E3.6.3.25	sulfate-transporting ATPase	3.6.3.25	--
F1GM001042	100	0	sbo:SBO_2281	K03808	pqiA	paraquat-inducible protein A	--	--
F1GM001043	100	0	ebd:ECBD_2644	K06192	pqiB	paraquat-inducible protein B	--	--
F1GM001044	100	2e-134	sfv:SFV_0961	K09857	K09857	hypothetical protein	--	--
F1GM001045	99.52	7e-152	ecv:APECO1_59	K01716	fabA	3-hydroxydecanoyl-[acyl-carrier-protein] dehydratase	4.2.1.60	Metabolism; Lipid metabolism; Fatty acid biosynthesis [PATH:ko00061]Metabolism; Overview; Fatty acid metabolism [PATH:ko01212]
F1GM001046	99.66	0	ecl:EcolC_2641	K04770	lonH	Lon-like ATP-dependent protease	3.4.21.-	--
F1GM001047	100	5e-107	sdy:SDY_0929	K09911	K09911	hypothetical protein	--	--
F1GM001048	99.72	0	eok:G2583_1192	K03286	TC.OOP	OmpA-OmpF porin, OOP family	--	--
F1GM001049	100	5e-123	sbc:SbBS512_E2358	K13053	sulA	cell division inhibitor SulA	--	--
F1GM001050	100	1e-154	sdy:SDY_0934	K07343	tfoX	DNA transformation protein and related proteins	--	--
F1GM001053	100	0	ebd:ECBD_2632	K03658	helD	DNA helicase IV	3.6.4.12	--
F1GM001054	99.35	6e-113	ecv:APECO1_68	K01734	E4.2.3.3, mgsA	methylglyoxal synthase	4.2.3.3	Metabolism; Carbohydrate metabolism; Propanoate metabolism [PATH:ko00640]
F1GM001055	100	3e-161	sdy:SDY_0939	K09909	K09909	hypothetical protein	--	--
F1GM001056	100	5e-97	ebw:BWG_0817	K06929	K06929	--	--	--
F1GM001057	100	1e-72	sbo:SBO_2265	K11940	hspQ	heat shock protein HspQ	--	--
F1GM001058	100	0	ecl:EcolC_2629	K06969	rlmI	ribosomal RNA large subunit methyltransferase I	2.1.1.-	--
F1GM001059	100	1e-63	sdy:SDY_0943	K01512	acyP	acylphosphatase	3.6.1.7	Metabolism; Carbohydrate metabolism; Pyruvate metabolism [PATH:ko00620]Metabolism; Xenobiotics biodegradation and metabolism; Aminobenzoate degradation [PATH:ko00627]
F1GM001060	100	4e-91	sfv:SFV_0978	K11179	tusE, dsrC	tRNA 2-thiouridine synthesizing protein E	2.8.1.-	Genetic Information Processing; Folding, sorting and degradation; Sulfur relay system [PATH:ko04122]
F1GM001061	100	1e-152	sdy:SDY_0945	K06890	K06890	--	--	--
F1GM001062	100	0	ecc:c1113	K06282	E1.12.99.6S	hydrogenase small subunit	1.12.99.6	Metabolism; Xenobiotics biodegradation and metabolism; Nitrotoluene degradation [PATH:ko00633]
F1GM001063	100	0	sbo:SBO_2258	K06281	E1.12.99.6L	hydrogenase large subunit	1.12.99.6	Metabolism; Xenobiotics biodegradation and metabolism; Nitrotoluene degradation [PATH:ko00633]
F1GM001064	100	2e-174	sdy:SDY_0949	K03620	hyaC	Ni/Fe-hydrogenase 1 B-type cytochrome subunit	--	--
F1GM001065	100	2e-141	ebd:ECBD_2620	K03605	hyaD	hydrogenase 1 maturation protease	3.4.24.-	--
F1GM001066	99.24	9e-93	ebd:ECBD_2619	K03619	hyaE	hydrogenase-1 operon protein HyaE	--	--
F1GM001067	100	0	ebd:ECBD_2618	K03618	hyaF	hydrogenase-1 operon protein HyaF	--	--
F1GM001068	100	0	ebd:ECBD_2617	K00425	cydA	cytochrome bd-I oxidase subunit I	1.10.3.-	Metabolism; Energy metabolism; Oxidative phosphorylation [PATH:ko00190]Environmental Information Processing; Signal transduction; Two-component system [PATH:ko02020]
F1GM001069	100	0	ssn:SSON_0985	K00426	cydB	cytochrome bd-I oxidase subunit II	1.10.3.-	Metabolism; Energy metabolism; Oxidative phosphorylation [PATH:ko00190]Environmental Information Processing; Signal transduction; Two-component system [PATH:ko02020]
F1GM001070	99.77	0	ecl:EcolC_2616	K01093	appA	4-phytase / acid phosphatase	3.1.3.26 3.1.3.2	Metabolism; Carbohydrate metabolism; Inositol phosphate metabolism [PATH:ko00562]Metabolism; Xenobiotics biodegradation and metabolism; Aminobenzoate degradation [PATH:ko00627]Metabolism; Metabolism of cofactors and vitamins; Riboflavin metabolism [PATH:ko00740]
F1GM001071	100	0	sbo:SBO_2249	K00903	E2.7.10.-	protein-tyrosine kinase	2.7.10.-	--
F1GM001072	100	5e-108	sdy:SDY_0958	K01104	E3.1.3.48	protein-tyrosine phosphatase	3.1.3.48	--
F1GM001073	100	0	sfv:SFV_0992	K01991	ABC-2.OM, wza	polysaccharide export outer membrane protein	--	--
F1GM001078	100	1e-42	sdy:SDY_0964	K03704	cspA	cold shock protein (beta-ribbon, CspA family)	--	--
F1GM001079	100	4e-46	sbc:SbBS512_E2326	K03704	cspA	cold shock protein (beta-ribbon, CspA family)	--	--
F1GM001082	99.89	0	ecx:EcHS_A1104	K07647	torS	two-component system, OmpR family, sensor histidine kinase TorS	2.7.13.3	Environmental Information Processing; Signal transduction; Two-component system [PATH:ko02020]
F1GM001083	100	0	ecl:EcolC_2601	K11930	torT	periplasmic protein TorT	--	--
F1GM001084	100	3e-168	ebd:ECBD_2599	K07772	torR	two-component system, OmpR family, torCAD operon response regulator TorR	--	Environmental Information Processing; Signal transduction; Two-component system [PATH:ko02020]
F1GM001085	100	0	efe:EFER_1191	K03532	torC	trimethylamine-N-oxide reductase (cytochrome c) 1, cytochrome c-type subunit TorC	--	Environmental Information Processing; Signal transduction; Two-component system [PATH:ko02020]
F1GM001086	100	0	ecl:EcolC_2598	K07811	torA	trimethylamine-N-oxide reductase (cytochrome c) 1	1.7.2.3	Environmental Information Processing; Signal transduction; Two-component system [PATH:ko02020]
F1GM001087	100	7e-146	ecj:JW0983	K03533	torD	TorA specific chaperone	--	Environmental Information Processing; Signal transduction; Two-component system [PATH:ko02020]
F1GM001089	100	0	ebd:ECBD_2594	K05516	cbpA	curved DNA-binding protein	--	--
F1GM001091	100	0	ebw:BWG_0856	K01085	agp	glucose-1-phosphatase	3.1.3.10	Metabolism; Carbohydrate metabolism; Glycolysis / Gluconeogenesis [PATH:ko00010]
F1GM001093	100	3e-143	sfv:SFV_1016	K03809	wrbA	Trp repressor binding protein	--	--
F1GM001094	98.11	6e-29	cko:CKO_02046	K06884	K06884	--	--	--
F1GM001095	100	0	eck:EC55989_1117	K09016	rutG	putative pyrimidine permease RutG	--	--
F1GM001096	100	4e-121	ebw:BWG_0861	K09024	rutF	putative flavin reductase RutF	1.5.1.-	Metabolism; Nucleotide metabolism; Pyrimidine metabolism [PATH:ko00240]
F1GM001097	100	1e-144	ebw:BWG_0862	K09019	rutE	putative NADH dehydrogenase/NAD(P)H nitroreductase RutE	1.-.-.-	Metabolism; Nucleotide metabolism; Pyrimidine metabolism [PATH:ko00240]
F1GM001098	100	0	ebd:ECBD_2585	K09023	rutD	protein RutD	--	Metabolism; Nucleotide metabolism; Pyrimidine metabolism [PATH:ko00240]
F1GM001099	100	4e-91	sdy:SDY_0985	K09021	rutC	UPF0076 protein RutC	--	Metabolism; Nucleotide metabolism; Pyrimidine metabolism [PATH:ko00240]
F1GM001100	99.57	2e-172	ebd:ECBD_2583	K09020	rutB	putative isochorismatase family protein RutB	3.-.-.-	Metabolism; Nucleotide metabolism; Pyrimidine metabolism [PATH:ko00240]
F1GM001101	100	0	ebw:BWG_0866	K09018	rutA	putative monooxygenase RutA	1.14.-.-	Metabolism; Nucleotide metabolism; Pyrimidine metabolism [PATH:ko00240]
F1GM001102	100	9e-156	sbc:SbBS512_E2305	K09017	rutR	TetR/AcrR family transcriptional regulator	--	--
F1GM001103	100	0	ebw:BWG_0868	K13821	putA	proline dehydrogenase / delta 1-pyrroline-5-carboxylate dehydrogenase	1.5.99.8 1.5.1.12	Metabolism; Amino acid metabolism; Alanine, aspartate and glutamate metabolism [PATH:ko00250]Metabolism; Amino acid metabolism; Arginine and proline metabolism [PATH:ko00330]
F1GM001106	100	0	ebw:BWG_0869	K11928	putP	sodium/proline symporter	--	--
F1GM001107	100	0	ebd:ECBD_2577	K07243	FTR1	high-affinity iron transporter	--	--
F1GM001108	99.73	0	ssn:SSON_1037	K07224	ycdO	putative lipoprotein	--	--
F1GM001109	100	0	ebd:ECBD_2575	K07223	K07223	putative iron-dependent peroxidase	--	--
F1GM001110	100	0	ebd:ECBD_2574	K06217	phoH, phoL	phosphate starvation-inducible protein PhoH and related proteins	--	--
F1GM001111	100	4e-97	sfv:SFV_1032	K11937	pgaD	biofilm PGA synthesis protein PgaD	--	--
F1GM001112	100	0	ecl:EcolC_2574	K11936	pgaC	biofilm PGA synthesis N-glycosyltransferase PgaC	2.4.-.-	--
F1GM001114	100	4e-89	sdy:SDY_1161	K07480	insB	insertion element IS1 protein InsB	--	--
F1GM001115	86.75	9e-49	ecs:ECs1373	K07489	K07489	transposase	--	--
F1GM001116	100	0	ebd:ECBD_2571	K11931	pgaB	biofilm PGA synthesis lipoprotein PgaB	3.-.-.-	--
F1GM001117	99.87	0	ebd:ECBD_2570	K11935	pgaA	biofilm PGA synthesis protein PgaA	--	--
F1GM001119	99.65	0	sfv:SFV_1039	K07497	K07497	putative transposase	--	--
F1GM001120	100	3e-65	sfl:SF2683	K07483	K07483	transposase	--	--
F1GM001121	95.76	1e-80	eck:EC55989_1143	K00645	fabD	[acyl-carrier-protein] S-malonyltransferase	2.3.1.39	Metabolism; Lipid metabolism; Fatty acid biosynthesis [PATH:ko00061]Metabolism; Overview; Fatty acid metabolism [PATH:ko01212]
F1GM001124	100	0	ssn:SSON_1042	K12972	ghrA	gyoxylate/hydroxypyruvate reductase A	1.1.1.79 1.1.1.81	Metabolism; Amino acid metabolism; Glycine, serine and threonine metabolism [PATH:ko00260]Metabolism; Carbohydrate metabolism; Pyruvate metabolism [PATH:ko00620]Metabolism; Carbohydrate metabolism; Glyoxylate and dicarboxylate metabolism [PATH:ko00630]
F1GM001125	100	8e-178	ebw:BWG_0883	K04477	ycdX	putative hydrolase	--	--
F1GM001128	100	0	ebd:ECBD_2562	K06214	csgG	curli production assembly/transport component CsgG	--	--
F1GM001129	100	6e-80	ssn:SSON_1047	K04338	csgF	curli production assembly/transport component CsgF	--	--
F1GM001130	100	3e-92	ssn:SSON_1048	K04337	csgE	curli production assembly/transport component CsgE	--	--
F1GM001131	100	1e-159	ebw:BWG_0889	K04333	csgD	LuxR family transcriptional regulator, csgAB operon transcriptional regulatory protein	--	--
F1GM001132	100	1e-110	ecw:EcE24377A_1161	K04335	csgB	minor curlin subunit	--	--
F1GM001133	100	7e-103	sbo:SBO_2026	K04334	csgA	major curlin subunit	--	--
F1GM001135	49.69	9e-44	bur:Bcep18194_A6181	K00985	E2.7.7.48	RNA-directed RNA polymerase	2.7.7.48
F1GM001137	100	0	ebd:ECBD_2552	K11941	mdoC	glucans biosynthesis protein C	2.1.-.-	--
F1GM001138	99.81	0	ecm:EcSMS35_2081	K03670	mdoG	periplasmic glucans biosynthesis protein	--	--
F1GM001139	100	0	ssn:SSON_1062	K03669	mdoH	membrane glycosyltransferase	2.4.1.-	--
F1GM001141	100	7e-85	ebd:ECBD_2548	K12147	msyB	acidic protein MsyB	--	--
F1GM001142	100	0	ebd:ECBD_2547	K08161	mdtG	MFS transporter, DHA1 family, multidrug resistance protein	--	--
F1GM001143	100	0	sbc:SbBS512_E2276	K02517	htrB	lipid A biosynthesis lauroyl acyltransferase	2.3.1.-	Metabolism; Glycan biosynthesis and metabolism; Lipopolysaccharide biosynthesis [PATH:ko00540]
F1GM001144	100	0	ebw:BWG_0903	K07146	K07146	UPF0176 protein	--	--
F1GM001146	65.56	8e-80	eta:ETA_20570	K12262	cybB	cytochrome b561	--	--
F1GM001148	99.73	0	ebd:ECBD_2541	K02846	solA	N-methyl-L-tryptophan oxidase	1.5.3.-	--
F1GM001149	100	6e-59	ecv:APECO1_142	K12148	bssS	biofilm regulator BssS	--	--
F1GM001150	100	3e-54	eci:UTI89_C1186	K12149	dinI	DNA-damage-inducible protein I	--	--
F1GM001151	100	0	ssn:SSON_1082	K01465	URA4, pyrC	dihydroorotase	3.5.2.3	Metabolism; Nucleotide metabolism; Pyrimidine metabolism [PATH:ko00240]
F1GM001153	100	1e-144	sbc:SbBS512_E2262	K03675	grxB	glutaredoxin 2	--	--
F1GM001154	100	0	sbc:SbBS512_E2261	K08162	mdtH	MFS transporter, DHA1 family, multidrug resistance protein	--	--
F1GM001155	100	1e-146	sbc:SbBS512_E2260	K03790	rimJ	ribosomal-protein-alanine N-acetyltransferase	2.3.1.128	--
F1GM001156	100	3e-158	ebd:ECBD_2533	K09915	K09915	hypothetical protein	--	--
F1GM001157	99.35	0	ebd:ECBD_2532	K03810	mviM	virulence factor	--	--
F1GM001158	100	0	ebd:ECBD_2531	K03980	mviN	virulence factor	--	Metabolism; Glycan biosynthesis and metabolism; Peptidoglycan biosynthesis [PATH:ko00550]
F1GM001159	100	7e-97	ssn:SSON_1090	K02399	flgN	flagella synthesis protein FlgN	--	Cellular Processes; Cell motility; Flagellar assembly [PATH:ko02040]
F1GM001160	100	9e-64	sfv:SFV_1093	K02398	flgM	negative regulator of flagellin synthesis FlgM	--	Cellular Processes; Cell motility; Flagellar assembly [PATH:ko02040]
F1GM001161	100	4e-108	ecl:EcolC_2528	K02386	flgA	flagella basal body P-ring formation protein FlgA	--	Cellular Processes; Cell motility; Flagellar assembly [PATH:ko02040]
F1GM001163	100	2e-97	sbc:SbBS512_E2252	K02387	flgB	flagellar basal-body rod protein FlgB	--	Cellular Processes; Cell motility; Flagellar assembly [PATH:ko02040]
F1GM001164	100	1e-92	sbc:SbBS512_E2251	K02388	flgC	flagellar basal-body rod protein FlgC	--	Cellular Processes; Cell motility; Flagellar assembly [PATH:ko02040]
F1GM001165	100	1e-161	sfv:SFV_1097	K02389	flgD	flagellar basal-body rod modification protein FlgD	--	Cellular Processes; Cell motility; Flagellar assembly [PATH:ko02040]
F1GM001166	100	0	ebw:BWG_0924	K02390	flgE	flagellar hook protein FlgE	--	Cellular Processes; Cell motility; Flagellar assembly [PATH:ko02040]
F1GM001167	99.6	3e-180	sfv:SFV_1099	K02391	flgF	flagellar basal-body rod protein FlgF	--	Cellular Processes; Cell motility; Flagellar assembly [PATH:ko02040]
F1GM001168	100	0	sfv:SFV_1100	K02392	flgG	flagellar basal-body rod protein FlgG	--	Cellular Processes; Cell motility; Flagellar assembly [PATH:ko02040]
F1GM001169	100	2e-170	eci:UTI89_C1204	K02393	flgH	flagellar L-ring protein precursor FlgH	--	Cellular Processes; Cell motility; Flagellar assembly [PATH:ko02040]
F1GM001170	99.73	0	eci:UTI89_C1205	K02394	flgI	flagellar P-ring protein precursor FlgI	--	Cellular Processes; Cell motility; Flagellar assembly [PATH:ko02040]
F1GM001171	100	0	ssn:SSON_1101	K02395	flgJ	flagellar protein FlgJ	--	--
F1GM001172	99.82	0	ebw:BWG_0930	K02396	flgK	flagellar hook-associated protein 1 FlgK	--	Cellular Processes; Cell motility; Flagellar assembly [PATH:ko02040]
F1GM001173	100	0	ebw:BWG_0931	K02397	flgL	flagellar hook-associated protein 3 FlgL	--	Cellular Processes; Cell motility; Flagellar assembly [PATH:ko02040]
F1GM001174	99.91	0	ebw:BWG_0932	K08300	rne	ribonuclease E	3.1.26.12	Genetic Information Processing; Folding, sorting and degradation; RNA degradation [PATH:ko03018]
F1GM001175	100	4e-89	sdy:SDY_1161	K07480	insB	insertion element IS1 protein InsB	--	--
F1GM001176	92	1e-46	ecs:ECs1373	K07489	K07489	transposase	--	--
F1GM001177	100	0	sfx:S1170	K06179	rluC	ribosomal large subunit pseudouridine synthase C	5.4.99.12	--
F1GM001178	59.26	2e-70	asa:ASA_2060	K06287	maf	septum formation protein	--	--
F1GM001179	100	2e-125	sdy:SDY_2062	K07040	K07040	uncharacterized protein	--	--
F1GM001180	100	4e-35	cro:ROD_11511	K02911	RP-L32, rpmF	large subunit ribosomal protein L32	--	Genetic Information Processing; Translation; Ribosome [PATH:ko03010]
F1GM001181	100	0	ssn:SSON_1110	K03621	plsX	glycerol-3-phosphate acyltransferase PlsX	2.3.1.15	Metabolism; Lipid metabolism; Glycerolipid metabolism [PATH:ko00561]Metabolism; Lipid metabolism; Glycerophospholipid metabolism [PATH:ko00564]
F1GM001182	100	0	sbc:SbBS512_E2233	K00648	fabH	3-oxoacyl-[acyl-carrier-protein] synthase III	2.3.1.180	Metabolism; Lipid metabolism; Fatty acid biosynthesis [PATH:ko00061]Metabolism; Overview; Fatty acid metabolism [PATH:ko01212]
F1GM001183	100	0	sbc:SbBS512_E2232	K00645	fabD	[acyl-carrier-protein] S-malonyltransferase	2.3.1.39	Metabolism; Lipid metabolism; Fatty acid biosynthesis [PATH:ko00061]Metabolism; Overview; Fatty acid metabolism [PATH:ko01212]
F1GM001184	100	9e-175	sbc:SbBS512_E2231	K00059	fabG	3-oxoacyl-[acyl-carrier protein] reductase	1.1.1.100	Metabolism; Lipid metabolism; Fatty acid biosynthesis [PATH:ko00061]Metabolism; Metabolism of cofactors and vitamins; Biotin metabolism [PATH:ko00780]Metabolism; Lipid metabolism; Biosynthesis of unsaturated fatty acids [PATH:ko01040]Metabolism; Overview; Fatty acid metabolism [PATH:ko01212]
F1GM001185	100	2e-49	cro:ROD_11561	K02078	acpP	acyl carrier protein	--	--
F1GM001186	100	0	sfv:SFV_1115	K09458	fabF	3-oxoacyl-[acyl-carrier-protein] synthase II	2.3.1.179	Metabolism; Lipid metabolism; Fatty acid biosynthesis [PATH:ko00061]Metabolism; Metabolism of cofactors and vitamins; Biotin metabolism [PATH:ko00780]Metabolism; Overview; Fatty acid metabolism [PATH:ko01212]
F1GM001187	100	0	ebw:BWG_0944	K02619	pabC	4-amino-4-deoxychorismate lyase	4.1.3.38	Metabolism; Metabolism of cofactors and vitamins; Folate biosynthesis [PATH:ko00790]
F1GM001188	100	0	ebw:BWG_0945	K07082	K07082	UPF0755 protein	--	--
F1GM001189	100	4e-154	sdy:SDY_2052	K00943	E2.7.4.9, tmk	dTMP kinase	2.7.4.9	Metabolism; Nucleotide metabolism; Pyrimidine metabolism [PATH:ko00240]
F1GM001190	100	0	ebw:BWG_0947	K02341	DPO3D2, holB	DNA polymerase III subunit delta'	2.7.7.7	Metabolism; Nucleotide metabolism; Purine metabolism [PATH:ko00230]Metabolism; Nucleotide metabolism; Pyrimidine metabolism [PATH:ko00240]Genetic Information Processing; Replication and repair; DNA replication [PATH:ko03030]Genetic Information Processing; Replication and repair; Mismatch repair [PATH:ko03430]Genetic Information Processing; Replication and repair; Homologous recombination [PATH:ko…
F1GM001191	99.62	0	sdy:SDY_2050	K03424	tatD	TatD DNase family protein	3.1.21.-	--
F1GM001192	100	0	sdy:SDY_2049	K02778	PTS-Glc-EIIB, ptsG	PTS system, glucose-specific IIB component	2.7.1.69	Metabolism; Carbohydrate metabolism; Glycolysis / Gluconeogenesis [PATH:ko00010]Metabolism; Carbohydrate metabolism; Amino sugar and nucleotide sugar metabolism [PATH:ko00520]Environmental Information Processing; Membrane transport; Phosphotransferase system (PTS) [PATH:ko02060]
F1GM001193	100	0	ebw:BWG_0950	K02014	ABC.FEV.OM	iron complex outermembrane recepter protein	--	--
F1GM001194	99.2	4e-87	eok:G2583_1363	K12150	hinT	HIT-like protein HinT	--
F1GM001196	99.52	2e-152	eci:UTI89_C1233	K07337	K07337	hypothetical protein	--	--
F1GM001197	99.64	0	ebw:BWG_0954	K07251	thiK	thiamine kinase	2.7.1.89	Metabolism; Metabolism of cofactors and vitamins; Thiamine metabolism [PATH:ko00730]
F1GM001198	100	0	ebw:BWG_0955	K01207	E3.2.1.52, nagZ	beta-N-acetylhexosaminidase	3.2.1.52	Metabolism; Carbohydrate metabolism; Amino sugar and nucleotide sugar metabolism [PATH:ko00520]Human Diseases; Drug resistance; beta-Lactam resistance [PATH:ko01501]
F1GM001199	100	1e-134	sdy:SDY_2042	K07000	K07000	--	--	--
F1GM001200	100	0	ecl:EcolC_2492	K03885	ndh	NADH dehydrogenase	1.6.99.3	Metabolism; Energy metabolism; Oxidative phosphorylation [PATH:ko00190]
F1GM001201	47.22	3e-11	sbl:Sbal_2468	K06077	slyB	outer membrane lipoprotein SlyB	--	--
F1GM001203	100	1e-55	sdy:SDY_2038	K12151	bhsA	multiple stress resistance protein BhsA	--	--
F1GM001205	100	0	ebw:BWG_0962	K03723	mfd	transcription-repair coupling factor (superfamily II helicase)	3.6.4.-	Genetic Information Processing; Replication and repair; Nucleotide excision repair [PATH:ko03420]
F1GM001207	100	0	ebd:ECBD_2485	K09808	ABC.LPT.P, lolC, lolE	lipoprotein-releasing system permease protein	--	Environmental Information Processing; Membrane transport; ABC transporters [PATH:ko02010]
F1GM001208	100	6e-171	ecl:EcolC_2484	K09810	ABC.LPT.A, lolD	lipoprotein-releasing system ATP-binding protein	3.6.3.-	Environmental Information Processing; Membrane transport; ABC transporters [PATH:ko02010]
F1GM001209	100	0	ecy:ECSE_1183	K09808	ABC.LPT.P, lolC, lolE	lipoprotein-releasing system permease protein	--	Environmental Information Processing; Membrane transport; ABC transporters [PATH:ko02010]
F1GM001210	100	0	sdy:SDY_2031	K00884	nagK, NAGK	N-acetylglucosamine kinase	2.7.1.59	Metabolism; Carbohydrate metabolism; Amino sugar and nucleotide sugar metabolism [PATH:ko00520]
F1GM001211	99.64	0	ebd:ECBD_2479	K12410	npdA	NAD-dependent deacetylase	3.5.1.-	--
F1GM001214	100	0	sdy:SDY_2029	K11069	potD	spermidine/putrescine transport system substrate-binding protein	--	Environmental Information Processing; Membrane transport; ABC transporters [PATH:ko02010]
F1GM001215	99.62	0	sbc:SbBS512_E2201	K11070	potC	spermidine/putrescine transport system permease protein	--	Environmental Information Processing; Membrane transport; ABC transporters [PATH:ko02010]
F1GM001218	99.88	0	ecc:c1402	K10906	recE	exodeoxyribonuclease VIII	3.1.11.-	--
F1GM001235	90.48	3e-80	sbc:SbBS512_E1441	K01160	rusA	crossover junction endodeoxyribonuclease RusA	3.1.22.4	--
F1GM001241	97.74	1e-127	ecv:APECO1_1029	K01185	E3.2.1.17	lysozyme	3.2.1.17	--
F1GM001242	86.93	4e-92	ebd:ECBD_2879	K14744	rzpD	putative Rz endopeptidase from lambdoid prophage DLP12	3.4.-.-	--
F1GM001249	100	3e-146	ecv:APECO1_1023	K06904	K06904	--	--	--
F1GM001268	100	0	sbo:SBO_1916	K11071	potB	spermidine/putrescine transport system permease protein	--	Environmental Information Processing; Membrane transport; ABC transporters [PATH:ko02010]
F1GM001269	100	0	sfx:S1208	K11072	potA	spermidine/putrescine transport system ATP-binding protein	3.6.3.31	Environmental Information Processing; Membrane transport; ABC transporters [PATH:ko02010]
F1GM001270	100	0	ebw:BWG_0975	K01258	pepT	tripeptide aminopeptidase	3.4.11.4	--
F1GM001272	100	0	sbc:SbBS512_E1307	K07637	phoQ	two-component system, OmpR family, sensor histidine kinase PhoQ	2.7.13.3	Environmental Information Processing; Signal transduction; Two-component system [PATH:ko02020]
F1GM001273	100	4e-163	ecl:EcolC_2473	K07660	phoP	two-component system, OmpR family, response regulator PhoP	--	Environmental Information Processing; Signal transduction; Two-component system [PATH:ko02020]
F1GM001274	100	0	ecl:EcolC_2472	K01756	E4.3.2.2, purB	adenylosuccinate lyase	4.3.2.2	Metabolism; Nucleotide metabolism; Purine metabolism [PATH:ko00230]Metabolism; Amino acid metabolism; Alanine, aspartate and glutamate metabolism [PATH:ko00250]
F1GM001275	99.07	3e-154	ecv:APECO1_214	K07153	hflD	high frequency lysogenization protein	--	--
F1GM001276	100	0	ebd:ECBD_2466	K00566	mnmA, trmU, TRMU	tRNA-specific 2-thiouridylase	2.8.1.-	Genetic Information Processing; Folding, sorting and degradation; Sulfur relay system [PATH:ko04122]
F1GM001277	100	2e-112	sdy:SDY_2018	K12152	nudJ	phosphatase NudJ	3.6.1.-	--
F1GM001278	99.54	5e-160	ecl:EcolC_2468	K06181	rluE	ribosomal large subunit pseudouridine synthase E	5.4.99.12	--
F1GM001279	100	0	sbc:SbBS512_E1315	K00031	IDH1, IDH2, icd	isocitrate dehydrogenase	1.1.1.42	Metabolism; Carbohydrate metabolism; Citrate cycle (TCA cycle) [PATH:ko00020]Metabolism; Metabolism of other amino acids; Glutathione metabolism [PATH:ko00480]Metabolism; Energy metabolism; Carbon fixation pathways in prokaryotes [PATH:ko00720]Metabolism; Overview; Carbon metabolism [PATH:ko01200]Metabolism; Overview; 2-Oxocarboxylic acid metabolism [PATH:ko01210]Metabolism; Overview; Biosynthesi…
F1GM001287	44.62	1e-61	eum:ECUMN_0354	K13244	yahA	c-di-GMP-specific phosphodiesterase	3.1.4.52	--
F1GM001289	47.75	3e-118	efe:EFER_1785	K07279	K07279	hypothetical protein	--	--
F1GM001290	98.58	0	eum:ECUMN_1459	K07279	K07279	hypothetical protein	--	--
F1GM001297	100	4e-58	sdy:SDY_1205	K03608	minE	cell division topological specificity factor	--	--
F1GM001298	100	0	sdy:SDY_1206	K03609	minD	septum site-determining protein MinD	--	--
F1GM001299	100	3e-172	ecx:EcHS_A1276	K03610	minC	septum site-determining protein MinC	--	--
F1GM001302	100	2e-74	ecz:ECS88_1242	K09902	K09902	hypothetical protein	--	--
F1GM001303	50.51	1e-67	gur:Gura_3666	K01826	E5.3.3.10, hpaF, hpcD	5-carboxymethyl-2-hydroxymuconate isomerase	5.3.3.10	Metabolism; Amino acid metabolism; Tyrosine metabolism [PATH:ko00350]Metabolism; Overview; Degradation of aromatic compounds [PATH:ko01220]
F1GM001304	100	2e-113	ecf:ECH74115_1667	K09160	K09160	hypothetical protein	--	--
F1GM001305	100	0	eoi:ECO111_1510	K11139	hlyE, clyA, sheA	hemolysin E	--	--
F1GM001306	100	3e-97	sbc:SbBS512_E1340	K03503	DPO5D, umuD	DNA polymerase V	3.4.21.-	--
F1GM001307	100	0	ebd:ECBD_2438	K03502	DPO5C, umuC	DNA polymerase V	--	--
F1GM001308	100	3e-128	ecf:ECH74115_1672	K03611	dsbB	disulfide bond formation protein DsbB	--	--
F1GM001309	100	0	sdy:SDY_1223	K03314	nhaB	Na+:H+ antiporter, NhaB family	--	--
F1GM001310	100	5e-179	sdy:SDY_1224	K03603	fadR	GntR family transcriptional regulator, negative regulator for fad regulon and positive regulator of fabA	--	--
F1GM001311	86.55	0	yen:YE2282	K06415	spoVR	stage V sporulation protein R	--	--
F1GM001312	100	0	ssn:SSON_1181	K00285	dadA	D-amino-acid dehydrogenase	1.4.99.1	Metabolism; Amino acid metabolism; Phenylalanine metabolism [PATH:ko00360]
F1GM001313	100	0	ebw:BWG_1015	K01775	alr	alanine racemase	5.1.1.1	Metabolism; Metabolism of other amino acids; D-Alanine metabolism [PATH:ko00473]Human Diseases; Drug resistance; Vancomycin resistance [PATH:ko01502]
F1GM001314	99.81	0	ebd:ECBD_2431	K11105	cvrA, nhaP2	cell volume regulation protein A	--	--
F1GM001316	100	0	ebd:ECBD_2430	K01297	ldcA	muramoyltetrapeptide carboxypeptidase	3.4.17.13	--
F1GM001317	100	6e-150	ssn:SSON_1184	K08308	mltE	membrane-bound lytic murein transglycosylase E	3.2.1.-	--
F1GM001321	99.82	0	ebd:ECBD_2425	K01194	E3.2.1.28, treA	alpha,alpha-trehalase	3.2.1.28	Metabolism; Carbohydrate metabolism; Starch and sucrose metabolism [PATH:ko00500]
F1GM001322	100	0	ebd:ECBD_2424	K05881	dhaM	PTS hybrid protein	--	--
F1GM001323	100	3e-155	sbc:SbBS512_E1358	K05879	dhaL	dihydroxyacetone kinase, C-terminal domain	2.7.1.-	Metabolism; Lipid metabolism; Glycerolipid metabolism [PATH:ko00561]
F1GM001324	100	0	ebd:ECBD_2422	K05878	dhaK	dihydroxyacetone kinase, N-terminal domain	2.7.1.-	Metabolism; Lipid metabolism; Glycerolipid metabolism [PATH:ko00561]
F1GM001325	100	0	ebw:BWG_1026	K05880	dhaR	transcriptional activator for dhaKLM operon	--	--
F1GM001328	100	0	sdy:SDY_1252	K06942	K06942	--	--	--
F1GM001329	99.48	1e-140	ssn:SSON_1974	K01056	PTH1, pth, spoVC	peptidyl-tRNA hydrolase, PTH1 family	3.1.1.29	--
F1GM001331	100	0	sdy:SDY_1255	K03321	TC.SULP	sulfate permease, SulP family	--	--
F1GM001332	100	0	ebd:ECBD_2414	K00948	PRPS, prsA	ribose-phosphate pyrophosphokinase	2.7.6.1	Metabolism; Carbohydrate metabolism; Pentose phosphate pathway [PATH:ko00030]Metabolism; Nucleotide metabolism; Purine metabolism [PATH:ko00230]Metabolism; Overview; Carbon metabolism [PATH:ko01200]Metabolism; Overview; Biosynthesis of amino acids [PATH:ko01230]
F1GM001333	100	0	eok:G2583_1479	K00919	ispE	4-diphosphocytidyl-2-C-methyl-D-erythritol kinase	2.7.1.148	Metabolism; Metabolism of terpenoids and polyketides; Terpenoid backbone biosynthesis [PATH:ko00900]
F1GM001334	100	8e-153	sbo:SBO_1858	K02494	lolB	outer membrane lipoprotein LolB	--	--
F1GM001335	100	0	eum:ECUMN_1507	K02492	hemA	glutamyl-tRNA reductase	1.2.1.70	Metabolism; Metabolism of cofactors and vitamins; Porphyrin and chlorophyll metabolism [PATH:ko00860]
F1GM001336	100	0	sdy:SDY_1260	K02835	prfA, MTRF1, MRF1	peptide chain release factor 1	--	--
F1GM001337	100	0	sbc:SbBS512_E1376	K02493	hemK	methyltransferase	2.1.1.-	--
F1GM001340	100	0	sdy:SDY_1264	K01627	kdsA	2-dehydro-3-deoxyphosphooctonate aldolase (KDO 8-P synthase)	2.5.1.55	Metabolism; Glycan biosynthesis and metabolism; Lipopolysaccharide biosynthesis [PATH:ko00540]
F1GM001349	100	0	ebw:BWG_1044	K07300	chaA	Ca2+:H+ antiporter	--	--
F1GM001350	100	8e-49	sdy:SDY_1269	K06197	chaB	cation transport regulator	--	--
F1GM001351	100	5e-166	ebw:BWG_1046	K07232	chaC	cation transport protein ChaC	--	--
F1GM001352	100	2e-81	sdy:SDY_1271	K06039	ychN	uncharacterized protein involved in oxidation of intracellular sulfur	--	--
F1GM001354	100	2e-155	sdy:SDY_1275	K07684	narL	two-component system, NarL family, nitrate/nitrite response regulator NarL	--	Environmental Information Processing; Signal transduction; Two-component system [PATH:ko02020]
F1GM001355	100	0	sfv:SFV_1238	K07673	narX	two-component system, NarL family, nitrate/nitrite sensor histidine kinase NarX	2.7.13.3	Environmental Information Processing; Signal transduction; Two-component system [PATH:ko02020]
F1GM001356	100	0	sbc:SbBS512_E1391	K02575	narK, narU, nasA	MFS transporter, NNP family, nitrate/nitrite transporter	--	Metabolism; Energy metabolism; Nitrogen metabolism [PATH:ko00910]
F1GM001357	99.92	0	ebw:BWG_1052	K00370	narG	nitrate reductase 1, alpha subunit	1.7.99.4	Metabolism; Energy metabolism; Nitrogen metabolism [PATH:ko00910]Environmental Information Processing; Signal transduction; Two-component system [PATH:ko02020]
F1GM001358	100	0	sfv:SFV_1241	K00371	narH	nitrate reductase 1, beta subunit	1.7.99.4	Metabolism; Energy metabolism; Nitrogen metabolism [PATH:ko00910]Environmental Information Processing; Signal transduction; Two-component system [PATH:ko02020]
F1GM001359	100	3e-172	ecz:ECS88_1296	K00373	narJ	nitrate reductase 1, delta subunit	1.7.99.4	Metabolism; Energy metabolism; Nitrogen metabolism [PATH:ko00910]Environmental Information Processing; Signal transduction; Two-component system [PATH:ko02020]
F1GM001360	100	2e-164	sbc:SbBS512_E1395	K00374	narI	nitrate reductase 1, gamma subunit	1.7.99.4	Metabolism; Energy metabolism; Nitrogen metabolism [PATH:ko00910]Environmental Information Processing; Signal transduction; Two-component system [PATH:ko02020]
F1GM001362	100	0	ebw:BWG_1058	K01433	purU	formyltetrahydrofolate deformylase	3.5.1.10	Metabolism; Carbohydrate metabolism; Glyoxylate and dicarboxylate metabolism [PATH:ko00630]Metabolism; Metabolism of cofactors and vitamins; One carbon pool by folate [PATH:ko00670]
F1GM001363	100	8e-97	sbc:SbBS512_E1398	K09858	K09858	SEC-C motif domain protein	--	--
F1GM001364	100	0	sfv:SFV_1247	K07001	K07001	--	--	--
F1GM001365	100	0	sdy:SDY_1287	K02485	K02485	two-component system, unclassified family, response regulator	--	--
F1GM001366	100	0	sdy:SDY_1288	K00963	UGP2, galU, galF	UTP--glucose-1-phosphate uridylyltransferase	2.7.7.9	Metabolism; Carbohydrate metabolism; Pentose and glucuronate interconversions [PATH:ko00040]Metabolism; Carbohydrate metabolism; Galactose metabolism [PATH:ko00052]Metabolism; Carbohydrate metabolism; Starch and sucrose metabolism [PATH:ko00500]Metabolism; Carbohydrate metabolism; Amino sugar and nucleotide sugar metabolism [PATH:ko00520]
F1GM001367	100	7e-96	sdy:SDY_1289	K03746	hns	DNA-binding protein H-NS	--	--
F1GM001368	100	6e-153	ebw:BWG_1065	K00857	E2.7.1.21, tdk	thymidine kinase	2.7.1.21	Metabolism; Nucleotide metabolism; Pyrimidine metabolism [PATH:ko00240]Metabolism; Xenobiotics biodegradation and metabolism; Drug metabolism - other enzymes [PATH:ko00983]
F1GM001371	100	0	sdy:SDY_1295	K04072	adhE	acetaldehyde dehydrogenase / alcohol dehydrogenase	1.2.1.10 1.1.1.1	Metabolism; Carbohydrate metabolism; Glycolysis / Gluconeogenesis [PATH:ko00010]Metabolism; Lipid metabolism; Fatty acid degradation [PATH:ko00071]Metabolism; Amino acid metabolism; Tyrosine metabolism [PATH:ko00350]Metabolism; Carbohydrate metabolism; Pyruvate metabolism [PATH:ko00620]Metabolism; Xenobiotics biodegradation and metabolism; Chloroalkane and chloroalkene degradation [PATH:ko00625]M…
F1GM001372	99.07	2e-151	ecv:APECO1_356	K05595	marC	multiple antibiotic resistance protein	--	--
F1GM001374	100	0	ebd:ECBD_2379	K02035	ABC.PE.S	peptide/nickel transport system substrate-binding protein	--	--
F1GM001375	99.67	0	sbo:SBO_1823	K02033	ABC.PE.P	peptide/nickel transport system permease protein	--	--
F1GM001376	100	0	ssn:SSON_1935	K02034	ABC.PE.P1	peptide/nickel transport system permease protein	--	--
F1GM001377	100	0	ebd:ECBD_2376	K02031	ABC.PE.A	peptide/nickel transport system ATP-binding protein	--	--
F1GM001378	100	0	sfv:SFV_1259	K02032	ABC.PE.A1	peptide/nickel transport system ATP-binding protein	--	--
F1GM001379	100	1e-73	sdy:SDY_1306	K09901	K09901	hypothetical protein	--	--
F1GM001380	100	0	ssn:SSON_1931	K06131	cls	cardiolipin synthase	2.7.8.-	Metabolism; Lipid metabolism; Glycerophospholipid metabolism [PATH:ko00564]
F1GM001381	100	0	ebw:BWG_1079	K10716	kch	voltage-gated potassium channel	--	--
F1GM001382	98.98	1e-65	sbo:SBO_1814	K09780	K09780	hypothetical protein	--	--
F1GM001383	99.59	7e-172	ebd:ECBD_2370	K03832	tonB	periplasmic protein TonB	--	--
F1GM001384	100	2e-80	sdy:SDY_1317	K10806	yciA	acyl-CoA thioesterase YciA	3.1.2.-	Metabolism; Lipid metabolism; Biosynthesis of unsaturated fatty acids [PATH:ko01040]
F1GM001385	100	2e-126	sbc:SbBS512_E1423	K06190	ispZ	intracellular septation protein	--	--
F1GM001387	100	7e-156	sbo:SBO_1809	K07275	ompW	outer membrane protein	--	--
F1GM001390	100	3e-33	sfv:SFV_1273	K06884	K06884	--	--	--
F1GM001391	100	0	sfx:S1349	K01695	trpA	tryptophan synthase alpha chain	4.2.1.20	Metabolism; Amino acid metabolism; Glycine, serine and threonine metabolism [PATH:ko00260]Metabolism; Amino acid metabolism; Phenylalanine, tyrosine and tryptophan biosynthesis [PATH:ko00400]Metabolism; Overview; Biosynthesis of amino acids [PATH:ko01230]
F1GM001392	100	0	sfv:SFV_1275	K01696	E4.2.1.20B, trpB	tryptophan synthase beta chain	4.2.1.20	Metabolism; Amino acid metabolism; Glycine, serine and threonine metabolism [PATH:ko00260]Metabolism; Amino acid metabolism; Phenylalanine, tyrosine and tryptophan biosynthesis [PATH:ko00400]Metabolism; Overview; Biosynthesis of amino acids [PATH:ko01230]
F1GM001393	99.78	0	ecx:EcHS_A1371	K13498	trpCF	indole-3-glycerol phosphate synthase / phosphoribosylanthranilate isomerase	4.1.1.48 5.3.1.24	Metabolism; Amino acid metabolism; Phenylalanine, tyrosine and tryptophan biosynthesis [PATH:ko00400]Metabolism; Overview; Biosynthesis of amino acids [PATH:ko01230]
F1GM001394	99.81	0	ssn:SSON_1880	K13497	trpGD	anthranilate synthase/phosphoribosyltransferase	4.1.3.27 2.4.2.18	Metabolism; Amino acid metabolism; Phenylalanine, tyrosine and tryptophan biosynthesis [PATH:ko00400]Metabolism; Overview; Biosynthesis of amino acids [PATH:ko01230]
F1GM001395	100	0	ebw:BWG_1093	K01657	trpE	anthranilate synthase component I	4.1.3.27	Metabolism; Amino acid metabolism; Phenylalanine, tyrosine and tryptophan biosynthesis [PATH:ko00400]Metabolism; Overview; Biosynthesis of amino acids [PATH:ko01230]
F1GM001396	99.66	0	ecl:EcolC_2362	K07053	K07053	--	--	--
F1GM001397	100	1e-152	sbc:SbBS512_E1491	K07566	SUA5	putative translation factor	--	--
F1GM001399	100	0	ebd:ECBD_2353	K06178	rluB	ribosomal large subunit pseudouridine synthase B	5.4.99.12	--
F1GM001400	100	4e-146	ebd:ECBD_2352	K00798	E2.5.1.17, cobO, btuR	cob(I)alamin adenosyltransferase	2.5.1.17	Metabolism; Metabolism of cofactors and vitamins; Porphyrin and chlorophyll metabolism [PATH:ko00860]
F1GM001401	99.6	0	ssn:SSON_1872	K00540	E1.-.-.-	--	--	--
F1GM001402	99.71	0	ssn:SSON_1871	K04774	sohB	serine protease SohB	3.4.21.-	--
F1GM001404	100	0	sbo:SBO_1792	K03168	topA	DNA topoisomerase I	5.99.1.2	--
F1GM001405	100	0	sbc:SbBS512_E1501	K13634	cysB	LysR family transcriptional regulator, cys regulon transcriptional activator	--	--
F1GM001406	93.33	4e-47	ecs:ECs1373	K07489	K07489	transposase	--	--
F1GM001407	100	4e-89	sdy:SDY_1161	K07480	insB	insertion element IS1 protein InsB	--	--
F1GM001411	99.89	0	ebd:ECBD_2343	K01681	ACO, acnA	aconitate hydratase 1	4.2.1.3	Metabolism; Carbohydrate metabolism; Citrate cycle (TCA cycle) [PATH:ko00020]Metabolism; Carbohydrate metabolism; Glyoxylate and dicarboxylate metabolism [PATH:ko00630]Metabolism; Energy metabolism; Carbon fixation pathways in prokaryotes [PATH:ko00720]Metabolism; Overview; Carbon metabolism [PATH:ko01200]Metabolism; Overview; 2-Oxocarboxylic acid metabolism [PATH:ko01210]Metabolism; Overview; Bi…
F1GM001412	100	9e-145	sbo:SBO_1787	K01497	ribA, RIB1	GTP cyclohydrolase II	3.5.4.25	Metabolism; Metabolism of cofactors and vitamins; Riboflavin metabolism [PATH:ko00740]
F1GM001413	100	5e-171	ecm:EcSMS35_1851	K01096	pgpB	phosphatidylglycerophosphatase B	3.1.3.27	Metabolism; Lipid metabolism; Glycerophospholipid metabolism [PATH:ko00564]
F1GM001414	99.02	8e-68	sbc:SbBS512_E1507	K08992	yciS	putative membrane protein	--	--
F1GM001416	99.62	0	ebd:ECBD_2338	K01591	pyrF	orotidine-5'-phosphate decarboxylase	4.1.1.23	Metabolism; Nucleotide metabolism; Pyrimidine metabolism [PATH:ko00240]
F1GM001417	100	1e-70	ssn:SSON_1858	K03113	EIF1, SUI1	translation initiation factor 1	--	Genetic Information Processing; Translation; RNA transport [PATH:ko03013]
F1GM001418	100	8e-43	cro:ROD_17171	K04062	osmB	osmotically inducible lipoprotein OsmB	--	--
F1GM001421	100	0	ecy:ECSE_1337	K14051	gmr	cyclic di-GMP phosphodiesterase Gmr	3.1.4.52	--
F1GM001423	100	0	ect:ECIAI39_1628	K01147	rnb	exoribonuclease II	3.1.13.1	--
F1GM001425	100	0	sbo:SBO_1774	K00208	fabI	enoyl-[acyl-carrier protein] reductase I	1.3.1.9	Metabolism; Lipid metabolism; Fatty acid biosynthesis [PATH:ko00061]Metabolism; Metabolism of cofactors and vitamins; Biotin metabolism [PATH:ko00780]Metabolism; Overview; Fatty acid metabolism [PATH:ko01212]
F1GM001428	100	0	sbc:SbBS512_E1526	K02032	ABC.PE.A1	peptide/nickel transport system ATP-binding protein	--	--
F1GM001429	100	0	sbc:SbBS512_E1527	K02031	ABC.PE.A	peptide/nickel transport system ATP-binding protein	--	--
F1GM001430	100	0	sbc:SbBS512_E1528	K02034	ABC.PE.P1	peptide/nickel transport system permease protein	--	--
F1GM001431	100	0	sbc:SbBS512_E1529	K02033	ABC.PE.P	peptide/nickel transport system permease protein	--	--
F1GM001432	100	0	ebd:ECBD_2323	K02035	ABC.PE.S	peptide/nickel transport system substrate-binding protein	--	--
F1GM001434	100	0	ecl:EcolC_2329	K14052	puuP	putrescine importer	--	--
F1GM001435	100	0	ecl:EcolC_2328	K09470	puuA	gamma-glutamylputrescine synthase	6.3.1.11	Metabolism; Amino acid metabolism; Arginine and proline metabolism [PATH:ko00330]
F1GM001436	100	0	ecx:EcHS_A1413	K09473	puuD	gamma-glutamyl-gamma-aminobutyrate hydrolase	3.5.1.94	Metabolism; Amino acid metabolism; Arginine and proline metabolism [PATH:ko00330]
F1GM001437	100	9e-135	sdy:SDY_1945	K14056	puuR	HTH-type transcriptional regulator, repressor for puuD	--	--
F1GM001438	100	0	ebd:ECBD_2317	K09472	puuC, aldH	gamma-glutamyl-gamma-aminobutyraldehyde dehydrogenase	1.2.1.-	Metabolism; Amino acid metabolism; Arginine and proline metabolism [PATH:ko00330]
F1GM001439	100	0	ebd:ECBD_2316	K09471	puuB, ordL	gamma-glutamylputrescine oxidase	1.4.3.-	Metabolism; Amino acid metabolism; Arginine and proline metabolism [PATH:ko00330]
F1GM001440	100	0	ebd:ECBD_2315	K00823	puuE	4-aminobutyrate aminotransferase	2.6.1.19	Metabolism; Amino acid metabolism; Alanine, aspartate and glutamate metabolism [PATH:ko00250]Metabolism; Metabolism of other amino acids; beta-Alanine metabolism [PATH:ko00410]Metabolism; Carbohydrate metabolism; Propanoate metabolism [PATH:ko00640]Metabolism; Carbohydrate metabolism; Butanoate metabolism [PATH:ko00650]
F1GM001441	100	0	ebd:ECBD_2314	K03974	pspF	psp operon transcriptional activator	--	--
F1GM001442	100	4e-155	sbc:SbBS512_E1540	K03969	pspA	phage shock protein A	--	--
F1GM001443	100	2e-47	sdy:SDY_1939	K03970	pspB	phage shock protein B	--	--
F1GM001444	100	6e-83	sdy:SDY_1938	K03973	pspC	phage shock protein C	--	--
F1GM001445	100	1e-44	sdy:SDY_1937	K03971	pspD	phage shock protein D	--	--
F1GM001446	100	4e-73	sbc:SbBS512_E1544	K03972	pspE	phage shock protein E	--	--
F1GM001447	100	0	ebd:ECBD_2308	K00690	E2.4.1.7	sucrose phosphorylase	2.4.1.7	Metabolism; Carbohydrate metabolism; Starch and sucrose metabolism [PATH:ko00500]
F1GM001449	100	3e-171	ebd:ECBD_2307	K02027	ABC.MS.S	multiple sugar transport system substrate-binding protein	--	--
F1GM001450	100	0	ssn:SSON_1829	K02025	ABC.MS.P	multiple sugar transport system permease protein	--	--
F1GM001451	100	0	ebd:ECBD_2305	K02026	ABC.MS.P1	multiple sugar transport system permease protein	--	--
F1GM001454	99.42	0	ecp:ECP_1367	K00540	E1.-.-.-	--	--	--
F1GM001455	100	0	ebw:BWG_1148	K04844	ycjT	hypothetical glycosyl hydrolase	3.2.1.-	--
F1GM001456	100	2e-159	ecl:EcolC_2308	K01838	pgmB	beta-phosphoglucomutase	5.4.2.6	Metabolism; Carbohydrate metabolism; Starch and sucrose metabolism [PATH:ko00500]
F1GM001457	100	0	ebd:ECBD_2299	K10112	msmX, msmK	maltose/maltodextrin transport system ATP-binding protein	--	Environmental Information Processing; Membrane transport; ABC transporters [PATH:ko02010]
F1GM001458	100	0	ebd:ECBD_2298	K14053	ompG	outer membrane protein G	--	--
F1GM001460	100	0	ecl:EcolC_2304	K06918	K06918	--	--	--
F1GM001461	100	0	ebd:ECBD_2295	K08990	ycjF	putative membrane protein	--	--
F1GM001462	100	0	sbc:SbBS512_E1556	K03721	tyrR	transcriptional regulator of aroF, aroG, tyrA and aromatic amino acid transport	--	--
F1GM001463	100	7e-120	sdy:SDY_1402	K11065	tpx	thiol peroxidase, atypical 2-Cys peroxiredoxin	1.11.1.15	--
F1GM001464	42.17	2e-69	bur:Bcep18194_A4351	K01856	catB	muconate cycloisomerase	5.5.1.1	Metabolism; Xenobiotics biodegradation and metabolism; Chlorocyclohexane and chlorobenzene degradation [PATH:ko00361]Metabolism; Xenobiotics biodegradation and metabolism; Benzoate degradation [PATH:ko00362]Metabolism; Xenobiotics biodegradation and metabolism; Fluorobenzoate degradation [PATH:ko00364]Metabolism; Xenobiotics biodegradation and metabolism; Toluene degradation [PATH:ko00623]Metabol…
F1GM001465	99.17	4e-178	ssn:SSON_1812	K14054	mpaA	protein MpaA	--	--
F1GM001467	100	0	ebd:ECBD_2289	K06889	K06889	--	--	--
F1GM001469	100	0	ebd:ECBD_2287	K02035	ABC.PE.S	peptide/nickel transport system substrate-binding protein	--	--
F1GM001472	99.68	0	ssn:SSON_1800	K14055	uspE	universal stress protein E	--	--
F1GM001473	100	0	sbc:SbBS512_E1575	K01420	fnr	CRP/FNR family transcriptional regulator, anaerobic regulatory protein	--	--
F1GM001474	100	1e-124	sfv:SFV_1824	K00567	E2.1.1.63, MGMT, ogt	methylated-DNA-[protein]-cysteine S-methyltransferase	2.1.1.63	--
F1GM001475	100	0	ebw:BWG_1170	K12942	abgT	aminobenzoyl-glutamate transport protein	--	--
F1GM001476	100	0	ebd:ECBD_2280	K12941	abgB	aminobenzoyl-glutamate utilization protein B	--	--
F1GM001477	100	0	ebd:ECBD_2279	K12940	abgA	aminobenzoyl-glutamate utilization protein A	--	--
F1GM001479	100	0	ssn:SSON_1792	K14057	abgR	LysR family transcriptional regulator, regulator of abg operon	--	--
F1GM001482	99.69	0	sdy:SDY_1424	K03284	TC.MIT	metal ion transporter, MIT family	--	--
F1GM001484	100	0	ebd:ECBD_2273	K05591	dbpA	ATP-independent RNA helicase DbpA	3.6.4.13	--
F1GM001485	99.68	0	ecl:EcolC_2281	K14058	ttcA	tRNA 2-thiocytidine biosynthesis protein TtcA	--	--
F1GM001486	100	3e-100	ebd:ECBD_2248	K14061	uspF	universal stress protein F	--	--
F1GM001487	100	0	ebw:BWG_1205	K14062	ompN	outer membrane protein N	--	--
F1GM001488	99.91	0	eck:EC55989_1513	K03737	nifJ	putative pyruvate-flavodoxin oxidoreductase	1.2.7.-	Metabolism; Energy metabolism; Carbon fixation pathways in prokaryotes [PATH:ko00720]Metabolism; Overview; Carbon metabolism [PATH:ko01200]
F1GM001490	100	2e-100	sbc:SbBS512_E1616	K03668	hslJ	heat shock protein HslJ	--	--
F1GM001491	100	0	ect:ECIAI39_1705	K03778	ldhA	D-lactate dehydrogenase	1.1.1.28	Metabolism; Carbohydrate metabolism; Pyruvate metabolism [PATH:ko00620]
F1GM001494	99.08	2e-74	ecy:ECSE_1468	K09978	K09978	hypothetical protein	--	--
F1GM001495	100	0	ecy:ECSE_1469	K14063	feaR	AraC family transcriptional regulator, positive regulator of tynA and feaB	--	--
F1GM001496	99.8	0	ecy:ECSE_1470	K00146	feaB	phenylacetaldehyde dehydrogenase	1.2.1.39	Metabolism; Amino acid metabolism; Phenylalanine metabolism [PATH:ko00360]Metabolism; Xenobiotics biodegradation and metabolism; Styrene degradation [PATH:ko00643]
F1GM001497	100	0	ebw:BWG_1215	K00276	E1.4.3.21, AOC2, AOC3, tynA	primary-amine oxidase	1.4.3.21	Metabolism; Amino acid metabolism; Glycine, serine and threonine metabolism [PATH:ko00260]Metabolism; Amino acid metabolism; Tyrosine metabolism [PATH:ko00350]Metabolism; Amino acid metabolism; Phenylalanine metabolism [PATH:ko00360]Metabolism; Metabolism of other amino acids; beta-Alanine metabolism [PATH:ko00410]Metabolism; Biosynthesis of other secondary metabolites; Isoquinoline alkaloid bios…
F1GM001498	99.85	0	ebw:BWG_1216	K02618	paaZ	phenylacetic acid degradation protein	--	Metabolism; Amino acid metabolism; Phenylalanine metabolism [PATH:ko00360]
F1GM001499	99.68	0	ebw:BWG_1217	K02609	paaA	phenylacetic acid degradation protein	--	Metabolism; Amino acid metabolism; Phenylalanine metabolism [PATH:ko00360]
F1GM001500	100	4e-67	eck:EC55989_1525	K02610	paaB	phenylacetic acid degradation protein	--	Metabolism; Amino acid metabolism; Phenylalanine metabolism [PATH:ko00360]
F1GM001501	100	0	ecr:ECIAI1_1390	K02611	paaC	phenylacetic acid degradation protein	--	Metabolism; Amino acid metabolism; Phenylalanine metabolism [PATH:ko00360]
F1GM001502	100	3e-123	ebw:BWG_1220	K02612	paaD	phenylacetic acid degradation protein	--	Metabolism; Amino acid metabolism; Phenylalanine metabolism [PATH:ko00360]
F1GM001503	100	0	ebw:BWG_1221	K02613	paaE	phenylacetic acid degradation NADH oxidoreductase	--	Metabolism; Amino acid metabolism; Phenylalanine metabolism [PATH:ko00360]
F1GM001504	100	0	ecx:EcHS_A1480	K01692	E4.2.1.17, paaG	enoyl-CoA hydratase	4.2.1.17	Metabolism; Lipid metabolism; Fatty acid degradation [PATH:ko00071]Metabolism; Amino acid metabolism; Valine, leucine and isoleucine degradation [PATH:ko00280]Metabolism; Metabolism of terpenoids and polyketides; Geraniol degradation [PATH:ko00281]Metabolism; Amino acid metabolism; Lysine degradation [PATH:ko00310]Metabolism; Amino acid metabolism; Phenylalanine metabolism [PATH:ko00360]Metabolis…
F1GM001505	100	0	ecx:EcHS_A1481	K01692	E4.2.1.17, paaG	enoyl-CoA hydratase	4.2.1.17	Metabolism; Lipid metabolism; Fatty acid degradation [PATH:ko00071]Metabolism; Amino acid metabolism; Valine, leucine and isoleucine degradation [PATH:ko00280]Metabolism; Metabolism of terpenoids and polyketides; Geraniol degradation [PATH:ko00281]Metabolism; Amino acid metabolism; Lysine degradation [PATH:ko00310]Metabolism; Amino acid metabolism; Phenylalanine metabolism [PATH:ko00360]Metabolis…
F1GM001506	100	0	ecl:EcolC_2260	K00074	E1.1.1.157, paaH	3-hydroxybutyryl-CoA dehydrogenase	1.1.1.157	Metabolism; Amino acid metabolism; Phenylalanine metabolism [PATH:ko00360]Metabolism; Xenobiotics biodegradation and metabolism; Benzoate degradation [PATH:ko00362]Metabolism; Carbohydrate metabolism; Butanoate metabolism [PATH:ko00650]
F1GM001507	100	4e-101	efe:EFER_1600	K02614	paaI	phenylacetic acid degradation protein	--	Metabolism; Amino acid metabolism; Phenylalanine metabolism [PATH:ko00360]
F1GM001508	100	0	ebw:BWG_1226	K02615	paaJ	acetyl-CoA acetyltransferase	2.3.1.-	Metabolism; Amino acid metabolism; Phenylalanine metabolism [PATH:ko00360]
F1GM001509	100	0	eck:EC55989_1534	K01912	E6.2.1.30, paaK	phenylacetate-CoA ligase	6.2.1.30	Metabolism; Amino acid metabolism; Phenylalanine metabolism [PATH:ko00360]
F1GM001510	100	0	ebw:BWG_1228	K02616	paaX	phenylacetic acid degradation operon negative regulatory protein	--	--
F1GM001511	99.49	1e-142	ebw:BWG_1229	K02617	paaY	phenylacetic acid degradation protein	--	--
F1GM001513	98.96	0	sfv:SFV_1039	K07497	K07497	putative transposase	--	--
F1GM001514	100	3e-65	sfl:SF2683	K07483	K07483	transposase	--	--
F1GM001516	98.95	0	eci:UTI89_C1628	K00540	E1.-.-.-	--	--	--
F1GM001518	47.15	2e-57	ret:RHE_CH03135	K00995	E2.7.8.5, pgsA	CDP-diacylglycerol--glycerol-3-phosphate 3-phosphatidyltransferase	2.7.8.5	Metabolism; Lipid metabolism; Glycerophospholipid metabolism [PATH:ko00564]
F1GM001519	100	0	ecl:EcolC_2249	K00981	E2.7.7.41, CDS1, cdsA	phosphatidate cytidylyltransferase	2.7.7.41	Metabolism; Lipid metabolism; Glycerophospholipid metabolism [PATH:ko00564]Environmental Information Processing; Signal transduction; Phosphatidylinositol signaling system [PATH:ko04070]
F1GM001520	46.85	1e-173	noc:Noc_1728	K01054	MGLL	acylglycerol lipase	3.1.1.23	Metabolism; Lipid metabolism; Glycerolipid metabolism [PATH:ko00561]Organismal Systems; Nervous system; Retrograde endocannabinoid signaling [PATH:ko04723]
F1GM001521	40.75	9e-87	pen:PSEEN0708	K01112	E3.1.3.-	--	--	Metabolism; Carbohydrate metabolism; Fructose and mannose metabolism [PATH:ko00051]
F1GM001522	100	2e-146	ecl:EcolC_2246	K01118	acpD	FMN-dependent NADH-azoreductase	1.7.-.-	--
F1GM001523	100	0	ebw:BWG_1240	K03578	hrpA	ATP-dependent helicase HrpA	3.6.4.13	--
F1GM001525	100	0	ebw:BWG_1242	K07248	aldA	lactaldehyde dehydrogenase / glycolaldehyde dehydrogenase	1.2.1.22 1.2.1.21	Metabolism; Carbohydrate metabolism; Pyruvate metabolism [PATH:ko00620]Metabolism; Carbohydrate metabolism; Glyoxylate and dicarboxylate metabolism [PATH:ko00630]
F1GM001526	97.59	1e-53	sfl:SF1796	K00134	GAPDH, gapA	glyceraldehyde 3-phosphate dehydrogenase	1.2.1.12	Metabolism; Carbohydrate metabolism; Glycolysis / Gluconeogenesis [PATH:ko00010]Metabolism; Energy metabolism; Carbon fixation in photosynthetic organisms [PATH:ko00710]Metabolism; Overview; Carbon metabolism [PATH:ko01200]Metabolism; Overview; Biosynthesis of amino acids [PATH:ko01230]Environmental Information Processing; Signal transduction; HIF-1 signaling pathway [PATH:ko04066]Human Diseases;…
F1GM001527	97.76	3e-91	sbc:SbBS512_E1636	K00134	GAPDH, gapA	glyceraldehyde 3-phosphate dehydrogenase	1.2.1.12	Metabolism; Carbohydrate metabolism; Glycolysis / Gluconeogenesis [PATH:ko00010]Metabolism; Energy metabolism; Carbon fixation in photosynthetic organisms [PATH:ko00710]Metabolism; Overview; Carbon metabolism [PATH:ko01200]Metabolism; Overview; Biosynthesis of amino acids [PATH:ko01230]Environmental Information Processing; Signal transduction; HIF-1 signaling pathway [PATH:ko04066]Human Diseases;…
F1GM001528	100	3e-137	sbc:SbBS512_E1642	K12262	cybB	cytochrome b561	--	--
F1GM001531	99.81	0	ebd:ECBD_2218	K05876	trg	methyl-accepting chemotaxis protein III, ribose and galactose sensor receptor	--	Environmental Information Processing; Signal transduction; Two-component system [PATH:ko02020]Cellular Processes; Cell motility; Bacterial chemotaxis [PATH:ko02030]
F1GM001532	47.87	1e-82	rso:RSc1440	K02623	pcaQ	LysR family transcriptional regulator, pca operon transcriptional activator	--	--
F1GM001534	48.52	8e-160	aav:Aave_0141	K03670	mdoG	periplasmic glucans biosynthesis protein	--	--
F1GM001535	100	4e-48	sfv:SFV_1780	K09794	K09794	hypothetical protein	--	--
F1GM001536	100	2e-133	ebd:ECBD_2213	K03817	rimL	ribosomal-protein-serine acetyltransferase	2.3.1.-	--
F1GM001538	99.7	0	ebd:ECBD_2211	K03304	TC.TDT	tellurite resistance/dicarboxylate transporter, TDT family	--	--
F1GM001543	99.48	0	ecl:EcolC_2227	K07496	K07496	putative transposase	--	--
F1GM001544	100	0	ebd:ECBD_2206	K05782	benE	benzoate membrane transport protein	--	--
F1GM001546	99.85	0	eok:G2583_1796	K08303	K08303	putative protease	3.4.-.-	Human Diseases; Infectious diseases; Epithelial cell signaling in Helicobacter pylori infection [PATH:ko05120]
F1GM001550	100	0	ebd:ECBD_2199	K02055	ABC.SP.S	putative spermidine/putrescine transport system substrate-binding protein	--	--
F1GM001551	100	0	ebd:ECBD_2198	K02052	ABC.SP.A	putative spermidine/putrescine transport system ATP-binding protein	--	--
F1GM001552	100	0	ebw:BWG_1267	K02054	ABC.SP.P1	putative spermidine/putrescine transport system permease protein	--	--
F1GM001553	100	0	sfv:SFV_1771	K02053	ABC.SP.P	putative spermidine/putrescine transport system permease protein	--	--
F1GM001554	100	0	ebd:ECBD_2195	K00137	prr	aminobutyraldehyde dehydrogenase	1.2.1.19	Metabolism; Amino acid metabolism; Arginine and proline metabolism [PATH:ko00330]Metabolism; Metabolism of other amino acids; beta-Alanine metabolism [PATH:ko00410]
F1GM001557	100	8e-99	sbo:SBO_1601	K09936	K09936	hypothetical protein	--	--
F1GM001558	100	6e-128	ebw:BWG_1274	K03823	pat	phosphinothricin acetyltransferase	2.3.1.183	Metabolism; Metabolism of other amino acids; Phosphonate and phosphinate metabolism [PATH:ko00440]
F1GM001559	100	0	ecs:ECs2053	K07119	K07119	--	--	--
F1GM001560	99.53	1e-154	etw:ECSP_1931	K13654	mcbR	GntR family transcriptional regulator, colanic acid and biofilm gene transcriptional regulator	--	--
F1GM001561	99.71	0	ebw:BWG_1277	K02014	ABC.FEV.OM	iron complex outermembrane recepter protein	--	--
F1GM001563	100	0	sbo:SBO_1594	K11738	ansP	L-asparagine permease	--	--
F1GM001565	100	2e-152	ebw:BWG_1280	K11208	yncG	GST-like protein	--	--
F1GM001567	98.87	0	ebr:ECB_01413	K11904	vgrG	type VI secretion system secreted protein VgrG	--	Environmental Information Processing; Membrane transport; Bacterial secretion system [PATH:ko03070]
F1GM001573	100	3e-50	ebw:BWG_1284	K01821	E5.3.2.-	4-oxalocrotonate tautomerase	5.3.2.-	Metabolism; Xenobiotics biodegradation and metabolism; Benzoate degradation [PATH:ko00362]Metabolism; Xenobiotics biodegradation and metabolism; Dioxin degradation [PATH:ko00621]Metabolism; Xenobiotics biodegradation and metabolism; Xylene degradation [PATH:ko00622]Metabolism; Overview; Degradation of aromatic compounds [PATH:ko01220]
F1GM001575	99.64	0	ebw:BWG_1286	K00675	nhoA	N-hydroxyarylamine O-acetyltransferase	2.3.1.118	--
F1GM001576	100	0	ebw:BWG_1287	K06998	K06998	--	--	--
F1GM001577	100	3e-165	ebd:ECBD_2173	K08347	narV	nitrate reductase 2, gamma subunit	1.7.99.4
F1GM001578	99.57	1e-168	ebd:ECBD_2172	K08361	narW	nitrate reductase 2, delta subunit	1.7.99.4
F1GM001579	100	0	ebw:BWG_1290	K08346	narY	nitrate reductase 2, beta subunit	1.7.99.4
F1GM001581	100	0	ebd:ECBD_2170	K08345	narZ	nitrate reductase 2, alpha subunit	1.7.99.4
F1GM001582	100	0	ebw:BWG_1292	K02575	narK, narU, nasA	MFS transporter, NNP family, nitrate/nitrite transporter	--	Metabolism; Energy metabolism; Nitrogen metabolism [PATH:ko00910]
F1GM001588	100	9e-146	ecy:ECSE_1562	K08348	E1.2.1.2NA, fdnG	formate dehydrogenase-N, alpha subunit	1.2.1.2	Environmental Information Processing; Signal transduction; Two-component system [PATH:ko02020]
F1GM001589	99.88	0	eum:ECUMN_1727	K08348	E1.2.1.2NA, fdnG	formate dehydrogenase-N, alpha subunit	1.2.1.2	Environmental Information Processing; Signal transduction; Two-component system [PATH:ko02020]
F1GM001590	100	0	sbo:SBO_1582	K08349	E1.2.1.2NB, fdnH	formate dehydrogenase-N, beta subunit	1.2.1.2	Environmental Information Processing; Signal transduction; Two-component system [PATH:ko02020]
F1GM001591	100	7e-160	sbc:SbBS512_E1739	K08350	E1.2.1.2NG, fdnI	formate dehydrogenase-N, gamma subunit	1.2.1.2	Environmental Information Processing; Signal transduction; Two-component system [PATH:ko02020]
F1GM001593	100	0	ebd:ECBD_2161	K13953	adhP	alcohol dehydrogenase, propanol-preferring	1.1.1.1	Metabolism; Carbohydrate metabolism; Glycolysis / Gluconeogenesis [PATH:ko00010]Metabolism; Lipid metabolism; Fatty acid degradation [PATH:ko00071]Metabolism; Amino acid metabolism; Tyrosine metabolism [PATH:ko00350]Metabolism; Xenobiotics biodegradation and metabolism; Chloroalkane and chloroalkene degradation [PATH:ko00625]Metabolism; Xenobiotics biodegradation and metabolism; Naphthalene degra…
F1GM001594	99.82	0	ebd:ECBD_2160	K00027	E1.1.1.38, sfcA, maeA	malate dehydrogenase (oxaloacetate-decarboxylating)	1.1.1.38	Metabolism; Carbohydrate metabolism; Pyruvate metabolism [PATH:ko00620]Metabolism; Overview; Carbon metabolism [PATH:ko01200]Environmental Information Processing; Signal transduction; Two-component system [PATH:ko02020]
F1GM001596	100	7e-26	sbc:SbBS512_E1743	K02972	RP-S22, rpsV	small subunit ribosomal protein S22	--	--
F1GM001598	100	1e-102	sfv:SFV_1739	K04063	osmC	osmotically inducible protein OsmC	--	--
F1GM001599	99.35	0	ecl:EcolC_2174	K02032	ABC.PE.A1	peptide/nickel transport system ATP-binding protein	--	--
F1GM001600	100	0	ebw:BWG_1305	K02031	ABC.PE.A	peptide/nickel transport system ATP-binding protein	--	--
F1GM001601	100	0	ebw:BWG_1306	K02034	ABC.PE.P1	peptide/nickel transport system permease protein	--	--
F1GM001602	99.71	0	ecw:EcE24377A_1675	K02033	ABC.PE.P	peptide/nickel transport system permease protein	--	--
F1GM001603	100	0	ebw:BWG_1308	K02035	ABC.PE.S	peptide/nickel transport system substrate-binding protein	--	--
F1GM001604	100	5e-144	ssn:SSON_1636	K08641	vanX	D-alanyl-D-alanine dipeptidase	3.4.13.22	Human Diseases; Drug resistance; Vancomycin resistance [PATH:ko01502]Environmental Information Processing; Signal transduction; Two-component system [PATH:ko02020]
F1GM001605	99.26	0	ecy:ECSE_1579	K13243	dos	c-di-GMP-specific phosphodiesterase	3.1.4.52	--
F1GM001606	100	0	eok:G2583_1853	K13069	E2.7.7.65	diguanylate cyclase	2.7.7.65	--
F1GM001609	99.58	0	eci:UTI89_C1707	K01580	E4.1.1.15, gadB	glutamate decarboxylase	4.1.1.15	Metabolism; Amino acid metabolism; Alanine, aspartate and glutamate metabolism [PATH:ko00250]Metabolism; Metabolism of other amino acids; beta-Alanine metabolism [PATH:ko00410]Metabolism; Metabolism of other amino acids; Taurine and hypotaurine metabolism [PATH:ko00430]Metabolism; Carbohydrate metabolism; Butanoate metabolism [PATH:ko00650]Organismal Systems; Nervous system; GABAergic synapse [PA…
F1GM001610	99.89	0	ebw:BWG_1315	K07263	pqqL	zinc protease	3.4.24.-	--
F1GM001612	99.82	0	eok:G2583_1859	K02471	ABC.YDDA	putative ATP-binding cassette transporter	--	Environmental Information Processing; Membrane transport; ABC transporters [PATH:ko02010]
F1GM001613	100	0	ebd:ECBD_2142	K06871	K06871	--	--	--
F1GM001614	100	0	eck:EC55989_1630	K01138	K01138	uncharacterized sulfatase	3.1.6.-	--
F1GM001617	100	0	ebd:ECBD_2138	K00123	E1.2.1.2A	formate dehydrogenase, alpha subunit	1.2.1.2
F1GM001618	50.17	2e-95	cko:CKO_03714	K07350	fimH	minor fimbrial subunit	--	--
F1GM001619	57.23	5e-66	ecv:APECO1_2111	K07349	fimG	minor fimbrial subunit	--	--
F1GM001620	48.52	2e-49	kpu:KP1_4575	K07348	fimF	minor fimbrial subunit	--	--
F1GM001621	99.48	0	eoh:ECO103_1634	K07347	fimD	outer membrane usher protein	--	Human Diseases; Infectious diseases; Pertussis [PATH:ko05133]
F1GM001623	100	0	ebd:ECBD_2131	K07154	K07154	--	--	--
F1GM001626	100	0	ecd:ECDH10B_1640	K07279	K07279	hypothetical protein	--	--
F1GM001628	100	0	ecr:ECIAI1_1523	K11216	lsrK	autoinducer 2 (AI-2) kinase	2.7.1.-	--
F1GM001629	100	0	ebw:BWG_1331	K11531	lsrR	lsr operon transcriptional repressor	--	--
F1GM001630	100	0	ebw:BWG_1332	K10558	lsrA, ego	AI-2 transport system ATP-binding protein	--	Environmental Information Processing; Membrane transport; ABC transporters [PATH:ko02010]
F1GM001631	99.71	0	ebw:BWG_1333	K10556	lsrC	AI-2 transport system permease protein	--	Environmental Information Processing; Membrane transport; ABC transporters [PATH:ko02010]
F1GM001632	100	0	sfv:SFV_1570	K10557	lsrD	AI-2 transport system permease protein	--	Environmental Information Processing; Membrane transport; ABC transporters [PATH:ko02010]
F1GM001633	100	0	ebw:BWG_1335	K10555	lsrB	AI-2 transport system substrate-binding protein	--	Environmental Information Processing; Membrane transport; ABC transporters [PATH:ko02010]
F1GM001634	100	0	ebw:BWG_1336	K08321	lsrF	putative autoinducer-2 (AI-2) aldolase	4.1.2.-	--
F1GM001635	100	1e-67	sdy:SDY_1624	K11530	lsrG	autoinducer 2-degrading protein	--	--
F1GM001636	100	0	ebd:ECBD_2123	K00598	tam	trans-aconitate 2-methyltransferase	2.1.1.144	--
F1GM001637	100	0	ect:ECIAI39_1783	K08994	yneE	putative membrane protein	--	--
F1GM001638	99.79	0	sfx:S1699	K00041	uxaB	tagaturonate reductase	1.1.1.58	Metabolism; Carbohydrate metabolism; Pentose and glucuronate interconversions [PATH:ko00040]
F1GM001641	100	0	sbc:SbBS512_E1682	K01425	E3.5.1.2, glsA	glutaminase	3.5.1.2	Metabolism; Amino acid metabolism; Alanine, aspartate and glutamate metabolism [PATH:ko00250]Metabolism; Amino acid metabolism; Arginine and proline metabolism [PATH:ko00330]Metabolism; Metabolism of other amino acids; D-Glutamine and D-glutamate metabolism [PATH:ko00471]Organismal Systems; Nervous system; Glutamatergic synapse [PATH:ko04724]Organismal Systems; Nervous system; GABAergic synapse […
F1GM001642	99.57	0	eok:G2583_1890	K08324	yneI	aldehyde dehydrogenase family protein	1.2.1.-	Metabolism; Amino acid metabolism; Alanine, aspartate and glutamate metabolism [PATH:ko00250]Metabolism; Carbohydrate metabolism; Butanoate metabolism [PATH:ko00650]
F1GM001645	100	0	sbo:SBO_1646	K08159	sotB	MFS transporter, DHA1 family, L-arabinose/isopropyl-beta-D-thiogalactopyranoside export protein	--	--
F1GM001646	100	2e-157	sdy:SDY_1598	K05595	marC	multiple antibiotic resistance protein	--	--
F1GM001647	99.31	1e-101	ebd:ECBD_2110	K03712	marR	MarR family transcriptional regulator	--	--
F1GM001648	99.22	4e-93	ecv:APECO1_649	K13632	marA	AraC family transcriptional regulator, multiple antibiotic resistance protein MarA	--	--
F1GM001649	100	4e-47	ebd:ECBD_2108	K13630	marB	multiple antibiotic resistance protein MarB	--	--
F1GM001650	99.63	0	ebw:BWG_1352	K03298	TC.DME	drug/metabolite transporter, DME family	--	--
F1GM001656	43.56	4e-37	dze:Dd1591_0980	K03743	K03743	--	--	Metabolism; Metabolism of cofactors and vitamins; Nicotinate and nicotinamide metabolism [PATH:ko00760]
F1GM001657	100	0	ebw:BWG_1358	K01284	dcp	peptidyl-dipeptidase Dcp	3.4.15.5	--
F1GM001658	100	0	sbo:SBO_1613	K00540	E1.-.-.-	--	--	--
F1GM001661	97.12	0	eci:UTI89_C1766	K00540	E1.-.-.-	--	--	--
F1GM001662	99.77	0	ecm:EcSMS35_1621	K08173	ydfJ	MFS transporter, MHS family, metabolite:H+ symporter	--	--
F1GM001663	100	0	ebw:BWG_1394	K08322	rspB	starvation sensing protein RspB	1.1.1.-	--
F1GM001664	100	0	ebd:ECBD_2065	K08323	rspA	starvation sensing protein RspA	--	--
F1GM001665	100	1e-70	ebd:ECBD_2064	K09771	K09771	hypothetical protein	--	--
F1GM001667	100	1e-138	ebd:ECBD_2062	K00657	E2.3.1.57, speG	diamine N-acetyltransferase	2.3.1.57	Metabolism; Amino acid metabolism; Arginine and proline metabolism [PATH:ko00330]
F1GM001670	100	0	ebw:BWG_1401	K07309	ynfE	Tat-targeted selenate reductase subunit YnfE	1.97.1.9	Metabolism; Metabolism of other amino acids; Selenocompound metabolism [PATH:ko00450]
F1GM001671	100	0	ebd:ECBD_2058	K07310	ynfF	Tat-targeted selenate reductase subunit YnfF	1.97.1.9	Metabolism; Metabolism of other amino acids; Selenocompound metabolism [PATH:ko00450]
F1GM001672	100	7e-155	sdy:SDY_1567	K07311	ynfG	Tat-targeted selenate reductase subunit YnfG	--	--
F1GM001673	100	0	ebd:ECBD_2056	K07312	ynfH	Tat-targeted selenate reductase subunit YnfH	--	--
F1GM001675	100	0	ecy:ECSE_1713	K03281	TC.CIC	chloride channel protein, CIC family	--	--
F1GM001676	100	2e-168	ebd:ECBD_2053	K01935	bioD	dethiobiotin synthetase	6.3.3.3	Metabolism; Metabolism of cofactors and vitamins; Biotin metabolism [PATH:ko00780]
F1GM001677	41	6e-103	esc:Entcl_3139	K02565	nagC	N-acetylglucosamine repressor	--	--
F1GM001678	40.32	2e-50	gvi:glr2986	K05817	hcaR	LysR family transcriptional regulator, hca operon transcriptional activator	--	--
F1GM001679	99.76	0	ssn:SSON_1568	K08224	ynfM	MFS transporter, YNFM family, putative membrane transport protein	--	--
F1GM001682	100	0	ecl:EcolC_2032	K04775	ydgD	protease YdgD	3.4.21.-	--
F1GM001683	100	5e-68	sbc:SbBS512_E1785	K11742	mdtI	spermidine export protein MdtI	--	--
F1GM001684	100	7e-79	sdy:SDY_1553	K11743	mdtJ	spermidine export protein MdtJ	--	--
F1GM001685	100	0	sbc:SbBS512_E1787	K11744	tqsA	AI-2 transport protein TqsA	--	--
F1GM001686	100	0	sdy:SDY_1551	K00325	pntB	NAD(P) transhydrogenase subunit beta	1.6.1.2	Metabolism; Metabolism of cofactors and vitamins; Nicotinate and nicotinamide metabolism [PATH:ko00760]
F1GM001687	99.81	0	ecv:APECO1_686	K00324	pntA	NAD(P) transhydrogenase subunit alpha	1.6.1.2	Metabolism; Metabolism of cofactors and vitamins; Nicotinate and nicotinamide metabolism [PATH:ko00760]
F1GM001689	100	0	sfv:SFV_1620	K03758	arcD	arginine:ornithine antiporter	--	--
F1GM001690	100	0	sdy:SDY_1547	K13938	folM	dihydromonapterin reductase / dihydrofolate reductase	1.5.1.- 1.5.1.3	Metabolism; Metabolism of cofactors and vitamins; One carbon pool by folate [PATH:ko00670]Metabolism; Metabolism of cofactors and vitamins; Folate biosynthesis [PATH:ko00790]
F1GM001691	58.56	2e-40	pfs:PFLU1133	K02442	glpM	membrane protein GlpM	--	--
F1GM001692	100	2e-176	ssn:SSON_1552	K07661	rstA	two-component system, OmpR family, response regulator RstA	--	Environmental Information Processing; Signal transduction; Two-component system [PATH:ko02020]
F1GM001693	99.77	0	ecy:ECSE_1730	K07639	rstB	two-component system, OmpR family, sensor histidine kinase RstB	2.7.13.3	Environmental Information Processing; Signal transduction; Two-component system [PATH:ko02020]
F1GM001694	100	0	ebw:BWG_1425	K10748	tus, tau	DNA replication terminus site-binding protein	--	--
F1GM001695	100	0	ebw:BWG_1426	K01679	E4.2.1.2B, fumC	fumarate hydratase, class II	4.2.1.2	Metabolism; Carbohydrate metabolism; Citrate cycle (TCA cycle) [PATH:ko00020]Metabolism; Carbohydrate metabolism; Pyruvate metabolism [PATH:ko00620]Metabolism; Energy metabolism; Carbon fixation pathways in prokaryotes [PATH:ko00720]Metabolism; Overview; Carbon metabolism [PATH:ko01200]Human Diseases; Cancers; Pathways in cancer [PATH:ko05200]Human Diseases; Cancers; Renal cell carcinoma [PATH:ko…
F1GM001696	100	0	ebd:ECBD_2034	K01676	E4.2.1.2A, fumA, fumB	fumarate hydratase, class I	4.2.1.2	Metabolism; Carbohydrate metabolism; Citrate cycle (TCA cycle) [PATH:ko00020]Metabolism; Carbohydrate metabolism; Pyruvate metabolism [PATH:ko00620]Metabolism; Energy metabolism; Carbon fixation pathways in prokaryotes [PATH:ko00720]Metabolism; Overview; Carbon metabolism [PATH:ko01200]
F1GM001697	100	0	ebw:BWG_1428	K01809	E5.3.1.8, manA	mannose-6-phosphate isomerase	5.3.1.8	Metabolism; Carbohydrate metabolism; Fructose and mannose metabolism [PATH:ko00051]Metabolism; Carbohydrate metabolism; Amino sugar and nucleotide sugar metabolism [PATH:ko00520]
F1GM001700	100	0	ecx:EcHS_A1691	K03292	TC.GPH	glycoside/pentoside/hexuronide:cation symporter, GPH family	--	--
F1GM001701	99.83	0	ssn:SSON_1543	K01195	E3.2.1.31, GUSB, uidA	beta-glucuronidase	3.2.1.31	Metabolism; Carbohydrate metabolism; Pentose and glucuronate interconversions [PATH:ko00040]Metabolism; Carbohydrate metabolism; Starch and sucrose metabolism [PATH:ko00500]Metabolism; Glycan biosynthesis and metabolism; Glycosaminoglycan degradation [PATH:ko00531]Metabolism; Metabolism of cofactors and vitamins; Porphyrin and chlorophyll metabolism [PATH:ko00860]Metabolism; Biosynthesis of other…
F1GM001703	99.61	0	sdy:SDY_1838	K00076	hdhA	7-alpha-hydroxysteroid dehydrogenase	1.1.1.159	--
F1GM001705	99.33	0	eci:UTI89_C1809	K02790	PTS-Mal-EIIB, malX	PTS system, maltose and glucose-specific IIB component	2.7.1.69	Metabolism; Carbohydrate metabolism; Glycolysis / Gluconeogenesis [PATH:ko00010]Metabolism; Carbohydrate metabolism; Starch and sucrose metabolism [PATH:ko00500]Environmental Information Processing; Membrane transport; Phosphotransferase system (PTS) [PATH:ko02060]
F1GM001706	100	0	sbc:SbBS512_E1810	K14155	patB, malY	cystathione beta-lyase	4.4.1.8	Metabolism; Amino acid metabolism; Cysteine and methionine metabolism [PATH:ko00270]Metabolism; Metabolism of other amino acids; Selenocompound metabolism [PATH:ko00450]Metabolism; Overview; Biosynthesis of amino acids [PATH:ko01230]
F1GM001707	100	0	ebd:ECBD_2022	K01488	E3.5.4.4, ADA, add	adenosine deaminase	3.5.4.4	Metabolism; Nucleotide metabolism; Purine metabolism [PATH:ko00230]Human Diseases; Immune diseases; Primary immunodeficiency [PATH:ko05340]
F1GM001708	51.7	8e-107	rso:RS02398	K00540	E1.-.-.-	--	--	--
F1GM001709	47.89	6e-13	pmr:PMI0129	K05839	hha	haemolysin expression modulating protein	--	--
F1GM001711	100	1e-133	sdy:SDY_1850	K03617	rnfA	electron transport complex protein RnfA	--	--
F1GM001712	100	1e-139	ebd:ECBD_2016	K03616	rnfB	electron transport complex protein RnfB	--	--
F1GM001713	99.73	0	ebw:BWG_1444	K03615	rnfC	electron transport complex protein RnfC	--	--
F1GM001714	100	0	ecx:EcHS_A1706	K03614	rnfD	electron transport complex protein RnfD	--	--
F1GM001715	99.51	8e-151	sbc:SbBS512_E1820	K03612	rnfG	electron transport complex protein RnfG	--	--
F1GM001716	99.57	1e-165	sdy:SDY_1855	K03613	rnfE	electron transport complex protein RnfE	--	--
F1GM001717	100	3e-156	sbc:SbBS512_E1822	K10773	NTH	endonuclease III	4.2.99.18	Genetic Information Processing; Replication and repair; Base excision repair [PATH:ko03410]
F1GM001719	99.8	0	ebd:ECBD_2009	K03305	TC.POT	proton-dependent oligopeptide transporter, POT family	--	--
F1GM001720	99.5	2e-148	sdy:SDY_1858	K00799	E2.5.1.18, gst	glutathione S-transferase	2.5.1.18	Metabolism; Metabolism of other amino acids; Glutathione metabolism [PATH:ko00480]Metabolism; Xenobiotics biodegradation and metabolism; Metabolism of xenobiotics by cytochrome P450 [PATH:ko00980]Metabolism; Xenobiotics biodegradation and metabolism; Drug metabolism - cytochrome P450 [PATH:ko00982]Human Diseases; Cancers; Chemical carcinogenesis [PATH:ko05204]
F1GM001721	100	0	sbo:SBO_1498	K00868	pdxK, pdxY	pyridoxine kinase	2.7.1.35	Metabolism; Metabolism of cofactors and vitamins; Vitamin B6 metabolism [PATH:ko00750]
F1GM001722	100	0	eok:G2583_2032	K01866	YARS, tyrS	tyrosyl-tRNA synthetase	6.1.1.1	Genetic Information Processing; Translation; Aminoacyl-tRNA biosynthesis [PATH:ko00970]
F1GM001723	100	7e-163	sdy:SDY_1861	K00275	pdxH, PNPO	pyridoxamine 5'-phosphate oxidase	1.4.3.5	Metabolism; Metabolism of cofactors and vitamins; Vitamin B6 metabolism [PATH:ko00750]
F1GM001725	100	0	sdy:SDY_1863	K09001	anmK	anhydro-N-acetylmuramic acid kinase	2.7.1.-	--
F1GM001726	100	4e-104	sdy:SDY_1864	K06077	slyB	outer membrane lipoprotein SlyB	--	--
F1GM001727	100	5e-100	sfv:SFV_1661	K06075	slyA	MarR family transcriptional regulator, transcriptional regulator for hemolysin	--	--
F1GM001731	100	7e-123	ebd:ECBD_1997	K04565	E1.15.1.1C, sodC, SOD1	Cu/Zn superoxide dismutase	1.15.1.1	Cellular Processes; Transport and catabolism; Peroxisome [PATH:ko04146]Human Diseases; Neurodegenerative diseases; Amyotrophic lateral sclerosis (ALS) [PATH:ko05014]Human Diseases; Neurodegenerative diseases; Huntington's disease [PATH:ko05016]Human Diseases; Neurodegenerative diseases; Prion diseases [PATH:ko05020]
F1GM001732	99.66	0	eci:UTI89_C1838	K00540	E1.-.-.-	--	--	--
F1GM001734	44.33	3e-48	bpm:BURPS1710b_A2293	K00356	E1.6.99.3	NADH dehydrogenase	1.6.99.3	Metabolism; Energy metabolism; Oxidative phosphorylation [PATH:ko00190]
F1GM001735	100	0	ecl:EcolC_1979	K10680	nemA	N-ethylmaleimide reductase	1.-.-.-	Metabolism; Xenobiotics biodegradation and metabolism; Nitrotoluene degradation [PATH:ko00633]
F1GM001736	100	7e-91	sdy:SDY_1877	K01759	E4.4.1.5, GLO1, gloA	lactoylglutathione lyase	4.4.1.5	Metabolism; Carbohydrate metabolism; Pyruvate metabolism [PATH:ko00620]Environmental Information Processing; Signal transduction; MAPK signaling pathway - yeast [PATH:ko04011]
F1GM001737	100	3e-161	ebw:BWG_1467	K03683	rnt	ribonuclease T	3.1.13.-	--
F1GM001738	99.93	0	ebw:BWG_1468	K03724	lhr	ATP-dependent helicase Lhr and Lhr-like helicase	3.6.4.-	--
F1GM001739	100	2e-81	sdy:SDY_1880	K07390	grxD, GLRX5	monothiol glutaredoxin	--	--
F1GM001740	40.97	1e-33	psp:PSPPH_0470	K01183	E3.2.1.14	chitinase	3.2.1.14	Metabolism; Carbohydrate metabolism; Amino sugar and nucleotide sugar metabolism [PATH:ko00520]
F1GM001741	100	8e-142	sdy:SDY_1882	K04564	E1.15.1.1A, sodA, sodB, SOD2	superoxide dismutase, Fe-Mn family	1.15.1.1	Environmental Information Processing; Signal transduction; FoxO signaling pathway [PATH:ko04068]Cellular Processes; Transport and catabolism; Peroxisome [PATH:ko04146]Human Diseases; Neurodegenerative diseases; Huntington's disease [PATH:ko05016]
F1GM001742	100	0	sdy:SDY_1883	K08156	araJ	MFS transporter, DHA1 family, arabinose polymer transporter	--	--
F1GM001744	100	0	sbc:SbBS512_E1857	K03604	purR	LacI family transcriptional regulator, purine nucleotide synthesis repressor	--	--
F1GM001747	100	0	ssn:SSON_1495	K00574	E2.1.1.79, cfa	cyclopropane-fatty-acyl-phospholipid synthase	2.1.1.79	--
F1GM001748	100	3e-158	sdy:SDY_1888	K00793	ribE, RIB5	riboflavin synthase	2.5.1.9	Metabolism; Metabolism of cofactors and vitamins; Riboflavin metabolism [PATH:ko00740]
F1GM001749	99.78	0	ecq:ECED1_1862	K03327	TC.MATE	multidrug resistance protein, MATE family	--	--
F1GM001755	100	2e-151	ebd:ECBD_1975	K08354	phsC	thiosulfate reductase cytochrome b subunit	--	Metabolism; Energy metabolism; Sulfur metabolism [PATH:ko00920]
F1GM001757	55.06	6e-66	ses:SARI_00823	K08353	phsB	thiosulfate reductase electron transport protein	--	Metabolism; Energy metabolism; Sulfur metabolism [PATH:ko00920]
F1GM001759	99.27	0	sbc:SbBS512_E1873	K03738	E1.2.7.5, aor	aldehyde:ferredoxin oxidoreductase	1.2.7.5	Metabolism; Carbohydrate metabolism; Pentose phosphate pathway [PATH:ko00030]Metabolism; Overview; Carbon metabolism [PATH:ko01200]
F1GM001762	100	0	ecv:APECO1_754	K00873	PK, pyk	pyruvate kinase	2.7.1.40	Metabolism; Carbohydrate metabolism; Glycolysis / Gluconeogenesis [PATH:ko00010]Metabolism; Nucleotide metabolism; Purine metabolism [PATH:ko00230]Metabolism; Carbohydrate metabolism; Pyruvate metabolism [PATH:ko00620]Metabolism; Overview; Carbon metabolism [PATH:ko01200]Metabolism; Overview; Biosynthesis of amino acids [PATH:ko01230]Human Diseases; Endocrine and metabolic diseases; Type II diabe…
F1GM001763	100	2e-48	sdy:SDY_1908	K06078	lpp	murein lipoprotein	--	--
F1GM001765	100	6e-99	ebd:ECBD_1966	K02426	sufE	cysteine desulfuration protein SufE	--	--
F1GM001766	100	0	ebw:BWG_1494	K11717	sufS	cysteine desulfurase / selenocysteine lyase	2.8.1.7 4.4.1.16	Metabolism; Metabolism of other amino acids; Selenocompound metabolism [PATH:ko00450]
F1GM001767	100	0	ebw:BWG_1495	K09015	sufD	Fe-S cluster assembly protein SufD	--	--
F1GM001768	100	0	ebw:BWG_1496	K09013	sufC	Fe-S cluster assembly ATP-binding protein	--	--
F1GM001769	100	0	sfv:SFV_1706	K09014	sufB	Fe-S cluster assembly protein SufB	--	--
F1GM001770	100	2e-87	sbo:SBO_1446	K05997	sufA	Fe-S cluster assembly protein SufA	--	--
F1GM001772	59.56	1e-55	ecc:c0684	K01175	E3.1.-.-	--	--	--
F1GM001773	100	0	ebw:BWG_1501	K06911	K06911	--	--	--
F1GM001778	100	0	sbc:SbBS512_E1895	K05887	ydiB	quinate/shikimate dehydrogenase	1.1.1.282	Metabolism; Amino acid metabolism; Phenylalanine, tyrosine and tryptophan biosynthesis [PATH:ko00400]
F1GM001779	100	0	ecm:EcSMS35_1503	K03785	aroD	3-dehydroquinate dehydratase I	4.2.1.10	Metabolism; Amino acid metabolism; Phenylalanine, tyrosine and tryptophan biosynthesis [PATH:ko00400]Metabolism; Overview; Biosynthesis of amino acids [PATH:ko01230]
F1GM001780	99.25	0	ecv:APECO1_770	K01026	pct	propionate CoA-transferase	2.8.3.1	Metabolism; Carbohydrate metabolism; Pyruvate metabolism [PATH:ko00620]Metabolism; Carbohydrate metabolism; Propanoate metabolism [PATH:ko00640]Metabolism; Xenobiotics biodegradation and metabolism; Styrene degradation [PATH:ko00643]
F1GM001781	49.34	7e-125	drm:Dred_0570	K08297	caiA	crotonobetainyl-CoA dehydrogenase	1.3.99.-	--
F1GM001783	99.21	0	sbc:SbBS512_E1900	K03521	fixA, etfB	electron transfer flavoprotein beta subunit	--	--
F1GM001784	98.4	0	sbc:SbBS512_E1901	K03522	fixB, etfA	electron transfer flavoprotein alpha subunit	--	--
F1GM001785	100	0	ebw:BWG_1513	K00313	fixC	electron transfer flavoprotein-quinone oxidoreductase	1.5.5.-	--
F1GM001786	97.94	1e-67	sbc:SbBS512_E1903	K03855	fixX	ferredoxin like protein	--	--
F1GM001787	100	0	ebw:BWG_1515	K12507	fadK	acyl-CoA synthetase	6.2.1.-	--
F1GM001788	100	0	ecl:EcolC_1929	K01007	pps, ppsA	pyruvate, water dikinase	2.7.9.2	Metabolism; Carbohydrate metabolism; Pyruvate metabolism [PATH:ko00620]Metabolism; Energy metabolism; Methane metabolism [PATH:ko00680]Metabolism; Energy metabolism; Carbon fixation pathways in prokaryotes [PATH:ko00720]Metabolism; Overview; Carbon metabolism [PATH:ko01200]
F1GM001789	100	0	sdy:SDY_1797	K09773	K09773	hypothetical protein	--	--
F1GM001790	100	0	ebd:ECBD_1941	K01626	E2.5.1.54, aroF, aroG, aroH	3-deoxy-7-phosphoheptulonate synthase	2.5.1.54	Metabolism; Amino acid metabolism; Phenylalanine, tyrosine and tryptophan biosynthesis [PATH:ko00400]Metabolism; Overview; Biosynthesis of amino acids [PATH:ko01230]
F1GM001792	100	0	ebw:BWG_1520	K08997	ydiU	hypothetical protein	--	--
F1GM001794	100	8e-114	ebd:ECBD_1937	K13695	nlpC	probable lipoprotein NlpC	--	--
F1GM001795	100	0	sdy:SDY_1804	K06074	ABC.VB12.A, btuD	vitamin B12 transport system ATP-binding protein	3.6.3.33	Environmental Information Processing; Membrane transport; ABC transporters [PATH:ko02010]
F1GM001796	100	1e-135	ebd:ECBD_1935	K00432	E1.11.1.9	glutathione peroxidase	1.11.1.9	Metabolism; Metabolism of other amino acids; Glutathione metabolism [PATH:ko00480]Metabolism; Lipid metabolism; Arachidonic acid metabolism [PATH:ko00590]Organismal Systems; Endocrine system; Thyroid hormone synthesis [PATH:ko04918]
F1GM001797	100	0	ebd:ECBD_1934	K06073	ABC.VB12.P, btuC	vitamin B12 transport system permease protein	--	Environmental Information Processing; Membrane transport; ABC transporters [PATH:ko02010]
F1GM001798	100	1e-66	cro:ROD_13431	K04764	ihfA, himA	integration host factor subunit alpha	--	--
F1GM001799	100	0	ebd:ECBD_1932	K01890	FARSB, pheT	phenylalanyl-tRNA synthetase beta chain	6.1.1.20	Genetic Information Processing; Translation; Aminoacyl-tRNA biosynthesis [PATH:ko00970]
F1GM001800	100	0	sbo:SBO_1379	K01889	FARSA, pheS	phenylalanyl-tRNA synthetase alpha chain	6.1.1.20	Genetic Information Processing; Translation; Aminoacyl-tRNA biosynthesis [PATH:ko00970]
F1GM001801	100	2e-76	cro:ROD_13401	K02887	RP-L20, rplT	large subunit ribosomal protein L20	--	Genetic Information Processing; Translation; Ribosome [PATH:ko03010]
F1GM001802	98.57	2e-42	cro:ROD_13391	K02916	RP-L35, rpmI	large subunit ribosomal protein L35	--	Genetic Information Processing; Translation; Ribosome [PATH:ko03010]
F1GM001803	100	2e-76	sei:SPC_2398	K02520	infC, MTIF3	translation initiation factor IF-3	--	--
F1GM001804	100	0	ssn:SSON_1439	K01868	TARS, thrS	threonyl-tRNA synthetase	6.1.1.3	Genetic Information Processing; Translation; Aminoacyl-tRNA biosynthesis [PATH:ko00970]
F1GM001806	97.59	0	ecf:ECH74115_2438	K06867	K06867	--	--	--
F1GM001808	100	1e-178	ebd:ECBD_1923	K07283	ydiY	putative salt-induced outer membrane protein	--	--
F1GM001809	99.68	0	ecv:APECO1_793	K00850	PFK, pfk	6-phosphofructokinase	2.7.1.11	Metabolism; Carbohydrate metabolism; Glycolysis / Gluconeogenesis [PATH:ko00010]Metabolism; Carbohydrate metabolism; Pentose phosphate pathway [PATH:ko00030]Metabolism; Carbohydrate metabolism; Fructose and mannose metabolism [PATH:ko00051]Metabolism; Carbohydrate metabolism; Galactose metabolism [PATH:ko00052]Metabolism; Energy metabolism; Methane metabolism [PATH:ko00680]Metabolism; Overview; C…
F1GM001813	100	2e-159	ecj:JW1716	K01112	E3.1.3.-	--	--	Metabolism; Carbohydrate metabolism; Fructose and mannose metabolism [PATH:ko00051]
F1GM001814	100	2e-143	ebw:BWG_1541	K07038	K07038	inner membrane protein	--	--
F1GM001815	100	0	ecx:EcHS_A1810	K06956	K06956	--	--	--
F1GM001818	99.87	0	ebw:BWG_1545	K03781	katE, CAT	catalase	1.11.1.6	Metabolism; Amino acid metabolism; Tryptophan metabolism [PATH:ko00380]Metabolism; Carbohydrate metabolism; Glyoxylate and dicarboxylate metabolism [PATH:ko00630]Environmental Information Processing; Signal transduction; FoxO signaling pathway [PATH:ko04068]Cellular Processes; Transport and catabolism; Peroxisome [PATH:ko04146]Human Diseases; Neurodegenerative diseases; Amyotrophic lateral sclero…
F1GM001819	100	0	ebw:BWG_1546	K03478	ydjC	hypothetical protein	--	--
F1GM001820	99.78	0	ebw:BWG_1547	K01222	E3.2.1.86A, celF	6-phospho-beta-glucosidase	3.2.1.86	Metabolism; Carbohydrate metabolism; Glycolysis / Gluconeogenesis [PATH:ko00010]
F1GM001821	100	0	ebw:BWG_1548	K03490	celD	AraC family transcriptional regulator, cel operon repressor	--	--
F1GM001822	100	3e-78	ssn:SSON_1422	K02759	PTS-Cel-EIIA, celC	PTS system, cellobiose-specific IIA component	2.7.1.69	Environmental Information Processing; Membrane transport; Phosphotransferase system (PTS) [PATH:ko02060]
F1GM001823	100	0	ebd:ECBD_1908	K02761	PTS-Cel-EIIC, celB	PTS system, cellobiose-specific IIC component	--	Environmental Information Processing; Membrane transport; Phosphotransferase system (PTS) [PATH:ko02060]
F1GM001824	100	1e-71	sbo:SBO_1352	K02760	PTS-Cel-EIIB, celA	PTS system, cellobiose-specific IIB component	2.7.1.69	Environmental Information Processing; Membrane transport; Phosphotransferase system (PTS) [PATH:ko02060]
F1GM001825	100	1e-79	sdy:SDY_1541	K04064	osmE	osmotically inducible lipoprotein OsmE	--	--
F1GM001826	100	0	ecl:EcolC_1892	K01916	nadE	NAD+ synthase	6.3.1.5	Metabolism; Metabolism of cofactors and vitamins; Nicotinate and nicotinamide metabolism [PATH:ko00760]
F1GM001827	99.66	0	ssn:SSON_1417	K05984	cho	excinuclease Cho	3.1.25.-	--
F1GM001828	100	2e-142	ebd:ECBD_1903	K09975	K09975	hypothetical protein	--	--
F1GM001830	100	0	sbc:SbBS512_E1990	K05526	astE	succinylglutamate desuccinylase	3.5.1.96	Metabolism; Amino acid metabolism; Arginine and proline metabolism [PATH:ko00330]
F1GM001831	99.78	0	ebw:BWG_1558	K01484	astB	succinylarginine dihydrolase	3.5.3.23	Metabolism; Amino acid metabolism; Arginine and proline metabolism [PATH:ko00330]
F1GM001832	100	0	ebw:BWG_1559	K06447	astD	succinylglutamic semialdehyde dehydrogenase	1.2.1.71	Metabolism; Amino acid metabolism; Arginine and proline metabolism [PATH:ko00330]
F1GM001833	100	0	ebd:ECBD_1898	K00673	astA	arginine N-succinyltransferase	2.3.1.109	Metabolism; Amino acid metabolism; Arginine and proline metabolism [PATH:ko00330]
F1GM001834	100	0	ecl:EcolC_1884	K00840	astC	succinylornithine aminotransferase	2.6.1.81	Metabolism; Amino acid metabolism; Arginine and proline metabolism [PATH:ko00330]
F1GM001836	100	0	ebd:ECBD_1895	K01142	E3.1.11.2, xthA	exodeoxyribonuclease III	3.1.11.2	Genetic Information Processing; Replication and repair; Base excision repair [PATH:ko03410]
F1GM001840	40.74	8e-25	mav:MAV_2020	K01607	pcaC	4-carboxymuconolactone decarboxylase	4.1.1.44	Metabolism; Xenobiotics biodegradation and metabolism; Benzoate degradation [PATH:ko00362]Metabolism; Overview; Degradation of aromatic compounds [PATH:ko01220]
F1GM001841	99.74	0	ebd:ECBD_1890	K05777	ABC.VB1X.S	putative thiamine transport system substrate-binding protein	--	--
F1GM001842	100	0	ebd:ECBD_1889	K05778	ABC.VB1X.P	putative thiamine transport system permease protein	--	--
F1GM001843	100	9e-158	ebd:ECBD_1888	K05779	ABC.VB1X.A	putative thiamine transport system ATP-binding protein	--	--
F1GM001844	100	0	ebd:ECBD_1887	K01011	TST, MPST, sseA	thiosulfate/3-mercaptopyruvate sulfurtransferase	2.8.1.1 2.8.1.2	Metabolism; Amino acid metabolism; Cysteine and methionine metabolism [PATH:ko00270]Metabolism; Energy metabolism; Sulfur metabolism [PATH:ko00920]Genetic Information Processing; Folding, sorting and degradation; Sulfur relay system [PATH:ko04122]
F1GM001845	63.39	3e-79	vfi:VF_A0094	K00995	E2.7.8.5, pgsA	CDP-diacylglycerol--glycerol-3-phosphate 3-phosphatidyltransferase	2.7.8.5	Metabolism; Lipid metabolism; Glycerophospholipid metabolism [PATH:ko00564]
F1GM001846	99.26	5e-93	ebd:ECBD_1885	K08320	nudG	CTP pyrophosphohydrolase	3.6.1.-
F1GM001847	100	0	ebd:ECBD_1883	K00262	E1.4.1.4, gdhA	glutamate dehydrogenase (NADP+)	1.4.1.4	Metabolism; Amino acid metabolism; Alanine, aspartate and glutamate metabolism [PATH:ko00250]Metabolism; Amino acid metabolism; Arginine and proline metabolism [PATH:ko00330]Metabolism; Energy metabolism; Nitrogen metabolism [PATH:ko00910]
F1GM001849	100	0	ebd:ECBD_1881	K03169	topB	DNA topoisomerase III	5.99.1.2	--
F1GM001850	100	0	efe:EFER_1301	K01008	E2.7.9.3, selD	selenide, water dikinase	2.7.9.3	Metabolism; Metabolism of other amino acids; Selenocompound metabolism [PATH:ko00450]
F1GM001852	100	0	ebw:BWG_1579	K04773	sppA	protease IV	3.4.21.-	--
F1GM001853	100	0	ssn:SSON_1388	K01424	E3.5.1.1, ansA, ansB	L-asparaginase	3.5.1.1	Metabolism; Amino acid metabolism; Alanine, aspartate and glutamate metabolism [PATH:ko00250]Metabolism; Metabolism of other amino acids; Cyanoamino acid metabolism [PATH:ko00460]
F1GM001854	100	4e-160	ebd:ECBD_1876	K08281	pncA	nicotinamidase/pyrazinamidase	3.5.1.19 3.5.1.-	Metabolism; Metabolism of cofactors and vitamins; Nicotinate and nicotinamide metabolism [PATH:ko00760]
F1GM001855	100	0	eok:G2583_2216	K08369	ydjE	MFS transporter, putative metabolite:H+ symporter	--	--
F1GM001857	98.71	0	eci:UTI89_C1967	K00540	E1.-.-.-	--	--	--
F1GM001859	43.16	1e-68	has:Halsa_0384	K01624	FBA, fbaA	fructose-bisphosphate aldolase, class II	4.1.2.13	Metabolism; Carbohydrate metabolism; Glycolysis / Gluconeogenesis [PATH:ko00010]Metabolism; Carbohydrate metabolism; Pentose phosphate pathway [PATH:ko00030]Metabolism; Carbohydrate metabolism; Fructose and mannose metabolism [PATH:ko00051]Metabolism; Energy metabolism; Methane metabolism [PATH:ko00680]Metabolism; Energy metabolism; Carbon fixation in photosynthetic organisms [PATH:ko00710]Metabo…
F1GM001860	99.71	0	eci:UTI89_C1970	K00008	E1.1.1.14, gutB	L-iditol 2-dehydrogenase	1.1.1.14	Metabolism; Carbohydrate metabolism; Pentose and glucuronate interconversions [PATH:ko00040]Metabolism; Carbohydrate metabolism; Fructose and mannose metabolism [PATH:ko00051]
F1GM001861	100	0	ecq:ECED1_1979	K08369	ydjE	MFS transporter, putative metabolite:H+ symporter	--	--
F1GM001862	99.44	0	eci:UTI89_C1972	K00008	E1.1.1.14, gutB	L-iditol 2-dehydrogenase	1.1.1.14	Metabolism; Carbohydrate metabolism; Pentose and glucuronate interconversions [PATH:ko00040]Metabolism; Carbohydrate metabolism; Fructose and mannose metabolism [PATH:ko00051]
F1GM001863	100	1e-62	ebw:BWG_1590	K09916	K09916	hypothetical protein	--	--
F1GM001864	100	1e-101	ecc:c2183	K07305	msrB	peptide-methionine (R)-S-oxide reductase	1.8.4.12	--
F1GM001865	100	0	sdy:SDY_1488	K00134	GAPDH, gapA	glyceraldehyde 3-phosphate dehydrogenase	1.2.1.12	Metabolism; Carbohydrate metabolism; Glycolysis / Gluconeogenesis [PATH:ko00010]Metabolism; Energy metabolism; Carbon fixation in photosynthetic organisms [PATH:ko00710]Metabolism; Overview; Carbon metabolism [PATH:ko01200]Metabolism; Overview; Biosynthesis of amino acids [PATH:ko01230]Environmental Information Processing; Signal transduction; HIF-1 signaling pathway [PATH:ko04066]Human Diseases;…
F1GM001866	100	0	ecx:EcHS_A1865	K01792	E5.1.3.15	glucose-6-phosphate 1-epimerase	5.1.3.15	Metabolism; Carbohydrate metabolism; Glycolysis / Gluconeogenesis [PATH:ko00010]
F1GM001867	54.09	2e-105	har:HEAR3312	K05885	E1.1.1.274	2,5-diketo-D-gluconate reductase	1.1.1.274
F1GM001868	99.6	0	sdy:SDY_1485	K07274	K07274	outer membrane protein	--	--
F1GM001869	100	0	sbo:SBO_1310	K07180	prkA	serine protein kinase	--	--
F1GM001870	100	0	ebw:BWG_1597	K09786	K09786	hypothetical protein	--	--
F1GM001877	100	0	ebd:ECBD_1854	K03449	MFS.CP	MFS transporter, CP family, cyanate transporter	--	--
F1GM001879	100	7e-57	sfx:S1546	K09712	K09712	hypothetical protein	--	--
F1GM001880	99.71	0	ebw:BWG_1607	K13069	E2.7.7.65	diguanylate cyclase	2.7.7.65	--
F1GM001885	99.06	8e-149	ecl:EcolC_1835	K11250	leuE	leucine efflux protein	--	--
F1GM001887	100	0	ecl:EcolC_1833	K07246	ttuC, dmlA	tartrate dehydrogenase/decarboxylase / D-malate dehydrogenase	1.1.1.93 4.1.1.73 1.1.1.83	Metabolism; Carbohydrate metabolism; Glyoxylate and dicarboxylate metabolism [PATH:ko00630]Metabolism; Carbohydrate metabolism; Butanoate metabolism [PATH:ko00650]
F1GM001888	100	0	ecy:ECSE_1975	K03451	TC.BCT	betaine/carnitine transporter, BCCT family	--	--
F1GM001889	100	0	ssn:SSON_1359	K00470	E1.14.1.-	--	--	--
F1GM001890	99.38	0	ssn:SSON_1358	K00540	E1.-.-.-	--	--	--
F1GM001891	100	0	ebw:BWG_1617	K03684	rnd	ribonuclease D	3.1.13.5	--
F1GM001892	100	0	ebd:ECBD_1837	K01897	ACSL, fadD	long-chain acyl-CoA synthetase	6.2.1.3	Metabolism; Lipid metabolism; Fatty acid biosynthesis [PATH:ko00061]Metabolism; Lipid metabolism; Fatty acid degradation [PATH:ko00071]Metabolism; Overview; Fatty acid metabolism [PATH:ko01212]Organismal Systems; Endocrine system; PPAR signaling pathway [PATH:ko03320]Cellular Processes; Transport and catabolism; Peroxisome [PATH:ko04146]Organismal Systems; Endocrine system; Adipocytokine signalin…
F1GM001893	100	2e-138	sfv:SFV_1423	K07285	slp	outer membrane lipoprotein	--	--
F1GM001894	100	3e-170	ecl:EcolC_1826	K14742	yeaZ	hypothetical protease	3.4.-.-	--
F1GM001895	99.69	0	ecj:JW1797	K01529	E3.6.1.-	--	--	--
F1GM001898	100	1e-35	sdy:SDY_1717	K09917	K09917	hypothetical protein	--	--
F1GM001899	100	0	ecl:EcolC_1821	K01665	pabB	para-aminobenzoate synthetase component I	2.6.1.85	Metabolism; Metabolism of cofactors and vitamins; Folate biosynthesis [PATH:ko00790]
F1GM001901	100	0	sbo:SBO_1270	K01752	E4.3.1.17, sdaA	L-serine dehydratase	4.3.1.17	Metabolism; Amino acid metabolism; Glycine, serine and threonine metabolism [PATH:ko00260]Metabolism; Amino acid metabolism; Cysteine and methionine metabolism [PATH:ko00270]Metabolism; Overview; Carbon metabolism [PATH:ko01200]Metabolism; Overview; Biosynthesis of amino acids [PATH:ko01230]
F1GM001904	99.69	0	sbc:SbBS512_E2083	K02793	PTS-Man-EIIA, manX	PTS system, mannose-specific IIA component	2.7.1.69	Metabolism; Carbohydrate metabolism; Fructose and mannose metabolism [PATH:ko00051]Metabolism; Carbohydrate metabolism; Amino sugar and nucleotide sugar metabolism [PATH:ko00520]Environmental Information Processing; Membrane transport; Phosphotransferase system (PTS) [PATH:ko02060]
F1GM001905	100	0	sbc:SbBS512_E2084	K02795	PTS-Man-EIIC, manY	PTS system, mannose-specific IIC component	--	Metabolism; Carbohydrate metabolism; Fructose and mannose metabolism [PATH:ko00051]Metabolism; Carbohydrate metabolism; Amino sugar and nucleotide sugar metabolism [PATH:ko00520]Environmental Information Processing; Membrane transport; Phosphotransferase system (PTS) [PATH:ko02060]
F1GM001906	100	0	sdy:SDY_1965	K02796	PTS-Man-EIID, manZ	PTS system, mannose-specific IID component	--	Metabolism; Carbohydrate metabolism; Fructose and mannose metabolism [PATH:ko00051]Metabolism; Carbohydrate metabolism; Amino sugar and nucleotide sugar metabolism [PATH:ko00520]Environmental Information Processing; Membrane transport; Phosphotransferase system (PTS) [PATH:ko02060]
F1GM001909	100	0	sdy:SDY_1968	K00563	rlmA1	23S rRNA (guanine745-N1)-methyltransferase	2.1.1.187	--
F1GM001910	100	2e-43	pao:Pat9b_2241	K03704	cspA	cold shock protein (beta-ribbon, CspA family)	--	--
F1GM001913	42.51	5e-56	mta:Moth_0417	K13641	iclR	IclR family transcriptional regulator, acetate operon repressor	--	--
F1GM001914	100	0	sbo:SBO_1241	K08169	yebQ	MFS transporter, DHA2 family, multidrug resistance protein	--	--
F1GM001915	100	0	ebw:BWG_1643	K03799	htpX	heat shock protein HtpX	3.4.24.-	--
F1GM001916	99.85	0	ebw:BWG_1644	K03797	E3.4.21.102, prc, ctpA	carboxyl-terminal processing protease	3.4.21.102	--
F1GM001917	100	5e-171	ebw:BWG_1645	K03607	proQ	ProP effector	--	--
F1GM001918	100	1e-119	ebw:BWG_1646	K07170	K07170	GAF domain-containing protein	--	--
F1GM001919	100	0	eum:ECUMN_2127	K03808	pqiA	paraquat-inducible protein A	--	--
F1GM001921	99.38	0	ssn:SSON_1326	K11392	rsmF	ribosomal RNA small subunit methyltransferase F	2.1.1.-	--
F1GM001924	100	3e-161	ebd:ECBD_1802	K07313	pphA	serine/threonine protein phosphatase 1	3.1.3.16	--
F1GM001927	99.66	0	ecl:EcolC_1792	K07245	pcoD	putative copper resistance protein D	--	--
F1GM001928	100	5e-88	sbc:SbBS512_E2116	K07156	pcoC	--	--	--
F1GM001929	100	9e-50	sdy:SDY_1128	K02345	DPO3T, holE	DNA polymerase III subunit theta	2.7.7.7	Metabolism; Nucleotide metabolism; Purine metabolism [PATH:ko00230]Metabolism; Nucleotide metabolism; Pyrimidine metabolism [PATH:ko00240]Genetic Information Processing; Replication and repair; DNA replication [PATH:ko03030]Genetic Information Processing; Replication and repair; Mismatch repair [PATH:ko03430]Genetic Information Processing; Replication and repair; Homologous recombination [PATH:ko…
F1GM001931	100	5e-166	sdy:SDY_1130	K10857	exoX	exodeoxyribonuclease X	3.1.11.-	Genetic Information Processing; Replication and repair; Mismatch repair [PATH:ko03430]
F1GM001932	100	0	ebw:BWG_1659	K01354	ptrB	oligopeptidase B	3.4.21.83	Human Diseases; Infectious diseases; Chagas disease (American trypanosomiasis) [PATH:ko05142]Human Diseases; Infectious diseases; African trypanosomiasis [PATH:ko05143]
F1GM001935	100	5e-64	sdy:SDY_1134	K09918	K09918	hypothetical protein	--	--
F1GM001936	100	0	ssn:SSON_1299	K08289	purT	phosphoribosylglycinamide formyltransferase 2	2.1.2.2	Metabolism; Nucleotide metabolism; Purine metabolism [PATH:ko00230]Metabolism; Metabolism of cofactors and vitamins; One carbon pool by folate [PATH:ko00670]
F1GM001937	100	1e-152	sbc:SbBS512_E2125	K01625	eda	2-dehydro-3-deoxyphosphogluconate aldolase / 4-hydroxy-2-oxoglutarate aldolase	4.1.2.14 4.1.3.16	Metabolism; Carbohydrate metabolism; Pentose phosphate pathway [PATH:ko00030]Metabolism; Carbohydrate metabolism; Glyoxylate and dicarboxylate metabolism [PATH:ko00630]Metabolism; Overview; Carbon metabolism [PATH:ko01200]
F1GM001938	100	0	ebd:ECBD_1788	K01690	edd	phosphogluconate dehydratase	4.2.1.12	Metabolism; Carbohydrate metabolism; Pentose phosphate pathway [PATH:ko00030]Metabolism; Overview; Carbon metabolism [PATH:ko01200]
F1GM001939	100	0	sdy:SDY_1138	K00036	G6PD, zwf	glucose-6-phosphate 1-dehydrogenase	1.1.1.49	Metabolism; Carbohydrate metabolism; Pentose phosphate pathway [PATH:ko00030]Metabolism; Metabolism of other amino acids; Glutathione metabolism [PATH:ko00480]Metabolism; Overview; Carbon metabolism [PATH:ko01200]Human Diseases; Cancers; Central carbon metabolism in cancer [PATH:ko05230]
F1GM001942	100	0	sbc:SbBS512_E2130	K00873	PK, pyk	pyruvate kinase	2.7.1.40	Metabolism; Carbohydrate metabolism; Glycolysis / Gluconeogenesis [PATH:ko00010]Metabolism; Nucleotide metabolism; Purine metabolism [PATH:ko00230]Metabolism; Carbohydrate metabolism; Pyruvate metabolism [PATH:ko00620]Metabolism; Overview; Carbon metabolism [PATH:ko01200]Metabolism; Overview; Biosynthesis of amino acids [PATH:ko01230]Human Diseases; Endocrine and metabolic diseases; Type II diabe…
F1GM001943	100	0	ssn:SSON_1286	K02560	msbB	lipid A biosynthesis (KDO)2-(lauroyl)-lipid iva acyltransferase	2.3.1.-	Metabolism; Glycan biosynthesis and metabolism; Lipopolysaccharide biosynthesis [PATH:ko00540]
F1GM001944	100	0	sbc:SbBS512_E0952	K01417	E3.4.24.-	--	--	--
F1GM001945	99.39	0	ecy:ECSE_2033	K09815	znuA	zinc transport system substrate-binding protein	--	Environmental Information Processing; Membrane transport; ABC transporters [PATH:ko02010]
F1GM001946	100	0	sbo:SBO_1175	K09817	znuC	zinc transport system ATP-binding protein	3.6.3.-	Environmental Information Processing; Membrane transport; ABC transporters [PATH:ko02010]
F1GM001947	99.62	0	ecx:EcHS_A1952	K09816	znuB	zinc transport system permease protein	--	Environmental Information Processing; Membrane transport; ABC transporters [PATH:ko02010]
F1GM001948	100	0	sdy:SDY_1147	K03551	ruvB	holliday junction DNA helicase RuvB	--	Genetic Information Processing; Replication and repair; Homologous recombination [PATH:ko03440]
F1GM001949	99.01	4e-145	sbc:SbBS512_E0957	K03550	ruvA	holliday junction DNA helicase RuvA	--	Genetic Information Processing; Replication and repair; Homologous recombination [PATH:ko03440]
F1GM001952	100	5e-125	sdy:SDY_1150	K01159	ruvC	crossover junction endodeoxyribonuclease RuvC	3.1.22.4	Genetic Information Processing; Replication and repair; Homologous recombination [PATH:ko03440]
F1GM001953	50.4	2e-73	zmo:ZMO0153	K00975	glgC	glucose-1-phosphate adenylyltransferase	2.7.7.27	Metabolism; Carbohydrate metabolism; Starch and sucrose metabolism [PATH:ko00500]Metabolism; Carbohydrate metabolism; Amino sugar and nucleotide sugar metabolism [PATH:ko00520]
F1GM001954	100	2e-117	ebd:ECBD_1773	K08310	ntpA, nudB	dATP pyrophosphohydrolase	3.6.1.-	--
F1GM001955	100	0	ebd:ECBD_1772	K01876	DARS, aspS	aspartyl-tRNA synthetase	6.1.1.12	Genetic Information Processing; Translation; Aminoacyl-tRNA biosynthesis [PATH:ko00970]
F1GM001956	50	9e-57	mba:Mbar_A3302	K05993	E3.3.2.1	isochorismatase	3.3.2.1
F1GM001958	100	2e-91	sdy:SDY_1168	K07136	K07136	--	--	--
F1GM001959	100	0	ebw:BWG_1684	K15256				--
F1GM001960	100	0	ecz:ECS88_1929	K15257				--
F1GM001961	99.88	0	ebw:BWG_1686	K07812	torZ	trimethylamine-N-oxide reductase (cytochrome c) 2	1.7.2.3	--
F1GM001962	99.73	0	ebw:BWG_1687	K07821	torY	trimethylamine-N-oxide reductase (cytochrome c) 2, cytochrome c-type subunit TorY	--	--
F1GM001963	100	0	ssn:SSON_1244	K06201	cutC	copper homeostasis protein	--	--
F1GM001964	100	3e-137	ebw:BWG_1689	K09907	K09907	hypothetical protein	--	--
F1GM001965	99.65	0	ebd:ECBD_1762	K01887	RARS, argS	arginyl-tRNA synthetase	6.1.1.19	Genetic Information Processing; Translation; Aminoacyl-tRNA biosynthesis [PATH:ko00970]
F1GM001967	100	5e-51	sbc:SbBS512_E2171	K03516	flhE	flagellar protein FlhE	--	--
F1GM001968	99.71	0	ebw:BWG_1693	K02400	flhA	flagellar biosynthesis protein FlhA	--	Cellular Processes; Cell motility; Flagellar assembly [PATH:ko02040]
F1GM001969	99.74	0	ecr:ECIAI1_1967	K02401	flhB	flagellar biosynthetic protein FlhB	--	Cellular Processes; Cell motility; Flagellar assembly [PATH:ko02040]
F1GM001970	100	1e-154	sbo:SBO_1119	K03414	cheZ	chemotaxis protein CheZ	--	Cellular Processes; Cell motility; Bacterial chemotaxis [PATH:ko02030]
F1GM001971	100	4e-89	ssn:SSON_1235	K03413	cheY	two-component system, chemotaxis family, response regulator CheY	--	Environmental Information Processing; Signal transduction; Two-component system [PATH:ko02020]Cellular Processes; Cell motility; Bacterial chemotaxis [PATH:ko02030]
F1GM001972	100	0	ebw:BWG_1697	K03412	cheB	two-component system, chemotaxis family, response regulator CheB	3.1.1.61	Environmental Information Processing; Signal transduction; Two-component system [PATH:ko02020]Cellular Processes; Cell motility; Bacterial chemotaxis [PATH:ko02030]
F1GM001973	100	0	ecx:EcHS_A1980	K00575	cheR	chemotaxis protein methyltransferase CheR	2.1.1.80	Environmental Information Processing; Signal transduction; Two-component system [PATH:ko02020]Cellular Processes; Cell motility; Bacterial chemotaxis [PATH:ko02030]
F1GM001974	100	0	ebw:BWG_1699	K05877	tap	methyl-accepting chemotaxis protein IV, peptide sensor receptor	--	Environmental Information Processing; Signal transduction; Two-component system [PATH:ko02020]Cellular Processes; Cell motility; Bacterial chemotaxis [PATH:ko02030]
F1GM001975	100	0	ebd:ECBD_1752	K05875	tar	methyl-accepting chemotaxis protein II, aspartate sensor receptor	--	Environmental Information Processing; Signal transduction; Two-component system [PATH:ko02020]Cellular Processes; Cell motility; Bacterial chemotaxis [PATH:ko02030]
F1GM001976	100	5e-116	ssn:SSON_1230	K03408	cheW	purine-binding chemotaxis protein CheW	--	Environmental Information Processing; Signal transduction; Two-component system [PATH:ko02020]Cellular Processes; Cell motility; Bacterial chemotaxis [PATH:ko02030]
F1GM001977	99.69	0	ecl:EcolC_1744	K03407	cheA	two-component system, chemotaxis family, sensor kinase CheA	2.7.13.3	Environmental Information Processing; Signal transduction; Two-component system [PATH:ko02020]Cellular Processes; Cell motility; Bacterial chemotaxis [PATH:ko02030]
F1GM001978	100	0	ebd:ECBD_1749	K02557	motB	chemotaxis protein MotB	--	Cellular Processes; Cell motility; Bacterial chemotaxis [PATH:ko02030]Cellular Processes; Cell motility; Flagellar assembly [PATH:ko02040]
F1GM001979	99.66	0	ebd:ECBD_1748	K02556	motA	chemotaxis protein MotA	--	Environmental Information Processing; Signal transduction; Two-component system [PATH:ko02020]Cellular Processes; Cell motility; Bacterial chemotaxis [PATH:ko02030]Cellular Processes; Cell motility; Flagellar assembly [PATH:ko02040]
F1GM001980	99.48	2e-141	ssn:SSON_1226	K02402	flhC	flagellar transcriptional activator FlhC	--	Environmental Information Processing; Signal transduction; Two-component system [PATH:ko02020]Cellular Processes; Cell motility; Flagellar assembly [PATH:ko02040]
F1GM001981	100	7e-81	sdy:SDY_1191	K02403	flhD	flagellar transcriptional activator FlhD	--	Environmental Information Processing; Signal transduction; Two-component system [PATH:ko02020]Cellular Processes; Cell motility; Flagellar assembly [PATH:ko02040]
F1GM001983	100	5e-102	sbo:SBO_1113	K14064	uspC	universal stress protein C	--	--
F1GM001984	100	0	sdy:SDY_1193	K00697	E2.4.1.15, otsA	alpha,alpha-trehalose-phosphate synthase (UDP-forming)	2.4.1.15	Metabolism; Carbohydrate metabolism; Starch and sucrose metabolism [PATH:ko00500]
F1GM001985	99.62	0	ssn:SSON_1220	K01087	E3.1.3.12, otsB	trehalose-phosphatase	3.1.3.12	Metabolism; Carbohydrate metabolism; Starch and sucrose metabolism [PATH:ko00500]
F1GM001986	100	0	sfv:SFV_1942	K10538	araH	L-arabinose transport system permease protein	--	Environmental Information Processing; Membrane transport; ABC transporters [PATH:ko02010]
F1GM001987	100	0	ebd:ECBD_1741	K10539	araG	L-arabinose transport system ATP-binding protein	3.6.3.17	Environmental Information Processing; Membrane transport; ABC transporters [PATH:ko02010]
F1GM001988	99.7	0	ecy:ECSE_2133	K10537	araF	L-arabinose transport system substrate-binding protein	--	Environmental Information Processing; Membrane transport; ABC transporters [PATH:ko02010]
F1GM001989	100	1e-122	sdy:SDY_1116	K02255	ftnB	ferritin-like protein 2	--	--
F1GM001991	100	3e-121	sdy:SDY_1113	K02217	ftnA, ftn	ferritin	1.16.3.1	--
F1GM001993	99.75	0	sfv:SFV_1951	K03834	tyrP	tyrosine-specific transport protein	--	--
F1GM001994	100	1e-164	sbo:SBO_1098	K07039	K07039	uncharacterized protein	--	--
F1GM001995	100	1e-127	sdy:SDY_1106	K00995	E2.7.8.5, pgsA	CDP-diacylglycerol--glycerol-3-phosphate 3-phosphatidyltransferase	2.7.8.5	Metabolism; Lipid metabolism; Glycerophospholipid metabolism [PATH:ko00564]
F1GM001996	99.84	0	ssn:SSON_1205	K03703	uvrC	excinuclease ABC subunit C	--	Genetic Information Processing; Replication and repair; Nucleotide excision repair [PATH:ko03420]
F1GM001997	99.54	5e-161	sdy:SDY_1104	K07689	uvrY	two-component system, NarL family, invasion response regulator UvrY	--	Environmental Information Processing; Signal transduction; Two-component system [PATH:ko02020]
F1GM002001	99.58	0	ecl:EcolC_1723	K07782	sdiA	LuxR family transcriptional regulator	--	Environmental Information Processing; Signal transduction; Two-component system [PATH:ko02020]
F1GM002002	100	0	ssn:SSON_1201	K10010	ABC.CYST.A	cystine transport system ATP-binding protein	3.6.3.-	Environmental Information Processing; Membrane transport; ABC transporters [PATH:ko02010]
F1GM002003	100	4e-159	ssn:SSON_1200	K10009	ABC.CYST.P	cystine transport system permease protein	--	Environmental Information Processing; Membrane transport; ABC transporters [PATH:ko02010]
F1GM002004	99.7	0	ecv:APECO1_960	K05396	dcyD	D-cysteine desulfhydrase	4.4.1.15	Metabolism; Amino acid metabolism; Cysteine and methionine metabolism [PATH:ko00270]
F1GM002005	100	0	sbc:SbBS512_E1048	K02424	fliY	cystine transport system substrate-binding protein	--	Environmental Information Processing; Membrane transport; ABC transporters [PATH:ko02010]
F1GM002006	98.46	1e-144	eok:G2583_2372	K02425	fliZ	FliZ protein	--	--
F1GM002007	100	1e-164	ssn:SSON_1194	K02405	fliA	RNA polymerase sigma factor for flagellar operon FliA	--	Environmental Information Processing; Signal transduction; Two-component system [PATH:ko02020]Human Diseases; Infectious diseases; Vibrio cholerae pathogenic cycle [PATH:ko05111]
F1GM002008	56.66	0	ecr:ECIAI1_2009	K02406	fliC	flagellin	--	Environmental Information Processing; Signal transduction; Two-component system [PATH:ko02020]Cellular Processes; Cell motility; Flagellar assembly [PATH:ko02040]Organismal Systems; Environmental adaptation; Plant-pathogen interaction [PATH:ko04626]Human Diseases; Infectious diseases; Salmonella infection [PATH:ko05132]Human Diseases; Infectious diseases; Legionellosis [PATH:ko05134]
F1GM002009	99.79	0	ecl:EcolC_1715	K02407	fliD	flagellar hook-associated protein 2	--	Cellular Processes; Cell motility; Flagellar assembly [PATH:ko02040]
F1GM002010	100	4e-94	sbc:SbBS512_E1055	K02422	fliS	flagellar protein FliS	--	Cellular Processes; Cell motility; Flagellar assembly [PATH:ko02040]
F1GM002011	98.35	8e-84	ecl:EcolC_1713	K02423	fliT	flagellar protein FliT	--	Cellular Processes; Cell motility; Flagellar assembly [PATH:ko02040]
F1GM002012	100	0	ssn:SSON_1983	K01176	E3.2.1.1, amyA, malS	alpha-amylase	3.2.1.1	Metabolism; Carbohydrate metabolism; Starch and sucrose metabolism [PATH:ko00500]Organismal Systems; Digestive system; Carbohydrate digestion and absorption [PATH:ko04973]
F1GM002014	100	0	sbo:SBO_1077	K07112	K07112	--	--	--
F1GM002019	100	6e-70	ssn:SSON_1995	K02408	fliE	flagellar hook-basal body complex protein FliE	--	Cellular Processes; Cell motility; Flagellar assembly [PATH:ko02040]
F1GM002020	100	0	ecl:EcolC_1704	K02409	fliF	flagellar M-ring protein FliF	--	Cellular Processes; Cell motility; Flagellar assembly [PATH:ko02040]
F1GM002021	100	0	ebd:ECBD_1706	K02410	fliG	flagellar motor switch protein FliG	--	Cellular Processes; Cell motility; Bacterial chemotaxis [PATH:ko02030]Cellular Processes; Cell motility; Flagellar assembly [PATH:ko02040]
F1GM002022	100	1e-164	ssn:SSON_1998	K02411	fliH	flagellar assembly protein FliH	--	Cellular Processes; Cell motility; Flagellar assembly [PATH:ko02040]
F1GM002023	100	0	ssn:SSON_1999	K02412	fliI	flagellum-specific ATP synthase	3.6.3.14	Cellular Processes; Cell motility; Flagellar assembly [PATH:ko02040]
F1GM002024	100	5e-104	ssn:SSON_2000	K02413	fliJ	flagellar FliJ protein	--	Cellular Processes; Cell motility; Flagellar assembly [PATH:ko02040]
F1GM002025	99.73	0	eck:EC55989_2163	K02414	fliK	flagellar hook-length control protein FliK	--	Cellular Processes; Cell motility; Flagellar assembly [PATH:ko02040]
F1GM002026	100	5e-110	sfv:SFV_1987	K02415	fliL	flagellar FliL protein	--	--
F1GM002027	100	0	sbo:SBO_1062	K02416	fliM	flagellar motor switch protein FliM	--	Cellular Processes; Cell motility; Bacterial chemotaxis [PATH:ko02030]Cellular Processes; Cell motility; Flagellar assembly [PATH:ko02040]
F1GM002028	100	5e-95	sbc:SbBS512_E1067	K02417	fliNY, fliN	flagellar motor switch protein FliN/FliY	--	Cellular Processes; Cell motility; Bacterial chemotaxis [PATH:ko02030]Cellular Processes; Cell motility; Flagellar assembly [PATH:ko02040]
F1GM002029	100	1e-81	ecv:APECO1_986	K02418	fliOZ, fliO	flagellar protein FliO/FliZ	--	Cellular Processes; Cell motility; Flagellar assembly [PATH:ko02040]
F1GM002030	100	2e-171	sbc:SbBS512_E1069	K02419	fliP	flagellar biosynthetic protein FliP	--	Cellular Processes; Cell motility; Flagellar assembly [PATH:ko02040]
F1GM002031	100	8e-51	sbo:SBO_1058	K02420	fliQ	flagellar biosynthetic protein FliQ	--	Cellular Processes; Cell motility; Flagellar assembly [PATH:ko02040]
F1GM002032	99.62	0	eck:EC55989_2170	K02421	fliR	flagellar biosynthetic protein FliR	--	Cellular Processes; Cell motility; Flagellar assembly [PATH:ko02040]
F1GM002033	100	2e-113	sfv:SFV_1994	K07781	rcsA	LuxR family transcriptional regulator, capsular biosynthesis positive transcription factor	--	Environmental Information Processing; Signal transduction; Two-component system [PATH:ko02020]
F1GM002036	99.63	0	ecy:ECSE_2185	K07026	E3.1.3.70	mannosyl-3-phosphoglycerate phosphatase	3.1.3.70	Metabolism; Carbohydrate metabolism; Fructose and mannose metabolism [PATH:ko00051]
F1GM002039	100	0	sdy:SDY_1048	K09781	K09781	hypothetical protein	--	--
F1GM002041	100	3e-113	ecl:EcolC_1683	K07458	vsr	DNA mismatch endonuclease, patch repair protein	3.1.-.-	--
F1GM002042	100	0	ecl:EcolC_1682	K00558	E2.1.1.37, DNMT, dcm	DNA (cytosine-5-)-methyltransferase	2.1.1.37	Metabolism; Amino acid metabolism; Cysteine and methionine metabolism [PATH:ko00270]Human Diseases; Cancers; MicroRNAs in cancer [PATH:ko05206]
F1GM002043	100	6e-170	ecl:EcolC_1681	K06950	K06950	uncharacterized protein	--	--
F1GM002046	67.22	4e-168	kpu:KP1_1929	K09476	ompF	outer membrane pore protein F	--	Human Diseases; Drug resistance; beta-Lactam resistance [PATH:ko01501]Environmental Information Processing; Signal transduction; Two-component system [PATH:ko02020]
F1GM002048	100	0	sbc:SbBS512_E0916	K05523	hchA	molecular chaperone HchA (Hsp31)	--	Metabolism; Carbohydrate metabolism; Pyruvate metabolism [PATH:ko00620]
F1GM002049	100	0	ecl:EcolC_1677	K02484	K02484	two-component system, OmpR family, sensor kinase	2.7.13.3	--
F1GM002050	100	0	ecl:EcolC_1676	K02483	K02483	two-component system, OmpR family, response regulator	--	--
F1GM002051	100	2e-99	sfv:SFV_2015	K07127	uraH, pucM, hiuH	5-hydroxyisourate hydrolase	3.5.2.17	Metabolism; Nucleotide metabolism; Purine metabolism [PATH:ko00230]
F1GM002052	100	0	ebr:ECB_01886	K07147	K07147	--	--	--
F1GM002054	53.41	6e-63	lla:L136652	K09815	znuA	zinc transport system substrate-binding protein	--	Environmental Information Processing; Membrane transport; ABC transporters [PATH:ko02010]
F1GM002055	100	0	eck:EC55989_2200	K09933	K09933	hypothetical protein	--	--
F1GM002058	99.54	0	ypb:YPTS_1718	K04781	mbtI, irp9, ybtS	salicylate synthetase	5.4.4.2 4.1.3.-	Metabolism; Metabolism of terpenoids and polyketides; Biosynthesis of siderophore group nonribosomal peptides [PATH:ko01053]
F1GM002059	99.53	0	eoj:ECO26_2860	K05373	ybtX, irp8	MFS transporter, putative signal transducer	--	--
F1GM002060	99.83	0	ecp:ECP_1939	K06147	ABCB-BAC	ATP-binding cassette, subfamily B, bacterial	--	--
F1GM002061	99.65	0	kpu:KP1_3586	K06147	ABCB-BAC	ATP-binding cassette, subfamily B, bacterial	--	--
F1GM002062	100	0	ect:ECIAI39_1076	K05372	ybtA	AraC family transcriptional regulator	--	--
F1GM002063	99.75	0	eck:EC55989_2207	K04784	irp2, HMWP2	yersiniabactin nonribosomal peptide synthetase	--	Metabolism; Metabolism of terpenoids and polyketides; Biosynthesis of siderophore group nonribosomal peptides [PATH:ko01053]
F1GM002064	99.65	0	ypg:YpAngola_A2097	K04786	irp1, HMWP1	yersiniabactin nonribosomal peptide/polyketide synthase	--	Metabolism; Metabolism of terpenoids and polyketides; Biosynthesis of siderophore group nonribosomal peptides [PATH:ko01053]
F1GM002065	99.45	0	ypb:YPTS_1711	K04785	irp3, ybtU	yersiniabactin synthetase, thiazolinyl reductase component	--	Metabolism; Metabolism of terpenoids and polyketides; Biosynthesis of siderophore group nonribosomal peptides [PATH:ko01053]
F1GM002066	99.62	0	ypb:YPTS_1710	K05374	irp4, ybtT	yersiniabactin synthetase, thioesterase component	--	--
F1GM002067	100	0	ypb:YPTS_1709	K04783	irp5, ybtE	yersiniabactin salicyl-AMP ligase	6.3.2.-	Metabolism; Metabolism of terpenoids and polyketides; Biosynthesis of siderophore group nonribosomal peptides [PATH:ko01053]
F1GM002070	98.67	0	ecv:APECO1_1065	K13735	yeeJ	adhesin/invasin	--	Human Diseases; Infectious diseases; Bacterial invasion of epithelial cells [PATH:ko05100]
F1GM002072	100	0	ecz:ECS88_2049	K08172	shiA	MFS transporter, MHS family, shikimate and dehydroshikimate transport protein	--	--
F1GM002073	99.8	0	ecv:APECO1_1068	K01241	amn	AMP nucleosidase	3.2.2.4	Metabolism; Nucleotide metabolism; Purine metabolism [PATH:ko00230]
F1GM002074	41.63	5e-50	zmo:ZMO0153	K00975	glgC	glucose-1-phosphate adenylyltransferase	2.7.7.27	Metabolism; Carbohydrate metabolism; Starch and sucrose metabolism [PATH:ko00500]Metabolism; Carbohydrate metabolism; Amino sugar and nucleotide sugar metabolism [PATH:ko00520]
F1GM002076	99.66	0	eck:EC55989_2222	K13635	cbl	LysR family transcriptional regulator, cys regulon transcriptional activator	--	--
F1GM002079	100	0	eoj:ECO26_2881	K00768	E2.4.2.21, cobU, cobT	nicotinate-nucleotide--dimethylbenzimidazole phosphoribosyltransferase	2.4.2.21	Metabolism; Metabolism of cofactors and vitamins; Porphyrin and chlorophyll metabolism [PATH:ko00860]
F1GM002080	99.19	5e-172	sbc:SbBS512_E0966	K02233	E2.7.8.26, cobS, cobV	adenosylcobinamide-GDP ribazoletransferase	2.7.8.26	Metabolism; Metabolism of cofactors and vitamins; Porphyrin and chlorophyll metabolism [PATH:ko00860]
F1GM002081	100	6e-133	ebd:ECBD_1656	K02231	cobP, cobU	adenosylcobinamide kinase / adenosylcobinamide-phosphate guanylyltransferase	2.7.1.156 2.7.7.62	Metabolism; Metabolism of cofactors and vitamins; Porphyrin and chlorophyll metabolism [PATH:ko00860]
F1GM002084	98.55	2e-96	gan:UMN179_01948	K05804	rob	right origin-binding protein	--	--
F1GM002086	100	0	seh:SeHA_C4724	K08151	tetA	MFS transporter, DHA1 family, tetracycline resistance protein	--	--
F1GM002090	100	2e-74	gan:UMN179_01954	K07145	K07145	--	--	--
F1GM002091	100	0	seh:SeHA_C4718	K03312	TC.ESS	glutamate:Na+ symporter, ESS family	--	--
F1GM002092	98.9	5e-62	sfv:SFV_0349	K07483	K07483	transposase	--	--
F1GM002093	99.32	0	ssn:SSON_P061	K07497	K07497	putative transposase	--	--
F1GM002095	42.76	9e-70	dru:Desru_1465	K00852	E2.7.1.15, rbsK	ribokinase	2.7.1.15	Metabolism; Carbohydrate metabolism; Pentose phosphate pathway [PATH:ko00030]
F1GM002097	100	2e-134	ect:ECIAI39_1038	K09936	K09936	hypothetical protein	--	--
F1GM002099	99.71	0	eck:EC55989_2236	K07048	PTER, php	phosphotriesterase-related protein	--	--
F1GM002107	99.8	0	ecz:ECS88_2087	K07484	K07484	transposase	--	--
F1GM002108	100	2e-79	ecz:ECS88_2088	K07484	K07484	transposase	--	--
F1GM002111	99.21	0	ecz:ECS88_2091	K06946	K06946	--	--	--
F1GM002116	99.72	0	eck:EC55989_2255	K07001	K07001	--	--	--
F1GM002121	64.38	1e-60	spe:Spro_1772	K03630	radC	DNA repair protein RadC	--	--
F1GM002126	95	6e-33	ecg:E2348C_2148	K04029	eutP	ethanolamine utilization protein EutP	--	--
F1GM002127	100	2e-73	sbc:SbBS512_E1230	K09802	K09802	hypothetical protein	--	--
F1GM002129	99.36	2e-115	ebd:ECBD_1648	K07470	sbmC	DNA gyrase inhibitor	--	--
F1GM002130	99.23	0	eok:G2583_2530	K07258	dacC, dacA, dacD	D-alanyl-D-alanine carboxypeptidase (penicillin-binding protein 5/6)	3.4.16.4	Metabolism; Glycan biosynthesis and metabolism; Peptidoglycan biosynthesis [PATH:ko00550]
F1GM002131	99.58	0	eok:G2583_2531	K01141	E3.1.11.1, sbcB	exodeoxyribonuclease I	3.1.11.1	Genetic Information Processing; Replication and repair; Mismatch repair [PATH:ko03430]
F1GM002133	99.72	0	eck:EC55989_2272	K07112	K07112	--	--	--
F1GM002134	64.75	0	spe:Spro_2069	K14052	puuP	putrescine importer	--	--
F1GM002137	98.81	7e-57	sfl:SF2076	K01175	E3.1.-.-	--	--	--
F1GM002139	99.65	0	sbo:SBO_0845	K00765	E2.4.2.17, hisG	ATP phosphoribosyltransferase	2.4.2.17	Metabolism; Amino acid metabolism; Histidine metabolism [PATH:ko00340]Metabolism; Overview; Biosynthesis of amino acids [PATH:ko01230]
F1GM002140	99.77	0	ecx:EcHS_A2159	K00013	hisD	histidinol dehydrogenase	1.1.1.23	Metabolism; Amino acid metabolism; Histidine metabolism [PATH:ko00340]Metabolism; Overview; Biosynthesis of amino acids [PATH:ko01230]
F1GM002141	100	0	ecx:EcHS_A2160	K00817	hisC	histidinol-phosphate aminotransferase	2.6.1.9	Metabolism; Amino acid metabolism; Histidine metabolism [PATH:ko00340]Metabolism; Amino acid metabolism; Tyrosine metabolism [PATH:ko00350]Metabolism; Amino acid metabolism; Phenylalanine metabolism [PATH:ko00360]Metabolism; Amino acid metabolism; Phenylalanine, tyrosine and tryptophan biosynthesis [PATH:ko00400]Metabolism; Biosynthesis of other secondary metabolites; Novobiocin biosynthesis [PAT…
F1GM002142	99.72	0	efe:EFER_2105	K01089	hisB	imidazoleglycerol-phosphate dehydratase / histidinol-phosphatase	4.2.1.19 3.1.3.15	Metabolism; Amino acid metabolism; Histidine metabolism [PATH:ko00340]Metabolism; Overview; Biosynthesis of amino acids [PATH:ko01230]
F1GM002143	100	1e-146	ecx:EcHS_A2162	K02501	hisH	glutamine amidotransferase	2.4.2.-	Metabolism; Amino acid metabolism; Histidine metabolism [PATH:ko00340]Metabolism; Overview; Biosynthesis of amino acids [PATH:ko01230]
F1GM002144	100	6e-177	ecw:EcE24377A_2315	K01814	E5.3.1.16, hisA	phosphoribosylformimino-5-aminoimidazole carboxamide ribotide isomerase	5.3.1.16	Metabolism; Amino acid metabolism; Histidine metabolism [PATH:ko00340]Metabolism; Overview; Biosynthesis of amino acids [PATH:ko01230]
F1GM002145	99.61	0	ecv:APECO1_1122	K02500	hisF	cyclase	4.1.3.-	Metabolism; Amino acid metabolism; Histidine metabolism [PATH:ko00340]Metabolism; Overview; Biosynthesis of amino acids [PATH:ko01230]
F1GM002146	100	4e-151	ecx:EcHS_A2165	K11755	hisIE	phosphoribosyl-ATP pyrophosphohydrolase / phosphoribosyl-AMP cyclohydrolase	3.6.1.31 3.5.4.19	Metabolism; Amino acid metabolism; Histidine metabolism [PATH:ko00340]Metabolism; Overview; Biosynthesis of amino acids [PATH:ko01230]
F1GM002147	100	0	ecx:EcHS_A2166	K12995	wbpZ	rhamnosyltransferase	2.4.1.-	--
F1GM002148	100	2e-88	ssn:SSON_1594	K07480	insB	insertion element IS1 protein InsB	--	--
F1GM002149	94.67	6e-48	ecs:ECs1373	K07489	K07489	transposase	--	--
F1GM002153	100	0	kpe:KPK_1670	K00012	UGDH, ugd	UDPglucose 6-dehydrogenase	1.1.1.22	Metabolism; Carbohydrate metabolism; Pentose and glucuronate interconversions [PATH:ko00040]Metabolism; Carbohydrate metabolism; Ascorbate and aldarate metabolism [PATH:ko00053]Metabolism; Carbohydrate metabolism; Starch and sucrose metabolism [PATH:ko00500]Metabolism; Carbohydrate metabolism; Amino sugar and nucleotide sugar metabolism [PATH:ko00520]
F1GM002154	100	1e-136	ecx:EcHS_A2179	K01790	rfbC	dTDP-4-dehydrorhamnose 3,5-epimerase	5.1.3.13	Metabolism; Biosynthesis of other secondary metabolites; Streptomycin biosynthesis [PATH:ko00521]Metabolism; Metabolism of terpenoids and polyketides; Polyketide sugar unit biosynthesis [PATH:ko00523]
F1GM002155	99.32	0	kpn:KPN_02495	K00067	rfbD	dTDP-4-dehydrorhamnose reductase	1.1.1.133	Metabolism; Biosynthesis of other secondary metabolites; Streptomycin biosynthesis [PATH:ko00521]Metabolism; Metabolism of terpenoids and polyketides; Polyketide sugar unit biosynthesis [PATH:ko00523]
F1GM002156	99.65	0	ecx:EcHS_A2181	K00973	E2.7.7.24, rfbA, rffH	glucose-1-phosphate thymidylyltransferase	2.7.7.24	Metabolism; Biosynthesis of other secondary metabolites; Streptomycin biosynthesis [PATH:ko00521]Metabolism; Metabolism of terpenoids and polyketides; Polyketide sugar unit biosynthesis [PATH:ko00523]
F1GM002157	98.59	0	kpn:KPN_02491	K01710	E4.2.1.46, rfbB, rffG	dTDP-glucose 4,6-dehydratase	4.2.1.46	Metabolism; Biosynthesis of other secondary metabolites; Streptomycin biosynthesis [PATH:ko00521]Metabolism; Metabolism of terpenoids and polyketides; Polyketide sugar unit biosynthesis [PATH:ko00523]Metabolism; Metabolism of terpenoids and polyketides; Biosynthesis of vancomycin group antibiotics [PATH:ko01055]
F1GM002158	99.36	0	ecx:EcHS_A2183	K00033	E1.1.1.44, PGD, gnd	6-phosphogluconate dehydrogenase	1.1.1.44	Metabolism; Carbohydrate metabolism; Pentose phosphate pathway [PATH:ko00030]Metabolism; Metabolism of other amino acids; Glutathione metabolism [PATH:ko00480]Metabolism; Overview; Carbon metabolism [PATH:ko01200]
F1GM002160	100	9e-88	sfl:SF0291	K07480	insB	insertion element IS1 protein InsB	--	--
F1GM002161	97.33	2e-48	ecs:ECs1373	K07489	K07489	transposase	--	--
F1GM002167	67.11	6e-154	ecx:EcHS_A2189	K12992	rfbN	rhamnosyltransferase	2.4.1.-	--
F1GM002168	80	0	ecx:EcHS_A2190	K00996	E2.7.8.6, rfbP	undecaprenyl-phosphate galactose phosphotransferase	2.7.8.6	--
F1GM002169	77.7	0	kpn:KPN_02510	K00903	E2.7.10.-	protein-tyrosine kinase	2.7.10.-	--
F1GM002170	75	6e-77	kpn:KPN_02511	K01104	E3.1.3.48	protein-tyrosine phosphatase	3.1.3.48	--
F1GM002171	96.27	0	kva:Kvar_1551	K01991	ABC-2.OM, wza	polysaccharide export outer membrane protein	--	--
F1GM002173	90.11	7e-54	ecs:ECs1373	K07489	K07489	transposase	--	--
F1GM002174	91.2	1e-79	sbo:SBO_1606	K07480	insB	insertion element IS1 protein InsB	--	--
F1GM002177	100	0	ecx:EcHS_A2202	K00963	UGP2, galU, galF	UTP--glucose-1-phosphate uridylyltransferase	2.7.7.9	Metabolism; Carbohydrate metabolism; Pentose and glucuronate interconversions [PATH:ko00040]Metabolism; Carbohydrate metabolism; Galactose metabolism [PATH:ko00052]Metabolism; Carbohydrate metabolism; Starch and sucrose metabolism [PATH:ko00500]Metabolism; Carbohydrate metabolism; Amino sugar and nucleotide sugar metabolism [PATH:ko00520]
F1GM002179	98.87	0	ecc:c2591	K07289	asmA	AsmA protein	--	--
F1GM002180	100	1e-139	sbc:SbBS512_E1167	K01494	E3.5.4.13, dcd	dCTP deaminase	3.5.4.13	Metabolism; Nucleotide metabolism; Pyrimidine metabolism [PATH:ko00240]
F1GM002181	100	5e-158	sdy:SDY_2196	K00876	E2.7.1.48, udk	uridine kinase	2.7.1.48	Metabolism; Nucleotide metabolism; Pyrimidine metabolism [PATH:ko00240]Metabolism; Xenobiotics biodegradation and metabolism; Drug metabolism - other enzymes [PATH:ko00983]
F1GM002183	99.3	0	eum:ECUMN_2406	K01247	alkA	DNA-3-methyladenine glycosylase II	3.2.2.21	Genetic Information Processing; Replication and repair; Base excision repair [PATH:ko03410]
F1GM002184	98.67	0	eum:ECUMN_2407	K04046	yegD	hypothetical chaperone protein	--	--
F1GM002188	99.52	0	eck:EC55989_2330	K07799	mdtA	putative multidrug efflux transporter MdtA	--	Environmental Information Processing; Signal transduction; Two-component system [PATH:ko02020]
F1GM002189	100	0	ecl:EcolC_1566	K07788	mdtB	RND superfamily, multidrug transport protein MdtB	--	Environmental Information Processing; Signal transduction; Two-component system [PATH:ko02020]
F1GM002190	99.71	0	ssn:SSON_2128	K07789	mdtC	RND superfamily, multidrug transport protein MdtC	--	Environmental Information Processing; Signal transduction; Two-component system [PATH:ko02020]
F1GM002192	100	0	ebd:ECBD_1575	K07642	baeS	two-component system, OmpR family, sensor histidine kinase BaeS	2.7.13.3	Environmental Information Processing; Signal transduction; Two-component system [PATH:ko02020]
F1GM002193	99.58	1e-174	sdy:SDY_2186	K07664	baeR	two-component system, OmpR family, response regulator BaeR	--	Environmental Information Processing; Signal transduction; Two-component system [PATH:ko02020]
F1GM002194	98.37	8e-85	sbo:SBO_0906	K09946	K09946	hypothetical protein	--	--
F1GM002195	100	0	ssn:SSON_2134	K08303	K08303	putative protease	3.4.-.-	Human Diseases; Infectious diseases; Epithelial cell signaling in Helicobacter pylori infection [PATH:ko05120]
F1GM002197	100	0	ecl:EcolC_1558	K07029	K07029	--	--	--
F1GM002198	99.59	5e-177	sbc:SbBS512_E1148	K02436	gatR	DeoR family transcriptional regulator, galactitol utilization operon repressor	--	--
F1GM002199	100	0	ebd:ECBD_1566	K00094	E1.1.1.251, gatD	galactitol-1-phosphate 5-dehydrogenase	1.1.1.251	Metabolism; Carbohydrate metabolism; Galactose metabolism [PATH:ko00052]
F1GM002200	100	0	ebd:ECBD_1565	K02775	PTS-Gat-EIIC, gatC	PTS system, galactitol-specific IIC component	--	Metabolism; Carbohydrate metabolism; Galactose metabolism [PATH:ko00052]Environmental Information Processing; Membrane transport; Phosphotransferase system (PTS) [PATH:ko02060]
F1GM002201	100	3e-64	ecl:EcolC_1554	K02774	PTS-Gat-EIIB, gatB	PTS system, galactitol-specific IIB component	2.7.1.69	Metabolism; Carbohydrate metabolism; Galactose metabolism [PATH:ko00052]Environmental Information Processing; Membrane transport; Phosphotransferase system (PTS) [PATH:ko02060]
F1GM002202	100	4e-109	ecl:EcolC_1553	K02773	PTS-Gat-EIIA, gatA	PTS system, galactitol-specific IIA component	2.7.1.69	Metabolism; Carbohydrate metabolism; Galactose metabolism [PATH:ko00052]Environmental Information Processing; Membrane transport; Phosphotransferase system (PTS) [PATH:ko02060]
F1GM002203	99.76	0	ecl:EcolC_1552	K00917	E2.7.1.144, lacC	tagatose 6-phosphate kinase	2.7.1.144	Metabolism; Carbohydrate metabolism; Galactose metabolism [PATH:ko00052]
F1GM002204	99.3	0	ebd:ECBD_1561	K08302	gatY, agaY	tagatose 1,6-diphosphate aldolase	4.1.2.40	Metabolism; Carbohydrate metabolism; Galactose metabolism [PATH:ko00052]
F1GM002205	100	0	sdy:SDY_2270	K01623	ALDO, fbaB	fructose-bisphosphate aldolase, class I	4.1.2.13	Metabolism; Carbohydrate metabolism; Glycolysis / Gluconeogenesis [PATH:ko00010]Metabolism; Carbohydrate metabolism; Pentose phosphate pathway [PATH:ko00030]Metabolism; Carbohydrate metabolism; Fructose and mannose metabolism [PATH:ko00051]Metabolism; Energy metabolism; Methane metabolism [PATH:ko00680]Metabolism; Energy metabolism; Carbon fixation in photosynthetic organisms [PATH:ko00710]Metabo…
F1GM002207	100	0	ecx:EcHS_A2235	K05521	draG	ADP-ribosylglycohydrolase	3.2.-.-	--
F1GM002210	98.18	0	ecc:c2629	K07273	acm	lysozyme	--	--
F1GM002211	100	0	sbc:SbBS512_E1135	K00941	thiD	hydroxymethylpyrimidine/phosphomethylpyrimidine kinase	2.7.1.49 2.7.4.7	Metabolism; Metabolism of cofactors and vitamins; Thiamine metabolism [PATH:ko00730]
F1GM002212	100	0	ebd:ECBD_1553	K00878	thiM	hydroxyethylthiazole kinase	2.7.1.50	Metabolism; Metabolism of cofactors and vitamins; Thiamine metabolism [PATH:ko00730]
F1GM002214	100	0	ecl:EcolC_1541	K08970	rcnA	nickel/cobalt exporter	--	--
F1GM002221	100	0	sbc:SbBS512_E0855	K03593	mrp	ATP-binding protein involved in chromosome partitioning	--	--
F1GM002222	100	0	ecl:EcolC_1533	K01874	MARS, metG	methionyl-tRNA synthetase	6.1.1.10	Metabolism; Metabolism of other amino acids; Selenocompound metabolism [PATH:ko00450]Genetic Information Processing; Translation; Aminoacyl-tRNA biosynthesis [PATH:ko00970]
F1GM002229	96.1	0	ecs:ECs2931	K07497	K07497	putative transposase	--	--
F1GM002232	100	9e-176	ebd:ECBD_1534	K02477	K02477	two-component system, LytT family, response regulator	--	--
F1GM002233	100	0	sfx:S2325	K02478	K02478	two-component system, LytT family, sensor kinase	2.7.13.3	--
F1GM002235	100	4e-167	sbc:SbBS512_E0845	K05846	ABC.BCP1.P	osmoprotectant transport system permease protein	--	Environmental Information Processing; Membrane transport; ABC transporters [PATH:ko02010]
F1GM002236	99.68	0	ecx:EcHS_A2264	K05847	ABC.BCP1.A	osmoprotectant transport system ATP-binding protein	--	Environmental Information Processing; Membrane transport; ABC transporters [PATH:ko02010]
F1GM002237	99.48	0	ebd:ECBD_1528	K05846	ABC.BCP1.P	osmoprotectant transport system permease protein	--	Environmental Information Processing; Membrane transport; ABC transporters [PATH:ko02010]
F1GM002238	100	0	ecx:EcHS_A2266	K05845	ABC.BCP1.S	osmoprotectant transport system substrate-binding protein	--	Environmental Information Processing; Membrane transport; ABC transporters [PATH:ko02010]
F1GM002239	100	0	ecx:EcHS_A2267	K05349	bglX	beta-glucosidase	3.2.1.21	Metabolism; Metabolism of other amino acids; Cyanoamino acid metabolism [PATH:ko00460]Metabolism; Carbohydrate metabolism; Starch and sucrose metabolism [PATH:ko00500]Metabolism; Biosynthesis of other secondary metabolites; Phenylpropanoid biosynthesis [PATH:ko00940]
F1GM002240	99.82	0	ecx:EcHS_A2268	K03777	dld	D-lactate dehydrogenase	1.1.1.28	Metabolism; Carbohydrate metabolism; Pyruvate metabolism [PATH:ko00620]
F1GM002241	100	0	ssn:SSON_2191	K07262	pbpG	D-alanyl-D-alanine endopeptidase (penicillin-binding protein 7)	3.4.21.-	--
F1GM002244	99.6	0	ebd:ECBD_1521	K00540	E1.-.-.-	--	--	--
F1GM002246	98.81	0	ecq:ECED1_2587	K05541	dusC	tRNA-dihydrouridine synthase C	1.-.-.-	--
F1GM002247	100	7e-90	eci:UTI89_C2414	K06518	cidA	holin-like protein	--	--
F1GM002249	100	0	sbc:SbBS512_E0828	K01489	E3.5.4.5, cdd	cytidine deaminase	3.5.4.5	Metabolism; Nucleotide metabolism; Pyrimidine metabolism [PATH:ko00240]Metabolism; Xenobiotics biodegradation and metabolism; Drug metabolism - other enzymes [PATH:ko00983]
F1GM002250	100	2e-177	sdy:SDY_2143	K03748	sanA	SanA protein	--	--
F1GM002253	64.16	0	ckl:CKL_2399	K00226	pyrD	dihydroorotate dehydrogenase (fumarate)	1.3.98.1	Metabolism; Nucleotide metabolism; Pyrimidine metabolism [PATH:ko00240]
F1GM002254	100	0	sbc:SbBS512_E0823	K10541	mglC	methyl-galactoside transport system permease protein	--	Environmental Information Processing; Membrane transport; ABC transporters [PATH:ko02010]
F1GM002255	100	0	ssn:SSON_2205	K10542	mglA	methyl-galactoside transport system ATP-binding protein	3.6.3.17	Environmental Information Processing; Membrane transport; ABC transporters [PATH:ko02010]
F1GM002256	100	0	sdy:SDY_2130	K10540	mglB	methyl-galactoside transport system substrate-binding protein	--	Environmental Information Processing; Membrane transport; ABC transporters [PATH:ko02010]Cellular Processes; Cell motility; Bacterial chemotaxis [PATH:ko02030]
F1GM002257	100	0	sfv:SFV_2226	K02529	lacI, galR	LacI family transcriptional regulator	--	--
F1GM002258	100	0	ecx:EcHS_A2286	K07148	K07148	uncharacterized protein	--	--
F1GM002259	100	1e-165	sdy:SDY_2127	K01495	E3.5.4.16, folE	GTP cyclohydrolase I	3.5.4.16	Metabolism; Metabolism of cofactors and vitamins; Folate biosynthesis [PATH:ko00790]
F1GM002260	100	0	sbc:SbBS512_E0812	K01070	frmB, ESD, fghA	S-formylglutathione hydrolase	3.1.2.12	Metabolism; Energy metabolism; Methane metabolism [PATH:ko00680]Metabolism; Overview; Carbon metabolism [PATH:ko01200]
F1GM002261	100	0	ecl:EcolC_1493	K02014	ABC.FEV.OM	iron complex outermembrane recepter protein	--	--
F1GM002262	100	0	sdy:SDY_2110	K11733	lysP	lysine-specific permease	--	--
F1GM002265	100	0	sbo:SBO_2168	K01151	nfo	deoxyribonuclease IV	3.1.21.2	Genetic Information Processing; Replication and repair; Base excision repair [PATH:ko03410]
F1GM002267	98.91	0	ecx:EcHS_A2297	K03317	TC.CNT	concentrative nucleoside transporter, CNT family	--	--
F1GM002268	100	0	ecl:EcolC_1486	K10213	rihB	ribosylpyrimidine nucleosidase	3.2.2.8	Metabolism; Nucleotide metabolism; Purine metabolism [PATH:ko00230]Metabolism; Nucleotide metabolism; Pyrimidine metabolism [PATH:ko00240]
F1GM002270	100	0	sbc:SbBS512_E0801	K03317	TC.CNT	concentrative nucleoside transporter, CNT family	--	--
F1GM002271	46.75	2e-79	pic:PICST_38766	K00924	E2.7.1.-	--	--	--
F1GM002273	100	0	sfv:SFV_2242	K02769	PTS-Fru-EIIB, fruA	PTS system, fructose-specific IIB component	2.7.1.69	Metabolism; Carbohydrate metabolism; Fructose and mannose metabolism [PATH:ko00051]Environmental Information Processing; Membrane transport; Phosphotransferase system (PTS) [PATH:ko02060]
F1GM002274	100	0	sdy:SDY_2316	K00882	E2.7.1.56, fruK	1-phosphofructokinase	2.7.1.56	Metabolism; Carbohydrate metabolism; Fructose and mannose metabolism [PATH:ko00051]
F1GM002275	100	0	ecl:EcolC_1479	K02768	PTS-Fru-EIIA, fruB	PTS system, fructose-specific IIA component	2.7.1.69	Metabolism; Carbohydrate metabolism; Fructose and mannose metabolism [PATH:ko00051]Environmental Information Processing; Membrane transport; Phosphotransferase system (PTS) [PATH:ko02060]
F1GM002276	100	0	ebd:ECBD_1488	K03291	MFS.SET	MFS transporter, SET family, sugar efflux transporter	--	--
F1GM002277	98.39	2e-39	eci:UTI89_C2447	K06940	K06940	--	--	--
F1GM002278	100	2e-138	sdy:SDY_0908	K02356	efp	elongation factor P	--	--
F1GM002279	100	0	ecl:EcolC_1475	K00540	E1.-.-.-	--	--	--
F1GM002282	100	3e-139	sdy:SDY_0904	K13694	spr	lipoprotein Spr	--	--
F1GM002285	99.83	0	ecx:EcHS_A2315	K13893	yejA	microcin C transport system substrate-binding protein	--	Environmental Information Processing; Membrane transport; ABC transporters [PATH:ko02010]
F1GM002286	100	0	ssn:SSON_2234	K13894	yejB	microcin C transport system permease protein	--	Environmental Information Processing; Membrane transport; ABC transporters [PATH:ko02010]
F1GM002287	100	0	sbo:SBO_2145	K13895	yejE	microcin C transport system permease protein	--	Environmental Information Processing; Membrane transport; ABC transporters [PATH:ko02010]
F1GM002288	100	0	ecx:EcHS_A2318	K13896	yejF	microcin C transport system ATP-binding protein	--	Environmental Information Processing; Membrane transport; ABC transporters [PATH:ko02010]
F1GM002290	99.75	0	ebd:ECBD_1475	K07552	bcr	MFS transporter, DHA1 family, bicyclomycin/chloramphenicol resistance protein	--	--
F1GM002291	100	8e-173	sbo:SBO_2141	K06183	rsuA	ribosomal small subunit pseudouridine synthase A	5.4.99.12	--
F1GM002293	100	2e-64	sdy:SDY_0894	K02897	RP-L25, rplY	large subunit ribosomal protein L25	--	Genetic Information Processing; Translation; Ribosome [PATH:ko03010]
F1GM002294	100	0	ecl:EcolC_1461	K06899	ndpA	nucleoid-associated protein	--	--
F1GM002296	100	2e-48	sbc:SbBS512_E0770	K09904	K09904	hypothetical protein	--	--
F1GM002297	100	0	ebd:ECBD_1469	K07014	K07014	--	--	--
F1GM002298	43.94	3e-13	eic:NT01EI_2339	K12149	dinI	DNA-damage-inducible protein I	--	--
F1GM002331	96.55	2e-98	ecw:EcE24377A_0828	K14744	rzpD	putative Rz endopeptidase from lambdoid prophage DLP12	3.4.-.-	--
F1GM002332	94.3	7e-110	ecv:APECO1_4196	K01185	E3.2.1.17	lysozyme	3.2.1.17	--
F1GM002338	99.22	2e-91	sbc:SbBS512_E2155	K01160	rusA	crossover junction endodeoxyribonuclease RusA	3.1.22.4	--
F1GM002339	44.44	5e-18	hsm:HSM_0711	K01356	lexA	repressor LexA	3.4.21.88	--
F1GM002346	40.54	7e-10	tcx:Tcr_0858	K03503	DPO5D, umuD	DNA polymerase V	3.4.21.-	--
F1GM002350	98.31	7e-130	ecv:APECO1_2048	K06952	K06952	--	--	--
F1GM002359	100	4e-153	sdy:SDY_0885	K07685	narP	two-component system, NarL family, nitrate/nitrite response regulator NarP	--	Environmental Information Processing; Signal transduction; Two-component system [PATH:ko02020]
F1GM002360	100	0	sfv:SFV_2270	K02200	ccmH	cytochrome c-type biogenesis protein CcmH	--	--
F1GM002361	100	5e-135	sbc:SbBS512_E0746	K02199	ccmG, dsbE	cytochrome c biogenesis protein CcmG, thiol:disulfide interchange protein DsbE	--	--
F1GM002362	100	0	ebd:ECBD_1464	K02198	ccmF	cytochrome c-type biogenesis protein CcmF	--	--
F1GM002363	100	8e-116	sdy:SDY_0881	K02197	ccmE	cytochrome c-type biogenesis protein CcmE	--	--
F1GM002364	98.55	2e-42	sdy:SDY_0880	K02196	ccmD	heme exporter protein D	--	Environmental Information Processing; Membrane transport; ABC transporters [PATH:ko02010]
F1GM002365	100	3e-176	sfv:SFV_2275	K02195	ccmC	heme exporter protein C	--	Environmental Information Processing; Membrane transport; ABC transporters [PATH:ko02010]
F1GM002366	100	7e-148	sdy:SDY_0878	K02194	ccmB	heme exporter protein B	--	Environmental Information Processing; Membrane transport; ABC transporters [PATH:ko02010]
F1GM002367	100	9e-149	sbc:SbBS512_E0740	K02193	ccmA	heme exporter protein A	3.6.3.41	Environmental Information Processing; Membrane transport; ABC transporters [PATH:ko02010]
F1GM002368	100	2e-153	sbc:SbBS512_E0739	K02569	napC	cytochrome c-type protein NapC	--	--
F1GM002369	100	2e-111	ssn:SSON_2261	K02568	napB	cytochrome c-type protein NapB	--	Metabolism; Energy metabolism; Nitrogen metabolism [PATH:ko00910]
F1GM002370	100	0	ebd:ECBD_1456	K02574	napH	ferredoxin-type protein NapH	--	--
F1GM002371	100	2e-170	sdy:SDY_0873	K02573	napG	ferredoxin-type protein NapG	--	--
F1GM002372	100	0	ebw:BWG_1979	K02567	napA	periplasmic nitrate reductase NapA	1.7.99.4	Metabolism; Energy metabolism; Nitrogen metabolism [PATH:ko00910]
F1GM002373	100	3e-57	sbc:SbBS512_E0734	K02570	napD	periplasmic nitrate reductase NapD	--	--
F1GM002374	99.39	6e-120	efe:EFER_2298	K02572	napF	ferredoxin-type protein NapF	--	--
F1GM002375	99.41	7e-123	ecc:c2750	K08276	eco	ecotin	--	--
F1GM002376	99.82	0	ebw:BWG_1984	K00116	mqo	malate dehydrogenase (quinone)	1.1.5.4	Metabolism; Carbohydrate metabolism; Citrate cycle (TCA cycle) [PATH:ko00020]Metabolism; Carbohydrate metabolism; Pyruvate metabolism [PATH:ko00620]Metabolism; Overview; Carbon metabolism [PATH:ko01200]
F1GM002377	100	0	ebd:ECBD_1448	K06159	ABC.YOJI, yojI	putative ATP-binding cassette transporter	--	Environmental Information Processing; Membrane transport; ABC transporters [PATH:ko02010]
F1GM002378	100	1e-162	ebw:BWG_1986	K03919	alkB	alkylated DNA repair protein	1.14.11.-	--
F1GM002379	100	0	ebw:BWG_1987	K10778	ada	AraC family transcriptional regulator, regulatory protein of adaptative response / methylated-DNA-[protein]-cysteine methyltransferase	2.1.1.63	--
F1GM002380	100	0	ebd:ECBD_1445	K03734	apbE	thiamine biosynthesis lipoprotein	--	--
F1GM002381	99.73	0	ebw:BWG_1989	K09475	ompC	outer membrane pore protein C	--	Human Diseases; Drug resistance; beta-Lactam resistance [PATH:ko01501]Environmental Information Processing; Signal transduction; Two-component system [PATH:ko02020]
F1GM002382	100	0	ebw:BWG_1990	K07676	rcsD	two-component system, NarL family, sensor histidine kinase RcsD	2.7.13.3	Environmental Information Processing; Signal transduction; Two-component system [PATH:ko02020]
F1GM002383	100	2e-155	eci:UTI89_C2499	K07687	rcsB	two-component system, NarL family, captular synthesis response regulator RcsB	--	Environmental Information Processing; Signal transduction; Two-component system [PATH:ko02020]
F1GM002384	100	0	ebw:BWG_1992	K07677	rcsC	two-component system, NarL family, capsular synthesis sensor histidine kinase RcsC	2.7.13.3	Environmental Information Processing; Signal transduction; Two-component system [PATH:ko02020]
F1GM002385	100	0	ecx:EcHS_A2360	K07710	atoS	two-component system, NtrC family, sensor histidine kinase AtoS	2.7.13.3	Environmental Information Processing; Signal transduction; Two-component system [PATH:ko02020]
F1GM002386	100	0	ebd:ECBD_1439	K07714	atoC	two-component system, NtrC family, response regulator AtoC	--	Environmental Information Processing; Signal transduction; Two-component system [PATH:ko02020]
F1GM002387	100	9e-158	ssn:SSON_2280	K01034	atoD	acetate CoA-transferase alpha subunit	2.8.3.8	Metabolism; Amino acid metabolism; Lysine degradation [PATH:ko00310]Metabolism; Xenobiotics biodegradation and metabolism; Aminobenzoate degradation [PATH:ko00627]Metabolism; Carbohydrate metabolism; Propanoate metabolism [PATH:ko00640]Metabolism; Carbohydrate metabolism; Butanoate metabolism [PATH:ko00650]Environmental Information Processing; Signal transduction; Two-component system [PATH:ko020…
F1GM002388	100	3e-158	ebd:ECBD_1437	K01035	atoA	acetate CoA-transferase beta subunit	2.8.3.8	Metabolism; Amino acid metabolism; Lysine degradation [PATH:ko00310]Metabolism; Xenobiotics biodegradation and metabolism; Aminobenzoate degradation [PATH:ko00627]Metabolism; Carbohydrate metabolism; Propanoate metabolism [PATH:ko00640]Metabolism; Carbohydrate metabolism; Butanoate metabolism [PATH:ko00650]Environmental Information Processing; Signal transduction; Two-component system [PATH:ko020…
F1GM002389	100	0	ebd:ECBD_1436	K02106	atoE	short-chain fatty acids transporter	--	Environmental Information Processing; Signal transduction; Two-component system [PATH:ko02020]
F1GM002390	100	0	ebd:ECBD_1435	K00626	E2.3.1.9, atoB	acetyl-CoA C-acetyltransferase	2.3.1.9	Metabolism; Lipid metabolism; Fatty acid degradation [PATH:ko00071]Metabolism; Lipid metabolism; Synthesis and degradation of ketone bodies [PATH:ko00072]Metabolism; Amino acid metabolism; Valine, leucine and isoleucine degradation [PATH:ko00280]Metabolism; Amino acid metabolism; Lysine degradation [PATH:ko00310]Metabolism; Xenobiotics biodegradation and metabolism; Benzoate degradation [PATH:ko0…
F1GM002393	99.6	0	ecl:EcolC_1423	K06894	K06894	--	--	--
F1GM002394	100	1e-156	eok:G2583_2767	K09934	K09934	hypothetical protein	--	--
F1GM002396	100	0	ecm:EcSMS35_2379	K02469	gyrA	DNA gyrase subunit A	5.99.1.3	--
F1GM002397	100	1e-180	sdy:SDY_2424	K00568	ubiG	3-demethylubiquinone-9 3-methyltransferase	2.1.1.- 2.1.1.64	Metabolism; Metabolism of cofactors and vitamins; Ubiquinone and other terpenoid-quinone biosynthesis [PATH:ko00130]
F1GM002398	100	0	ebw:BWG_2005	K07279	K07279	hypothetical protein	--	--
F1GM002399	100	0	ssn:SSON_2293	K00525	E1.17.4.1A, nrdA, nrdE	ribonucleoside-diphosphate reductase alpha chain	1.17.4.1	Metabolism; Nucleotide metabolism; Purine metabolism [PATH:ko00230]Metabolism; Nucleotide metabolism; Pyrimidine metabolism [PATH:ko00240]
F1GM002400	99.49	0	ecm:EcSMS35_2386	K00526	E1.17.4.1B, nrdB, nrdF	ribonucleoside-diphosphate reductase beta chain	1.17.4.1	Metabolism; Nucleotide metabolism; Purine metabolism [PATH:ko00230]Metabolism; Nucleotide metabolism; Pyrimidine metabolism [PATH:ko00240]
F1GM002401	100	7e-57	sbc:SbBS512_E2616	K11107	yfaE	ferredoxin	--	--
F1GM002404	100	0	ecx:EcHS_A2379	K01126	E3.1.4.46, glpQ	glycerophosphoryl diester phosphodiesterase	3.1.4.46	Metabolism; Lipid metabolism; Glycerophospholipid metabolism [PATH:ko00564]
F1GM002405	100	0	ecl:EcolC_1411	K02445	glpT	MFS transporter, OPA family, glycerol-3-phosphate transporter	--	--
F1GM002406	100	0	sbc:SbBS512_E2623	K00111	glpA, glpD	glycerol-3-phosphate dehydrogenase	1.1.5.3	Metabolism; Lipid metabolism; Glycerophospholipid metabolism [PATH:ko00564]
F1GM002407	100	0	ecl:EcolC_1409	K00112	glpB	glycerol-3-phosphate dehydrogenase subunit B	1.1.5.3	Metabolism; Lipid metabolism; Glycerophospholipid metabolism [PATH:ko00564]
F1GM002408	100	0	ecl:EcolC_1408	K00113	glpC	glycerol-3-phosphate dehydrogenase subunit C	1.1.5.3	Metabolism; Lipid metabolism; Glycerophospholipid metabolism [PATH:ko00564]
F1GM002412	100	0	ebd:ECBD_1414	K12660	yfaU	2-dehydro-3-deoxy-L-rhamnonate aldolase	4.1.2.-	Metabolism; Carbohydrate metabolism; Fructose and mannose metabolism [PATH:ko00051]
F1GM002413	40.67	6e-90	avi:Avi_9121	K13021	ttuB	MFS transporter, ACS family, tartrate transporter	--	--
F1GM002414	99.75	0	ebr:ECB_02173	K12661	yfaW	L-rhamnonate dehydratase	4.2.1.90	Metabolism; Carbohydrate metabolism; Fructose and mannose metabolism [PATH:ko00051]
F1GM002417	100	0	ebd:ECBD_1410	K03742	cinA	competence/damage-inducible protein CinA	--	Metabolism; Metabolism of cofactors and vitamins; Nicotinate and nicotinamide metabolism [PATH:ko00760]
F1GM002419	100	9e-94	ebd:ECBD_1408	K12944	nudI	nucleoside triphosphatase	3.6.1.-	--
F1GM002421	100	0	ebr:ECB_02179	K07806	arnB, pmrH	UDP-4-amino-4-deoxy-L-arabinose-oxoglutarate aminotransferase	2.6.1.87	Metabolism; Carbohydrate metabolism; Amino sugar and nucleotide sugar metabolism [PATH:ko00520]Environmental Information Processing; Signal transduction; Two-component system [PATH:ko02020]
F1GM002422	100	0	sbo:SBO_2291	K10012	arnC, pmrF	undecaprenyl-phosphate 4-deoxy-4-formamido-L-arabinose transferase	2.7.8.30	Metabolism; Carbohydrate metabolism; Amino sugar and nucleotide sugar metabolism [PATH:ko00520]
F1GM002423	100	0	ebd:ECBD_1404	K10011	arnA, pmrI	UDP-4-amino-4-deoxy-L-arabinose formyltransferase / UDP-glucuronic acid dehydrogenase (UDP-4-keto-hexauronic acid decarboxylating)	2.1.2.13 1.1.1.305	Metabolism; Carbohydrate metabolism; Amino sugar and nucleotide sugar metabolism [PATH:ko00520]
F1GM002424	100	0	ssn:SSON_2317	K13014	arnD	undecaprenyl phosphate-alpha-L-ara4FN deformylase	3.5.-.-	--
F1GM002425	100	0	ebd:ECBD_1402	K07264	arnT, pmrK	4-amino-4-deoxy-L-arabinose transferase	2.-.-.-	--
F1GM002426	100	4e-73	sbc:SbBS512_E2634	K12962	arnE	undecaprenyl phosphate-alpha-L-ara4N flippase subunit ArnE	--	--
F1GM002427	100	5e-85	ssn:SSON_2319	K12963	arnF	undecaprenyl phosphate-alpha-L-ara4N flippase subunit ArnF	--	--
F1GM002429	100	0	ebd:ECBD_1398	K01911	menE	O-succinylbenzoic acid--CoA ligase	6.2.1.26	Metabolism; Metabolism of cofactors and vitamins; Ubiquinone and other terpenoid-quinone biosynthesis [PATH:ko00130]
F1GM002430	100	0	sdy:SDY_2457	K02549	menC	O-succinylbenzoate synthase	4.2.1.113	Metabolism; Metabolism of cofactors and vitamins; Ubiquinone and other terpenoid-quinone biosynthesis [PATH:ko00130]
F1GM002431	100	0	efe:EFER_0906	K01661	menB	naphthoate synthase	4.1.3.36	Metabolism; Metabolism of cofactors and vitamins; Ubiquinone and other terpenoid-quinone biosynthesis [PATH:ko00130]
F1GM002432	100	0	ebd:ECBD_1395	K08680	menH	2-succinyl-6-hydroxy-2,4-cyclohexadiene-1-carboxylate synthase	4.2.99.20	Metabolism; Metabolism of cofactors and vitamins; Ubiquinone and other terpenoid-quinone biosynthesis [PATH:ko00130]
F1GM002433	100	0	ebd:ECBD_1394	K02551	menD	2-succinyl-5-enolpyruvyl-6-hydroxy-3-cyclohexene-1-carboxylate synthase	2.2.1.9	Metabolism; Metabolism of cofactors and vitamins; Ubiquinone and other terpenoid-quinone biosynthesis [PATH:ko00130]
F1GM002434	99.54	0	ebd:ECBD_1393	K02552	menF	menaquinone-specific isochorismate synthase	5.4.4.2	Metabolism; Metabolism of cofactors and vitamins; Ubiquinone and other terpenoid-quinone biosynthesis [PATH:ko00130]Metabolism; Metabolism of terpenoids and polyketides; Biosynthesis of siderophore group nonribosomal peptides [PATH:ko01053]
F1GM002435	100	1e-67	sdy:SDY_2462	K05594	elaB	ElaB protein	--	--
F1GM002436	100	4e-112	sfv:SFV_2338	K02348	elaA	ElaA protein	--	--
F1GM002437	100	0	sfv:SFV_2339	K00784	rnz	ribonuclease Z	3.1.26.11	Genetic Information Processing; Translation; RNA transport [PATH:ko03013]
F1GM002439	100	0	ecx:EcHS_A2419	K07114	K07114	uncharacterized protein	--	--
F1GM002445	100	0	ebd:ECBD_1385	K00343	nuoN	NADH dehydrogenase I subunit N	1.6.5.3	Metabolism; Energy metabolism; Oxidative phosphorylation [PATH:ko00190]
F1GM002446	100	0	ebd:ECBD_1384	K00342	nuoM	NADH dehydrogenase I subunit M	1.6.5.3	Metabolism; Energy metabolism; Oxidative phosphorylation [PATH:ko00190]
F1GM002447	100	0	ebw:BWG_2052	K00341	nuoL	NADH dehydrogenase I subunit L	1.6.5.3	Metabolism; Energy metabolism; Oxidative phosphorylation [PATH:ko00190]
F1GM002448	100	5e-64	cro:ROD_26811	K00340	nuoK	NADH dehydrogenase I subunit K	1.6.5.3	Metabolism; Energy metabolism; Oxidative phosphorylation [PATH:ko00190]
F1GM002449	100	2e-129	sdy:SDY_2476	K00339	nuoJ	NADH dehydrogenase I subunit J	1.6.5.3	Metabolism; Energy metabolism; Oxidative phosphorylation [PATH:ko00190]
F1GM002450	100	2e-132	sbc:SbBS512_E2657	K00338	nuoI	NADH dehydrogenase I subunit I	1.6.5.3	Metabolism; Energy metabolism; Oxidative phosphorylation [PATH:ko00190]
F1GM002451	100	0	sdy:SDY_2478	K00337	nuoH	NADH dehydrogenase I subunit H	1.6.5.3	Metabolism; Energy metabolism; Oxidative phosphorylation [PATH:ko00190]
F1GM002452	100	0	ecd:ECDH10B_2445	K00336	nuoG	NADH dehydrogenase I subunit G	1.6.5.3	Metabolism; Energy metabolism; Oxidative phosphorylation [PATH:ko00190]
F1GM002453	100	0	sdy:SDY_2480	K00335	nuoF	NADH dehydrogenase I subunit F	1.6.5.3	Metabolism; Energy metabolism; Oxidative phosphorylation [PATH:ko00190]
F1GM002454	100	1e-123	sbc:SbBS512_E2661	K00334	nuoE	NADH dehydrogenase I subunit E	1.6.5.3	Metabolism; Energy metabolism; Oxidative phosphorylation [PATH:ko00190]
F1GM002455	100	0	ecd:ECDH10B_2448	K13378	nuoCD	NADH dehydrogenase I subunit C/D	1.6.5.3	Metabolism; Energy metabolism; Oxidative phosphorylation [PATH:ko00190]
F1GM002456	100	2e-165	sbc:SbBS512_E2663	K00331	nuoB	NADH dehydrogenase I subunit B	1.6.5.3	Metabolism; Energy metabolism; Oxidative phosphorylation [PATH:ko00190]
F1GM002457	100	2e-101	sdy:SDY_2484	K00330	nuoA	NADH dehydrogenase I subunit A	1.6.5.3	Metabolism; Energy metabolism; Oxidative phosphorylation [PATH:ko00190]
F1GM002459	100	0	sbc:SbBS512_E2666	K14260	alaA	alanine-synthesizing transaminase	2.6.1.66 2.6.1.2	Metabolism; Amino acid metabolism; Alanine, aspartate and glutamate metabolism [PATH:ko00250]Metabolism; Amino acid metabolism; Valine, leucine and isoleucine biosynthesis [PATH:ko00290]Metabolism; Overview; 2-Oxocarboxylic acid metabolism [PATH:ko01210]Metabolism; Overview; Biosynthesis of amino acids [PATH:ko01230]
F1GM002460	100	5e-147	ebw:BWG_2065	K08722	yfbR	5'-nucleotidase	3.1.3.5	--
F1GM002462	99.54	9e-156	ecl:EcolC_1359	K01112	E3.1.3.-	--	--	Metabolism; Carbohydrate metabolism; Fructose and mannose metabolism [PATH:ko00051]
F1GM002463	100	6e-123	ecv:APECO1_4270	K09161	K09161	hypothetical protein	--	--
F1GM002464	100	7e-109	sdy:SDY_2491	K09899	K09899	hypothetical protein	--	--
F1GM002466	100	0	sbc:SbBS512_E2672	K00925	ackA	acetate kinase	2.7.2.1	Metabolism; Metabolism of other amino acids; Taurine and hypotaurine metabolism [PATH:ko00430]Metabolism; Carbohydrate metabolism; Pyruvate metabolism [PATH:ko00620]Metabolism; Carbohydrate metabolism; Propanoate metabolism [PATH:ko00640]Metabolism; Energy metabolism; Methane metabolism [PATH:ko00680]Metabolism; Energy metabolism; Carbon fixation pathways in prokaryotes [PATH:ko00720]Metabolism; …
F1GM002467	100	0	sbc:SbBS512_E2673	K13788	pta	phosphate acetyltransferase	2.3.1.8	Metabolism; Metabolism of other amino acids; Taurine and hypotaurine metabolism [PATH:ko00430]Metabolism; Carbohydrate metabolism; Pyruvate metabolism [PATH:ko00620]Metabolism; Carbohydrate metabolism; Propanoate metabolism [PATH:ko00640]Metabolism; Energy metabolism; Methane metabolism [PATH:ko00680]Metabolism; Energy metabolism; Carbon fixation pathways in prokaryotes [PATH:ko00720]Metabolism; …
F1GM002469	100	3e-132	sbc:SbBS512_E2675	K01554	E3.6.-.-	--	--	--
F1GM002470	100	4e-133	sbo:SBO_2335	K07095	K07095	--	--	--
F1GM002471	53.37	2e-64	bur:Bcep18194_B2348	K00799	E2.5.1.18, gst	glutathione S-transferase	2.5.1.18	Metabolism; Metabolism of other amino acids; Glutathione metabolism [PATH:ko00480]Metabolism; Xenobiotics biodegradation and metabolism; Metabolism of xenobiotics by cytochrome P450 [PATH:ko00980]Metabolism; Xenobiotics biodegradation and metabolism; Drug metabolism - cytochrome P450 [PATH:ko00982]Human Diseases; Cancers; Chemical carcinogenesis [PATH:ko05204]
F1GM002472	100	2e-160	sbc:SbBS512_E2678	K00799	E2.5.1.18, gst	glutathione S-transferase	2.5.1.18	Metabolism; Metabolism of other amino acids; Glutathione metabolism [PATH:ko00480]Metabolism; Xenobiotics biodegradation and metabolism; Metabolism of xenobiotics by cytochrome P450 [PATH:ko00980]Metabolism; Xenobiotics biodegradation and metabolism; Drug metabolism - cytochrome P450 [PATH:ko00982]Human Diseases; Cancers; Chemical carcinogenesis [PATH:ko05204]
F1GM002473	100	9e-84	sdy:SDY_2500	K07589	folX	D-erythro-7,8-dihydroneopterin triphosphate epimerase	5.-.-.-	--
F1GM002474	100	0	ebd:ECBD_1355	K07071	K07071	--	--	--
F1GM002476	100	0	ebd:ECBD_1353	K10017	hisP	histidine transport system ATP-binding protein	3.6.3.21	Environmental Information Processing; Membrane transport; ABC transporters [PATH:ko02010]
F1GM002477	99.58	5e-173	sdy:SDY_2506	K10015	hisM	histidine transport system permease protein	--	Environmental Information Processing; Membrane transport; ABC transporters [PATH:ko02010]
F1GM002478	100	3e-162	ebd:ECBD_1351	K10016	hisQ	histidine transport system permease protein	--	Environmental Information Processing; Membrane transport; ABC transporters [PATH:ko02010]
F1GM002479	100	0	sbc:SbBS512_E2687	K10014	hisJ	histidine transport system substrate-binding protein	--	Environmental Information Processing; Membrane transport; ABC transporters [PATH:ko02010]
F1GM002480	100	0	ebd:ECBD_1349	K10013	ABC.ARG.S, argT	lysine/arginine/ornithine transport system substrate-binding protein	--	Environmental Information Processing; Membrane transport; ABC transporters [PATH:ko02010]
F1GM002481	100	5e-136	sdy:SDY_2510	K03186	ubiX	3-octaprenyl-4-hydroxybenzoate carboxy-lyase UbiX	4.1.1.-	Metabolism; Metabolism of cofactors and vitamins; Ubiquinone and other terpenoid-quinone biosynthesis [PATH:ko00130]
F1GM002482	100	0	sbc:SbBS512_E2690	K00764	E2.4.2.14, purF	amidophosphoribosyltransferase	2.4.2.14	Metabolism; Nucleotide metabolism; Purine metabolism [PATH:ko00230]Metabolism; Amino acid metabolism; Alanine, aspartate and glutamate metabolism [PATH:ko00250]
F1GM002483	100	2e-111	sdy:SDY_2512	K03558	cvpA	membrane protein required for colicin V production	--	--
F1GM002484	100	3e-145	sbc:SbBS512_E2692	K03749	dedD	DedD protein	--	--
F1GM002485	100	0	ebd:ECBD_1344	K11754	folC	dihydrofolate synthase / folylpolyglutamate synthase	6.3.2.12 6.3.2.17	Metabolism; Metabolism of cofactors and vitamins; Folate biosynthesis [PATH:ko00790]
F1GM002486	100	0	efe:EFER_0847	K01963	accD	acetyl-CoA carboxylase carboxyl transferase subunit beta	6.4.1.2	Metabolism; Lipid metabolism; Fatty acid biosynthesis [PATH:ko00061]Metabolism; Metabolism of terpenoids and polyketides; Tetracycline biosynthesis [PATH:ko00253]Metabolism; Carbohydrate metabolism; Pyruvate metabolism [PATH:ko00620]Metabolism; Carbohydrate metabolism; Propanoate metabolism [PATH:ko00640]Metabolism; Energy metabolism; Carbon fixation pathways in prokaryotes [PATH:ko00720]Metaboli…
F1GM002487	100	7e-158	ebd:ECBD_1342	K03975	dedA	membrane-associated protein	--	--
F1GM002488	100	0	ebd:ECBD_1341	K06173	truA	tRNA pseudouridine synthase A	5.4.99.12	--
F1GM002489	100	0	ebd:ECBD_1340	K00133	E1.2.1.11, asd	aspartate-semialdehyde dehydrogenase	1.2.1.11	Metabolism; Amino acid metabolism; Glycine, serine and threonine metabolism [PATH:ko00260]Metabolism; Amino acid metabolism; Cysteine and methionine metabolism [PATH:ko00270]Metabolism; Amino acid metabolism; Lysine biosynthesis [PATH:ko00300]Metabolism; Overview; 2-Oxocarboxylic acid metabolism [PATH:ko01210]Metabolism; Overview; Biosynthesis of amino acids [PATH:ko01230]
F1GM002490	99.74	0	ebd:ECBD_1339	K03473	pdxB	erythronate-4-phosphate dehydrogenase	1.1.1.290	Metabolism; Metabolism of cofactors and vitamins; Vitamin B6 metabolism [PATH:ko00750]
F1GM002493	100	0	sbo:SBO_2360	K00647	fabB	3-oxoacyl-[acyl-carrier-protein] synthase I	2.3.1.41	Metabolism; Lipid metabolism; Fatty acid biosynthesis [PATH:ko00061]Metabolism; Metabolism of cofactors and vitamins; Biotin metabolism [PATH:ko00780]Metabolism; Overview; Fatty acid metabolism [PATH:ko01212]
F1GM002494	52.99	0	vfi:VF_1701	K00599	E2.1.1.-	--	--	--
F1GM002496	100	9e-137	sdy:SDY_2525	K09906	K09906	hypothetical protein	--	--
F1GM002497	100	0	sbc:SbBS512_E2705	K07090	K07090	--	--	--
F1GM002498	100	0	sfv:SFV_2397	K07261	mepA	penicillin-insensitive murein endopeptidase	3.4.24.-	--
F1GM002499	100	0	ecx:EcHS_A2481	K01736	E4.2.3.5, aroC	chorismate synthase	4.2.3.5	Metabolism; Amino acid metabolism; Phenylalanine, tyrosine and tryptophan biosynthesis [PATH:ko00400]Metabolism; Overview; Biosynthesis of amino acids [PATH:ko01230]
F1GM002500	99.68	0	ecx:EcHS_A2482	K07320	prmB	putative adenine-specific DNA-methyltransferase	2.1.1.72	--
F1GM002506	42.13	3e-62	eci:UTI89_C4892	K12519	papD	chaperone protein PapD	--	--
F1GM002507	44.6	0	etr:ETAE_2252	K12518	papC	outer membrane usher protein PapC	--	--
F1GM002509	100	1e-116	sbc:SbBS512_E2719	K08296	sixA	phosphohistidine phosphatase	3.1.3.-	--
F1GM002510	100	0	ebw:BWG_2113	K01782	fadJ	3-hydroxyacyl-CoA dehydrogenase / enoyl-CoA hydratase / 3-hydroxybutyryl-CoA epimerase	1.1.1.35 4.2.1.17 5.1.2.3	Metabolism; Lipid metabolism; Fatty acid degradation [PATH:ko00071]Metabolism; Amino acid metabolism; Valine, leucine and isoleucine degradation [PATH:ko00280]Metabolism; Metabolism of terpenoids and polyketides; Geraniol degradation [PATH:ko00281]Metabolism; Amino acid metabolism; Lysine degradation [PATH:ko00310]Metabolism; Amino acid metabolism; Tryptophan metabolism [PATH:ko00380]Metabolism; …
F1GM002511	100	0	ebd:ECBD_1318	K00632	E2.3.1.16, fadA	acetyl-CoA acyltransferase	2.3.1.16	Metabolism; Lipid metabolism; Fatty acid degradation [PATH:ko00071]Metabolism; Amino acid metabolism; Valine, leucine and isoleucine degradation [PATH:ko00280]Metabolism; Metabolism of terpenoids and polyketides; Geraniol degradation [PATH:ko00281]Metabolism; Xenobiotics biodegradation and metabolism; Benzoate degradation [PATH:ko00362]Metabolism; Lipid metabolism; alpha-Linolenic acid metabolism…
F1GM002513	100	0	ebr:ECB_02268	K06076	fadL	long-chain fatty acid transport protein	--	--
F1GM002515	100	0	sdy:SDY_2550	K04754	vacJ	lipoprotein	--	--
F1GM002518	100	0	ecr:ECIAI1_2426	K02532	lacY	MFS transporter, OHS family, lactose permease	--	--
F1GM002519	100	0	eck:EC55989_2655	K00847	E2.7.1.4, scrK	fructokinase	2.7.1.4	Metabolism; Carbohydrate metabolism; Fructose and mannose metabolism [PATH:ko00051]Metabolism; Carbohydrate metabolism; Starch and sucrose metabolism [PATH:ko00500]Metabolism; Carbohydrate metabolism; Amino sugar and nucleotide sugar metabolism [PATH:ko00520]
F1GM002520	100	0	eck:EC55989_2656	K01193	E3.2.1.26, sacA	beta-fructofuranosidase	3.2.1.26	Metabolism; Carbohydrate metabolism; Galactose metabolism [PATH:ko00052]Metabolism; Carbohydrate metabolism; Starch and sucrose metabolism [PATH:ko00500]
F1GM002523	100	0	eck:EC55989_2659	K01753	dsdA	D-serine dehydratase	4.3.1.18	Metabolism; Amino acid metabolism; Glycine, serine and threonine metabolism [PATH:ko00260]
F1GM002524	100	0	sbo:SBO_2393	K07786	emrY	MFS transporter, multidrug resistance protein Y	--	Environmental Information Processing; Signal transduction; Two-component system [PATH:ko02020]
F1GM002525	99.74	0	ebd:ECBD_1304	K07797	emrK	multidrug resistance protein K	--	Environmental Information Processing; Signal transduction; Two-component system [PATH:ko02020]
F1GM002526	100	3e-149	sdy:SDY_4477	K07690	evgA, bvgA	two-component system, NarL family, response regulator EvgA	--	Environmental Information Processing; Signal transduction; Two-component system [PATH:ko02020]Human Diseases; Infectious diseases; Pertussis [PATH:ko05133]
F1GM002527	100	0	eck:EC55989_2663	K07679	evgS, bvgS	two-component system, NarL family, sensor histidine kinase EvgS	2.7.13.3	Environmental Information Processing; Signal transduction; Two-component system [PATH:ko02020]Human Diseases; Infectious diseases; Pertussis [PATH:ko05133]
F1GM002528	43.47	4e-110	amt:Amet_0692	K07749	frc	formyl-CoA transferase	2.8.3.16	--
F1GM002529	100	0	sdy:SDY_2570	K07088	K07088	--	--	--
F1GM002530	99.82	0	ecl:EcolC_1296	K01577	oxc	oxalyl-CoA decarboxylase	4.1.1.8	Metabolism; Carbohydrate metabolism; Glyoxylate and dicarboxylate metabolism [PATH:ko00630]
F1GM002531	100	0	sbo:SBO_2400	K07749	frc	formyl-CoA transferase	2.8.3.16	--
F1GM002535	100	0	sfv:SFV_2436	K12974	lpxP	palmitoleoyl transferase	2.3.1.-	--
F1GM002536	100	0	ebd:ECBD_1293	K14261	alaC	alanine-synthesizing transaminase	2.6.1.-	--
F1GM002537	100	0	sbo:SBO_2406	K02478	K02478	two-component system, LytT family, sensor kinase	2.7.13.3	--
F1GM002538	99.2	0	ect:ECIAI39_2525	K02477	K02477	two-component system, LytT family, response regulator	--	--
F1GM002541	100	0	ecx:EcHS_A2520	K08483	PTS-EI.PTSI, ptsI	phosphotransferase system, enzyme I, PtsI	2.7.3.9	Environmental Information Processing; Membrane transport; Phosphotransferase system (PTS) [PATH:ko02060]
F1GM002543	100	0	ecl:EcolC_1284	K08326	ypdF	aminopeptidase	3.4.11.-	--
F1GM002544	100	0	ebd:ECBD_1286	K11203	PTS-Fru2-EIIC	PTS system, fructose-specific IIC-like component	--	--
F1GM002545	100	2e-73	eci:UTI89_C2719	K11202	PTS-Fru2-EIIB	PTS system, fructose-specific IIB-like component	2.7.1.69	--
F1GM002546	100	0	ebd:ECBD_1284	K00845	glk	glucokinase	2.7.1.2	Metabolism; Carbohydrate metabolism; Glycolysis / Gluconeogenesis [PATH:ko00010]Metabolism; Carbohydrate metabolism; Galactose metabolism [PATH:ko00052]Metabolism; Carbohydrate metabolism; Starch and sucrose metabolism [PATH:ko00500]Metabolism; Carbohydrate metabolism; Amino sugar and nucleotide sugar metabolism [PATH:ko00520]Metabolism; Biosynthesis of other secondary metabolites; Streptomycin b…
F1GM002549	100	0	sbc:SbBS512_E2760	K03322	mntH	manganese transport protein	--	--
F1GM002550	100	0	sdy:SDY_2593	K11535	nupC	nucleoside transport protein	--	--
F1GM002557	100	0	sfx:S2605	K01885	EARS, gltX	glutamyl-tRNA synthetase	6.1.1.17	Metabolism; Metabolism of cofactors and vitamins; Porphyrin and chlorophyll metabolism [PATH:ko00860]Genetic Information Processing; Translation; Aminoacyl-tRNA biosynthesis [PATH:ko00970]
F1GM002560	100	0	ebw:BWG_2167	K11537	xapB	MFS transporter, NHS family, xanthosine permease	--	--
F1GM002561	100	0	eck:EC55989_2696	K03815	xapA	xanthosine phosphorylase	2.4.2.-	Metabolism; Nucleotide metabolism; Purine metabolism [PATH:ko00230]
F1GM002564	100	0	ebd:ECBD_1273	K14347				--
F1GM002565	100	1e-45	efe:EFER_0764	K09954	K09954	hypothetical protein	--	--
F1GM002566	100	0	ecl:EcolC_1267	K01972	E6.5.1.2, ligA, ligB	DNA ligase (NAD+)	6.5.1.2	Genetic Information Processing; Replication and repair; DNA replication [PATH:ko03030]Genetic Information Processing; Replication and repair; Base excision repair [PATH:ko03410]Genetic Information Processing; Replication and repair; Nucleotide excision repair [PATH:ko03420]Genetic Information Processing; Replication and repair; Mismatch repair [PATH:ko03430]
F1GM002567	100	0	ecl:EcolC_1266	K03528	zipA	cell division protein ZipA	--	--
F1GM002568	100	0	sbc:SbBS512_E2767	K06203	cysZ	CysZ protein	--	--
F1GM002569	100	0	sbc:SbBS512_E2766	K01738	cysK	cysteine synthase A	2.5.1.47	Metabolism; Amino acid metabolism; Cysteine and methionine metabolism [PATH:ko00270]Metabolism; Energy metabolism; Sulfur metabolism [PATH:ko00920]Metabolism; Overview; Carbon metabolism [PATH:ko01200]Metabolism; Overview; Biosynthesis of amino acids [PATH:ko01230]
F1GM002570	100	3e-55	cro:ROD_23741	K02784	PTS-HPR.PTSH, ptsH	phosphocarrier protein HPr	--	Environmental Information Processing; Membrane transport; Phosphotransferase system (PTS) [PATH:ko02060]
F1GM002571	100	0	ebw:BWG_2178	K08483	PTS-EI.PTSI, ptsI	phosphotransferase system, enzyme I, PtsI	2.7.3.9	Environmental Information Processing; Membrane transport; Phosphotransferase system (PTS) [PATH:ko02060]
F1GM002572	100	6e-114	ssn:SSON_2506	K02777	PTS-Glc-EIIA, crr	PTS system, glucose-specific IIA component	2.7.1.69	Metabolism; Carbohydrate metabolism; Glycolysis / Gluconeogenesis [PATH:ko00010]Metabolism; Carbohydrate metabolism; Starch and sucrose metabolism [PATH:ko00500]Metabolism; Carbohydrate metabolism; Amino sugar and nucleotide sugar metabolism [PATH:ko00520]Environmental Information Processing; Membrane transport; Phosphotransferase system (PTS) [PATH:ko02060]
F1GM002573	100	0	ebd:ECBD_1263	K00868	pdxK, pdxY	pyridoxine kinase	2.7.1.35	Metabolism; Metabolism of cofactors and vitamins; Vitamin B6 metabolism [PATH:ko00750]
F1GM002576	100	0	ebw:BWG_2183	K12339	cysM	cysteine synthase B	2.5.1.47	Metabolism; Amino acid metabolism; Cysteine and methionine metabolism [PATH:ko00270]Metabolism; Energy metabolism; Sulfur metabolism [PATH:ko00920]Metabolism; Overview; Carbon metabolism [PATH:ko01200]Metabolism; Overview; Biosynthesis of amino acids [PATH:ko01230]
F1GM002577	100	0	sbo:SBO_2447	K02045	cysA	sulfate transport system ATP-binding protein	3.6.3.25	Metabolism; Energy metabolism; Sulfur metabolism [PATH:ko00920]Environmental Information Processing; Membrane transport; ABC transporters [PATH:ko02010]
F1GM002578	100	0	sbc:SbBS512_E2795	K02047	cysW	sulfate transport system permease protein	--	Metabolism; Energy metabolism; Sulfur metabolism [PATH:ko00920]Environmental Information Processing; Membrane transport; ABC transporters [PATH:ko02010]
F1GM002579	100	0	sbc:SbBS512_E2796	K02046	cysU	sulfate transport system permease protein	--	Metabolism; Energy metabolism; Sulfur metabolism [PATH:ko00920]Environmental Information Processing; Membrane transport; ABC transporters [PATH:ko02010]
F1GM002580	100	0	ecr:ECIAI1_2482	K02048	cysP, sbp	sulfate transport system substrate-binding protein	--	Metabolism; Energy metabolism; Sulfur metabolism [PATH:ko00920]Environmental Information Processing; Membrane transport; ABC transporters [PATH:ko02010]
F1GM002581	100	0	sbc:SbBS512_E2798	K00540	E1.-.-.-	--	--	--
F1GM002583	100	0	ecl:EcolC_1251	K07106	murQ	N-acetylmuramic acid 6-phosphate etherase	4.2.-.-	Metabolism; Carbohydrate metabolism; Amino sugar and nucleotide sugar metabolism [PATH:ko00520]
F1GM002584	99.79	0	ecl:EcolC_1250	K11191	PTS-Mur-EIIB, murP	PTS system, N-acetylmuramic acid-specific IIB component	2.7.1.69	Metabolism; Carbohydrate metabolism; Amino sugar and nucleotide sugar metabolism [PATH:ko00520]Environmental Information Processing; Membrane transport; Phosphotransferase system (PTS) [PATH:ko02060]
F1GM002585	43.83	1e-100	pat:Patl_4160	K01447	E3.5.1.28A, cwlA, xlyA, xlyB	N-acetylmuramoyl-L-alanine amidase	3.5.1.28	--
F1GM002586	100	0	sbo:SBO_2456	K07223	K07223	putative iron-dependent peroxidase	--	--
F1GM002589	41.43	1e-29	bxe:Bxe_A0826	K00680	E2.3.1.-	--	--	Metabolism; Amino acid metabolism; Tyrosine metabolism [PATH:ko00350]Metabolism; Xenobiotics biodegradation and metabolism; Benzoate degradation [PATH:ko00362]Metabolism; Xenobiotics biodegradation and metabolism; Aminobenzoate degradation [PATH:ko00627]Metabolism; Xenobiotics biodegradation and metabolism; Ethylbenzene degradation [PATH:ko00642]Metabolism; Metabolism of terpenoids and polyketide…
F1GM002590	100	0	ebd:ECBD_1247	K01448	E3.5.1.28B, amiA, amiB, amiC	N-acetylmuramoyl-L-alanine amidase	3.5.1.28	--
F1GM002591	100	0	ecl:EcolC_1243	K00228	hemF, CPOX	coproporphyrinogen III oxidase	1.3.3.3	Metabolism; Metabolism of cofactors and vitamins; Porphyrin and chlorophyll metabolism [PATH:ko00860]
F1GM002592	100	0	ebd:ECBD_1245	K04033	eutR	AraC family transcriptional regulator, ethanolamine operon transcriptional activator	--	--
F1GM002593	99.4	3e-117	sbc:SbBS512_E2810	K04025	eutK	ethanolamine utilization protein EutK	--	--
F1GM002594	100	4e-149	ebw:BWG_2201	K04026	eutL	ethanolamine utilization protein EutL	--	--
F1GM002595	100	0	ecz:ECS88_2628	K03736	eutC	ethanolamine ammonia-lyase small subunit	4.3.1.7	Metabolism; Lipid metabolism; Glycerophospholipid metabolism [PATH:ko00564]
F1GM002596	100	0	sbc:SbBS512_E2816	K03735	eutB	ethanolamine ammonia-lyase large subunit	4.3.1.7	Metabolism; Lipid metabolism; Glycerophospholipid metabolism [PATH:ko00564]
F1GM002597	99.79	0	ebw:BWG_2213	K04019	eutA	ethanolamine utilization protein EutA	--	Metabolism; Lipid metabolism; Glycerophospholipid metabolism [PATH:ko00564]
F1GM002598	100	0	ecl:EcolC_1225	K04023	eutH	ethanolamine transporter	--	--
F1GM002599	100	0	ebw:BWG_2215	K04022	eutG	alcohol dehydrogenase	--	Metabolism; Carbohydrate metabolism; Glycolysis / Gluconeogenesis [PATH:ko00010]
F1GM002600	100	0	ecy:ECSE_2735	K04024	eutJ	ethanolamine utilization protein EutJ	--	--
F1GM002601	100	0	ebw:BWG_2217	K04021	eutE	aldehyde dehydrogenase	--	Metabolism; Carbohydrate metabolism; Pyruvate metabolism [PATH:ko00620]
F1GM002602	100	1e-63	sbc:SbBS512_E2822	K04028	eutN	ethanolamine utilization protein EutN	--	--
F1GM002603	100	2e-74	ecl:EcolC_1220	K04027	eutM	ethanolamine utilization protein EutM	--	--
F1GM002604	100	0	ebd:ECBD_1232	K04020	eutD	phosphotransacetylase	--	Metabolism; Carbohydrate metabolism; Pyruvate metabolism [PATH:ko00620]
F1GM002605	100	0	eck:EC55989_2739	K04032	eutT	ethanolamine utilization cobalamin adenosyltransferase	2.5.1.17	Metabolism; Metabolism of cofactors and vitamins; Porphyrin and chlorophyll metabolism [PATH:ko00860]
F1GM002606	99.57	1e-172	ecl:EcolC_1217	K04030	eutQ	ethanolamine utilization protein EutQ	--	--
F1GM002607	100	9e-117	ecl:EcolC_1216	K04029	eutP	ethanolamine utilization protein EutP	--	--
F1GM002608	100	9e-76	efe:EFER_0717	K04031	eutS	ethanolamine utilization protein EutS	--	--
F1GM002609	100	0	ecl:EcolC_1214	K00029	E1.1.1.40, maeB	malate dehydrogenase (oxaloacetate-decarboxylating)(NADP+)	1.1.1.40	Metabolism; Carbohydrate metabolism; Pyruvate metabolism [PATH:ko00620]Metabolism; Energy metabolism; Carbon fixation in photosynthetic organisms [PATH:ko00710]Metabolism; Overview; Carbon metabolism [PATH:ko01200]
F1GM002610	100	0	ebd:ECBD_1226	K00616	E2.2.1.2, talA, talB	transaldolase	2.2.1.2	Metabolism; Carbohydrate metabolism; Pentose phosphate pathway [PATH:ko00030]Metabolism; Overview; Carbon metabolism [PATH:ko01200]Metabolism; Overview; Biosynthesis of amino acids [PATH:ko01230]
F1GM002611	100	0	ebd:ECBD_1225	K00615	E2.2.1.1, tktA, tktB	transketolase	2.2.1.1	Metabolism; Carbohydrate metabolism; Pentose phosphate pathway [PATH:ko00030]Metabolism; Energy metabolism; Carbon fixation in photosynthetic organisms [PATH:ko00710]Metabolism; Metabolism of terpenoids and polyketides; Biosynthesis of ansamycins [PATH:ko01051]Metabolism; Overview; Carbon metabolism [PATH:ko01200]Metabolism; Overview; Biosynthesis of amino acids [PATH:ko01230]
F1GM002613	100	5e-140	ebd:ECBD_1223	K12945	nudK	GDP-mannose pyrophosphatase NudK	3.6.1.-	--
F1GM002614	67.03	0	rah:Rahaq_3957	K00266	gltD	glutamate synthase (NADPH/NADH) small chain	1.4.1.13 1.4.1.14	Metabolism; Amino acid metabolism; Alanine, aspartate and glutamate metabolism [PATH:ko00250]Metabolism; Energy metabolism; Nitrogen metabolism [PATH:ko00910]Metabolism; Overview; Biosynthesis of amino acids [PATH:ko01230]
F1GM002615	99.47	0	ecv:APECO1_4088	K07674	narQ	two-component system, NarL family, nitrate/nitrite sensor histidine kinase NarQ	2.7.13.3	Environmental Information Processing; Signal transduction; Two-component system [PATH:ko02020]
F1GM002616	100	0	ebd:ECBD_1220	K03296	TC.HAE1	hydrophobic/amphiphilic exporter-1 (mainly G- bacteria), HAE1 family	--	--
F1GM002617	50	6e-38	mms:mma_2071	K00537	ARSC1, arsC	arsenate reductase	1.20.4.1	--
F1GM002618	100	0	sbo:SBO_2488	K01439	dapE	succinyl-diaminopimelate desuccinylase	3.5.1.18	Metabolism; Amino acid metabolism; Lysine biosynthesis [PATH:ko00300]Metabolism; Overview; Biosynthesis of amino acids [PATH:ko01230]
F1GM002620	99.57	7e-170	ebd:ECBD_1216	K06999	K06999	--	--	--
F1GM002621	100	0	ebd:ECBD_1215	K06957	tmcA	tRNA(Met) cytidine acetyltransferase	2.3.1.-	--
F1GM002622	100	0	sfv:SFV_2520	K07054	K07054	--	--	--
F1GM002623	100	7e-175	ecv:APECO1_4081	K01923	purC	phosphoribosylaminoimidazole-succinocarboxamide synthase	6.3.2.6	Metabolism; Nucleotide metabolism; Purine metabolism [PATH:ko00230]
F1GM002624	100	0	ssn:SSON_2558	K07287	nlpB	lipoprotein-34	--	--
F1GM002625	100	0	sfx:S2671	K01714	dapA	dihydrodipicolinate synthase	4.2.1.52	Metabolism; Amino acid metabolism; Lysine biosynthesis [PATH:ko00300]Metabolism; Overview; Biosynthesis of amino acids [PATH:ko01230]
F1GM002626	99.47	3e-140	sdy:SDY_2668	K03567	gcvR	glycine cleavage system transcriptional repressor	--	--
F1GM002627	100	7e-115	sdy:SDY_2669	K03564	BCP, PRXQ, DOT5	peroxiredoxin Q/BCP	1.11.1.15	--
F1GM002628	100	7e-145	ebw:BWG_2245	K12136	hyfA	hydrogenase-4 component A	1.-.-.-	--
F1GM002630	99.85	0	ebw:BWG_2246	K12137	hyfB	hydrogenase-4 component B	1.-.-.-	--
F1GM002631	100	0	ebw:BWG_2247	K12138	hyfC	hydrogenase-4 component C	1.-.-.-	--
F1GM002632	100	0	eum:ECUMN_2797	K12139	hyfD	hydrogenase-4 component D	1.-.-.-	--
F1GM002633	100	1e-153	ssn:SSON_2566	K12140	hyfE	hydrogenase-4 component E	1.-.-.-	--
F1GM002634	100	0	ebd:ECBD_1202	K12141	hyfF	hydrogenase-4 component F	1.-.-.-	--
F1GM002635	99.82	0	ebd:ECBD_1201	K12142	hyfG	hydrogenase-4 component G	1.-.-.-	--
F1GM002636	100	2e-132	ebw:BWG_2252	K12143	hyfH	hydrogenase-4 component H	--	--
F1GM002637	100	0	sbo:SBO_2510	K12144	hyfI	hydrogenase-4 component I	1.-.-.-	--
F1GM002638	100	3e-99	ebw:BWG_2254	K12145	hyfJ	hydrogenase-4 component J	1.-.-.-	--
F1GM002639	100	0	ebw:BWG_2255	K12146	hyfR	hydrogenase-4 transcriptional activator	--	--
F1GM002640	100	0	ebw:BWG_2256	K03459	focB	formate transporter	--	--
F1GM002641	99.72	0	sdy:SDY_2682	K03548	perM	putative permease	--	--
F1GM002643	100	8e-82	ebw:BWG_2259	K00537	ARSC1, arsC	arsenate reductase	1.20.4.1	--
F1GM002644	99.6	0	sbc:SbBS512_E2870	K10763	hda	DnaA-homolog protein	--	--
F1GM002645	99.75	0	ect:ECIAI39_2638	K02824	pyrP, uraA	uracil permease	--	--
F1GM002646	100	6e-150	eci:UTI89_C2814	K00761	upp, UPRT	uracil phosphoribosyltransferase	2.4.2.9	Metabolism; Nucleotide metabolism; Pyrimidine metabolism [PATH:ko00240]
F1GM002647	99.43	0	sfx:S2692	K01933	purM	phosphoribosylformylglycinamidine cyclo-ligase	6.3.3.1	Metabolism; Nucleotide metabolism; Purine metabolism [PATH:ko00230]
F1GM002648	100	1e-157	ebw:BWG_2264	K11175	purN	phosphoribosylglycinamide formyltransferase 1	2.1.2.2	Metabolism; Nucleotide metabolism; Purine metabolism [PATH:ko00230]Metabolism; Metabolism of cofactors and vitamins; One carbon pool by folate [PATH:ko00670]
F1GM002649	100	0	ebd:ECBD_1187	K00937	ppk	polyphosphate kinase	2.7.4.1	Metabolism; Energy metabolism; Oxidative phosphorylation [PATH:ko00190]Genetic Information Processing; Folding, sorting and degradation; RNA degradation [PATH:ko03018]
F1GM002650	100	0	ssn:SSON_2584	K01524	ppx-gppA	exopolyphosphatase / guanosine-5'-triphosphate,3'-diphosphate pyrophosphatase	3.6.1.11 3.6.1.40	Metabolism; Nucleotide metabolism; Purine metabolism [PATH:ko00230]
F1GM002656	100	0	ebd:ECBD_1179	K01951	E6.3.5.2, guaA	GMP synthase (glutamine-hydrolysing)	6.3.5.2	Metabolism; Nucleotide metabolism; Purine metabolism [PATH:ko00230]Metabolism; Xenobiotics biodegradation and metabolism; Drug metabolism - other enzymes [PATH:ko00983]
F1GM002657	100	0	sbc:SbBS512_E2883	K00088	E1.1.1.205, guaB	IMP dehydrogenase	1.1.1.205	Metabolism; Nucleotide metabolism; Purine metabolism [PATH:ko00230]Metabolism; Xenobiotics biodegradation and metabolism; Drug metabolism - other enzymes [PATH:ko00983]
F1GM002658	99.56	0	ebd:ECBD_1177	K03601	xseA	exodeoxyribonuclease VII large subunit	3.1.11.6	Genetic Information Processing; Replication and repair; Mismatch repair [PATH:ko03430]
F1GM002659	49.28	3e-17	aha:AHA_1764	K01932	E6.3.2.-	--	--	--
F1GM002660	99.4	0	ecv:APECO1_4013	K03977	engA	GTP-binding protein	--	--
F1GM002663	99.29	0	ebd:ECBD_1172	K01892	HARS, hisS	histidyl-tRNA synthetase	6.1.1.21	Genetic Information Processing; Translation; Aminoacyl-tRNA biosynthesis [PATH:ko00970]
F1GM002664	100	0	efe:EFER_0657	K03526	E1.17.7.1, gcpE, ispG	(E)-4-hydroxy-3-methylbut-2-enyl-diphosphate synthase	1.17.7.1	Metabolism; Metabolism of terpenoids and polyketides; Terpenoid backbone biosynthesis [PATH:ko00900]
F1GM002666	100	0	sdy:SDY_2713	K06941	rlmN	ribosomal RNA large subunit methyltransferase N	2.1.1.-	--
F1GM002667	100	3e-102	sdy:SDY_2714	K00940	E2.7.4.6, ndk	nucleoside-diphosphate kinase	2.7.4.6	Metabolism; Nucleotide metabolism; Purine metabolism [PATH:ko00230]Metabolism; Nucleotide metabolism; Pyrimidine metabolism [PATH:ko00240]
F1GM002668	100	0	ecl:EcolC_1158	K05367	pbpC	penicillin-binding protein 1C	2.4.1.-	Metabolism; Glycan biosynthesis and metabolism; Peptidoglycan biosynthesis [PATH:ko00550]
F1GM002669	100	0	ebw:BWG_2284	K06894	K06894	--	--	--
F1GM002670	100	0	ssn:SSON_2603	K01011	TST, MPST, sseA	thiosulfate/3-mercaptopyruvate sulfurtransferase	2.8.1.1 2.8.1.2	Metabolism; Amino acid metabolism; Cysteine and methionine metabolism [PATH:ko00270]Metabolism; Energy metabolism; Sulfur metabolism [PATH:ko00920]Genetic Information Processing; Folding, sorting and degradation; Sulfur relay system [PATH:ko04122]
F1GM002672	100	0	ebw:BWG_2287	K07751	pepB	PepB aminopeptidase	3.4.11.23	Metabolism; Metabolism of other amino acids; Glutathione metabolism [PATH:ko00480]
F1GM002674	100	2e-77	sbc:SbBS512_E2900	K04755	fdx	ferredoxin, 2Fe-2S	--	--
F1GM002675	99.84	0	sdy:SDY_2722	K04044	hscA	molecular chaperone HscA	--	--
F1GM002676	100	2e-121	ect:ECIAI39_2728	K04082	hscB, HSCB, HSC20	molecular chaperone HscB	--	--
F1GM002677	100	2e-73	sbc:SbBS512_E2903	K13628	iscA	iron-sulfur cluster assembly protein	--	--
F1GM002678	100	2e-90	sdy:SDY_2725	K04488	iscU, nifU	nitrogen fixation protein NifU and related proteins	--	--
F1GM002679	100	0	sdy:SDY_2726	K04487	iscS, NFS1	cysteine desulfurase	2.8.1.7	Metabolism; Metabolism of cofactors and vitamins; Thiamine metabolism [PATH:ko00730]Genetic Information Processing; Folding, sorting and degradation; Sulfur relay system [PATH:ko04122]
F1GM002680	100	5e-116	sdy:SDY_2727	K13643	iscR	Rrf2 family transcriptional regulator, iron-sulfur cluster assembly transcription factor	--	--
F1GM002681	99.59	0	sbc:SbBS512_E2907	K02533	lasT	tRNA/rRNA methyltransferase	2.1.1.-	--
F1GM002682	100	0	sbo:SBO_2557	K01092	E3.1.3.25, IMPA, suhB	myo-inositol-1(or 4)-monophosphatase	3.1.3.25	Metabolism; Biosynthesis of other secondary metabolites; Streptomycin biosynthesis [PATH:ko00521]Metabolism; Carbohydrate metabolism; Inositol phosphate metabolism [PATH:ko00562]Environmental Information Processing; Signal transduction; Phosphatidylinositol signaling system [PATH:ko04070]
F1GM002683	100	0	ecr:ECIAI1_2586	K06889	K06889	--	--	--
F1GM002685	100	0	ecl:EcolC_1141	K05820	hcaT	MFS transporter, PPP family, 3-phenylpropionic acid transporter	--	--
F1GM002686	100	0	eoi:ECO111_3261	K05817	hcaR	LysR family transcriptional regulator, hca operon transcriptional activator	--	--
F1GM002687	100	0	ssn:SSON_2620	K05708	hcaA1, hcaE	large terminal subunit of phenylpropionate dioxygenase	1.14.12.19	Metabolism; Amino acid metabolism; Phenylalanine metabolism [PATH:ko00360]Metabolism; Overview; Degradation of aromatic compounds [PATH:ko01220]
F1GM002688	100	2e-125	eck:EC55989_2825	K05709	hcaA2, hcaF	small terminal subunit of phenylpropionate dioxygenase	1.14.12.19	Metabolism; Amino acid metabolism; Phenylalanine metabolism [PATH:ko00360]Metabolism; Overview; Degradation of aromatic compounds [PATH:ko01220]
F1GM002689	100	3e-74	ssn:SSON_2622	K05710	hcaC	ferredoxin subunit of phenylpropionate dioxygenase	--	Metabolism; Amino acid metabolism; Phenylalanine metabolism [PATH:ko00360]Metabolism; Overview; Degradation of aromatic compounds [PATH:ko01220]
F1GM002690	100	0	ebw:BWG_2305	K05711	hcaB	2,3-dihydroxy-2,3-dihydrophenylpropionate dehydrogenase	1.3.1.-	Metabolism; Amino acid metabolism; Phenylalanine metabolism [PATH:ko00360]Metabolism; Overview; Degradation of aromatic compounds [PATH:ko01220]
F1GM002691	99.75	0	ebd:ECBD_1142	K00529	hcaD	ferredoxin--NAD+ reductase	1.18.1.3	Metabolism; Lipid metabolism; Fatty acid degradation [PATH:ko00071]Metabolism; Amino acid metabolism; Phenylalanine metabolism [PATH:ko00360]Metabolism; Overview; Degradation of aromatic compounds [PATH:ko01220]
F1GM002695	100	0	ebd:ECBD_1138	K02057	ABC.SS.P	simple sugar transport system permease protein	--	--
F1GM002696	100	0	ebw:BWG_2311	K02056	ABC.SS.A	simple sugar transport system ATP-binding protein	3.6.3.17	--
F1GM002697	100	0	ebw:BWG_2312	K02058	ABC.SS.S	simple sugar transport system substrate-binding protein	--	--
F1GM002700	100	0	ecv:APECO1_3980	K00600	E2.1.2.1, glyA	glycine hydroxymethyltransferase	2.1.2.1	Metabolism; Amino acid metabolism; Glycine, serine and threonine metabolism [PATH:ko00260]Metabolism; Metabolism of other amino acids; Cyanoamino acid metabolism [PATH:ko00460]Metabolism; Carbohydrate metabolism; Glyoxylate and dicarboxylate metabolism [PATH:ko00630]Metabolism; Metabolism of cofactors and vitamins; One carbon pool by folate [PATH:ko00670]Metabolism; Energy metabolism; Methane met…
F1GM002702	100	0	ebd:ECBD_1132	K05916	E1.14.12.17, YHB1, hmp	nitric oxide dioxygenase	1.14.12.17	Human Diseases; Infectious diseases; Salmonella infection [PATH:ko05132]
F1GM002703	100	1e-73	sdy:SDY_2743	K04751	glnB	nitrogen regulatory protein P-II 1	--	Environmental Information Processing; Signal transduction; Two-component system [PATH:ko02020]
F1GM002704	100	0	sbc:SbBS512_E2919	K07715	yfhA	two-component system, NtrC family, response regulator YfhA	--	Environmental Information Processing; Signal transduction; Two-component system [PATH:ko02020]
F1GM002706	100	0	ecl:EcolC_1121	K07711	yfhK	two-component system, NtrC family, sensor histidine kinase YfhK	2.7.13.3	Environmental Information Processing; Signal transduction; Two-component system [PATH:ko02020]
F1GM002707	100	0	ebw:BWG_2321	K01952	E6.3.5.3, purL	phosphoribosylformylglycinamidine synthase	6.3.5.3	Metabolism; Nucleotide metabolism; Purine metabolism [PATH:ko00230]
F1GM002709	100	9e-132	sbc:SbBS512_E2923	K11991	tadA	tRNA-specific adenosine deaminase	3.5.4.-	--
F1GM002712	50	2e-22	wsu:WS1911	K05337	fer	ferredoxin	--	--
F1GM002713	100	9e-88	ebd:ECBD_1118	K00997	acpS	holo-[acyl-carrier protein] synthase	2.7.8.7	Metabolism; Metabolism of cofactors and vitamins; Pantothenate and CoA biosynthesis [PATH:ko00770]
F1GM002714	98.79	3e-177	ecv:APECO1_3967	K03474	pdxJ	pyridoxine 5-phosphate synthase	2.6.99.2	Metabolism; Metabolism of cofactors and vitamins; Vitamin B6 metabolism [PATH:ko00750]
F1GM002715	100	3e-178	sdy:SDY_2806	K03584	recO	DNA repair protein RecO (recombination protein O)	--	Genetic Information Processing; Replication and repair; Homologous recombination [PATH:ko03440]
F1GM002716	100	0	ebd:ECBD_1115	K03595	era	GTP-binding protein Era	--	--
F1GM002717	100	5e-167	sdy:SDY_2808	K03685	rnc, DROSHA, RNT1	ribonuclease III	3.1.26.3	Genetic Information Processing; Translation; Ribosome biogenesis in eukaryotes [PATH:ko03008]Human Diseases; Cancers; Proteoglycans in cancer [PATH:ko05205]
F1GM002718	100	0	ecl:EcolC_1109	K03100	lepB	signal peptidase I	3.4.21.89	Genetic Information Processing; Folding, sorting and degradation; Protein export [PATH:ko03060]
F1GM002719	100	0	sbc:SbBS512_E2934	K03596	lepA	GTP-binding protein LepA	--	Human Diseases; Infectious diseases; Legionellosis [PATH:ko05134]
F1GM002720	100	2e-111	ecl:EcolC_1107	K03803	rseC	sigma-E factor negative regulatory protein RseC	--	--
F1GM002721	100	0	sdy:SDY_2812	K03598	rseB	sigma-E factor negative regulatory protein RseB	--	--
F1GM002722	100	2e-158	sdy:SDY_2813	K03597	rseA	sigma-E factor negative regulatory protein RseA	--	--
F1GM002723	100	1e-138	sdy:SDY_2814	K03088	SIG3.2, rpoE	RNA polymerase sigma-70 factor, ECF subfamily	--	--
F1GM002725	100	0	ebw:BWG_2338	K00278	nadB	L-aspartate oxidase	1.4.3.16	Metabolism; Amino acid metabolism; Alanine, aspartate and glutamate metabolism [PATH:ko00250]Metabolism; Metabolism of cofactors and vitamins; Nicotinate and nicotinamide metabolism [PATH:ko00760]
F1GM002727	100	0	ssn:SSON_2702	K05590	srmB	ATP-dependent RNA helicase SrmB	2.7.7.-	--
F1GM002729	100	2e-103	sbo:SBO_2610	K11249	eamB	cysteine/O-acetylserine efflux protein	--	--
F1GM002730	100	4e-90	sbc:SbBS512_E2957	K06866	grcA	autonomous glycyl radical cofactor	--	--
F1GM002731	100	4e-171	sbc:SbBS512_E2956	K03648	UNG, UDG	uracil-DNA glycosylase	3.2.2.-	Genetic Information Processing; Replication and repair; Base excision repair [PATH:ko03410]Human Diseases; Immune diseases; Primary immunodeficiency [PATH:ko05340]
F1GM002732	98.92	0	eci:UTI89_C2903	K03214	yfiF	RNA methyltransferase, TrmH family	2.1.1.-	--
F1GM002733	100	2e-100	sdy:SDY_2825	K03672	trxC	thioredoxin 2	1.8.1.8	--
F1GM002734	100	9e-173	ecl:EcolC_1094	K05812	yfiP	conserved hypothetical protein	--	--
F1GM002735	100	0	ecx:EcHS_A2741	K09181	yfiQ	hypothetical protein	--	--
F1GM002736	100	0	ecy:ECSE_2874	K00998	E2.7.8.8, pssA	phosphatidylserine synthase	2.7.8.8	Metabolism; Amino acid metabolism; Glycine, serine and threonine metabolism [PATH:ko00260]Metabolism; Lipid metabolism; Glycerophospholipid metabolism [PATH:ko00564]
F1GM002737	98.89	6e-60	sbc:SbBS512_E2949	K05811	yfiM	putative lipoprotein	--	--
F1GM002738	99.54	0	sdy:SDY_2830	K03761	kgtP	MFS transporter, MHS family, alpha-ketoglutarate permease	--	--
F1GM002741	100	0	ecc:c3114	K03695	clpB	ATP-dependent Clp protease ATP-binding subunit ClpB	--	--
F1GM002742	100	0	ebw:BWG_2353	K05810	yfiH	conserved hypothetical protein	--	--
F1GM002743	99.69	0	ebd:ECBD_1090	K06180	rluD	ribosomal large subunit pseudouridine synthase D	5.4.99.12	--
F1GM002744	100	0	sbc:SbBS512_E2976	K05807	comL	putative lipoprotein	--	--
F1GM002745	100	7e-78	sdy:SDY_2768	K05809	raiA	ribosome-associated inhibitor A	--	--
F1GM002746	100	0	sfv:SFV_2872	K14170	pheA	chorismate mutase / prephenate dehydratase	5.4.99.5 4.2.1.51	Metabolism; Amino acid metabolism; Phenylalanine, tyrosine and tryptophan biosynthesis [PATH:ko00400]Metabolism; Overview; Biosynthesis of amino acids [PATH:ko01230]
F1GM002747	100	0	ebw:BWG_2359	K14187	tyrA	chorismate mutase / prephenate dehydrogenase	5.4.99.5 1.3.1.12	Metabolism; Amino acid metabolism; Phenylalanine, tyrosine and tryptophan biosynthesis [PATH:ko00400]Metabolism; Biosynthesis of other secondary metabolites; Novobiocin biosynthesis [PATH:ko00401]Metabolism; Overview; Biosynthesis of amino acids [PATH:ko01230]
F1GM002748	100	0	ebw:BWG_2360	K01626	E2.5.1.54, aroF, aroG, aroH	3-deoxy-7-phosphoheptulonate synthase	2.5.1.54	Metabolism; Amino acid metabolism; Phenylalanine, tyrosine and tryptophan biosynthesis [PATH:ko00400]Metabolism; Overview; Biosynthesis of amino acids [PATH:ko01230]
F1GM002753	100	4e-79	sdy:SDY_2780	K02884	RP-L19, rplS	large subunit ribosomal protein L19	--	Genetic Information Processing; Translation; Ribosome [PATH:ko03010]
F1GM002754	100	0	sdy:SDY_2781	K00554	trmD	tRNA (guanine-N1-)-methyltransferase	2.1.1.31	--
F1GM002755	100	5e-134	eci:UTI89_C2941	K02860	rimM	16S rRNA processing protein RimM	--	--
F1GM002756	100	2e-54	sdy:SDY_2783	K02959	RP-S16, rpsP	small subunit ribosomal protein S16	--	Genetic Information Processing; Translation; Ribosome [PATH:ko03010]
F1GM002757	100	0	sbc:SbBS512_E2999	K03106	SRP54, ffh	signal recognition particle subunit SRP54	--	Genetic Information Processing; Folding, sorting and degradation; Protein export [PATH:ko03060]Environmental Information Processing; Membrane transport; Bacterial secretion system [PATH:ko03070]
F1GM002760	100	4e-140	sdy:SDY_2787	K03687	GRPE	molecular chaperone GrpE	--	--
F1GM002762	100	0	sbc:SbBS512_E3004	K00858	E2.7.1.23	NAD+ kinase	2.7.1.23	Metabolism; Metabolism of cofactors and vitamins; Nicotinate and nicotinamide metabolism [PATH:ko00760]
F1GM002763	99.82	0	ssn:SSON_2772	K03631	recN	DNA repair protein RecN (Recombination protein N)	--	--
F1GM002764	100	3e-80	sdy:SDY_2790	K06186	smpA	small protein A	--	--
F1GM002765	98.96	4e-63	sbc:SbBS512_E3007	K09801	K09801	hypothetical protein	--	--
F1GM002767	100	3e-117	sdy:SDY_2793	K03664	smpB	SsrA-binding protein	--	--
F1GM002771	65.18	5e-102	vsp:VS_1649	K00558	E2.1.1.37, DNMT, dcm	DNA (cytosine-5-)-methyltransferase	2.1.1.37	Metabolism; Amino acid metabolism; Cysteine and methionine metabolism [PATH:ko00270]Human Diseases; Cancers; MicroRNAs in cancer [PATH:ko05206]
F1GM002778	100	9e-58	eoj:ECO26_5444	K07733	alpA	prophage regulatory protein	--	--
F1GM002782	99.61	0	eoj:ECO26_5448	K06919	K06919	putative DNA primase/helicase	--	--
F1GM002791	46.82	3e-128	ava:Ava_1107	K00116	mqo	malate dehydrogenase (quinone)	1.1.5.4	Metabolism; Carbohydrate metabolism; Citrate cycle (TCA cycle) [PATH:ko00020]Metabolism; Carbohydrate metabolism; Pyruvate metabolism [PATH:ko00620]Metabolism; Overview; Carbon metabolism [PATH:ko01200]
F1GM002792	99.79	0	ebw:BWG_2404	K00135	E1.2.1.16, gabD	succinate-semialdehyde dehydrogenase (NADP+)	1.2.1.16	Metabolism; Amino acid metabolism; Alanine, aspartate and glutamate metabolism [PATH:ko00250]Metabolism; Amino acid metabolism; Lysine degradation [PATH:ko00310]Metabolism; Amino acid metabolism; Tyrosine metabolism [PATH:ko00350]Metabolism; Carbohydrate metabolism; Butanoate metabolism [PATH:ko00650]
F1GM002793	100	0	ebw:BWG_2405	K07250	gabT	4-aminobutyrate aminotransferase / (S)-3-amino-2-methylpropionate transaminase	2.6.1.19 2.6.1.22	Metabolism; Amino acid metabolism; Alanine, aspartate and glutamate metabolism [PATH:ko00250]Metabolism; Amino acid metabolism; Valine, leucine and isoleucine degradation [PATH:ko00280]Metabolism; Metabolism of other amino acids; beta-Alanine metabolism [PATH:ko00410]Metabolism; Carbohydrate metabolism; Propanoate metabolism [PATH:ko00640]Metabolism; Carbohydrate metabolism; Butanoate metabolism …
F1GM002794	99.79	0	ecl:EcolC_1043	K11735	gabP	GABA permease	--	--
F1GM002798	62.5	3e-35	etr:ETAE_2505	K03892	arsR	ArsR family transcriptional regulator	--	--
F1GM002800	100	1e-91	sdy:SDY_2859	K11685	stpA	DNA-binding protein StpA	--	--
F1GM002804	100	6e-56	sbo:SBO_2844	K06191	nrdH	glutaredoxin-like protein NrdH	--	--
F1GM002805	100	1e-96	sbc:SbBS512_E3205	K03647	nrdI	protein involved in ribonucleotide reduction	--	--
F1GM002806	100	0	ebd:ECBD_1044	K00525	E1.17.4.1A, nrdA, nrdE	ribonucleoside-diphosphate reductase alpha chain	1.17.4.1	Metabolism; Nucleotide metabolism; Purine metabolism [PATH:ko00230]Metabolism; Nucleotide metabolism; Pyrimidine metabolism [PATH:ko00240]
F1GM002807	100	0	ssn:SSON_2821	K00526	E1.17.4.1B, nrdB, nrdF	ribonucleoside-diphosphate reductase beta chain	1.17.4.1	Metabolism; Nucleotide metabolism; Purine metabolism [PATH:ko00230]Metabolism; Nucleotide metabolism; Pyrimidine metabolism [PATH:ko00240]
F1GM002808	100	0	sbc:SbBS512_E3202	K02000	proV	glycine betaine/proline transport system ATP-binding protein	3.6.3.32	Environmental Information Processing; Membrane transport; ABC transporters [PATH:ko02010]
F1GM002809	100	0	ebd:ECBD_1041	K02001	proW	glycine betaine/proline transport system permease protein	--	Environmental Information Processing; Membrane transport; ABC transporters [PATH:ko02010]
F1GM002810	100	0	efe:EFER_0391	K02002	proX	glycine betaine/proline transport system substrate-binding protein	--	Environmental Information Processing; Membrane transport; ABC transporters [PATH:ko02010]
F1GM002814	99.43	2e-127	sbc:SbBS512_E3192	K03712	marR	MarR family transcriptional regulator	--	--
F1GM002815	100	0	ebw:BWG_2426	K03543	emrA	multidrug resistance protein A	--	--
F1GM002816	100	0	ebd:ECBD_1034	K03446	emrB	MFS transporter, DHA2 family, multidrug resistance protein B	--	--
F1GM002817	100	3e-117	sdy:SDY_2884	K07173	luxS	S-ribosylhomocysteine lyase	4.4.1.21	Metabolism; Amino acid metabolism; Cysteine and methionine metabolism [PATH:ko00270]Metabolism; Overview; Biosynthesis of amino acids [PATH:ko01230]Human Diseases; Infectious diseases; Vibrio cholerae pathogenic cycle [PATH:ko05111]
F1GM002818	99.81	0	sdy:SDY_2885	K01919	gshA	glutamate--cysteine ligase	6.3.2.2	Metabolism; Metabolism of other amino acids; Glutathione metabolism [PATH:ko00480]
F1GM002820	41.53	1e-42	aha:AHA_3176	K01112	E3.1.3.-	--	--	Metabolism; Carbohydrate metabolism; Fructose and mannose metabolism [PATH:ko00051]
F1GM002821	100	4e-37	cro:ROD_31181	K03563	csrA	carbon storage regulator	--	Environmental Information Processing; Signal transduction; Two-component system [PATH:ko02020]
F1GM002822	100	0	ebw:BWG_2433	K01872	AARS, alaS	alanyl-tRNA synthetase	6.1.1.7	Genetic Information Processing; Translation; Aminoacyl-tRNA biosynthesis [PATH:ko00970]
F1GM002824	100	3e-121	ebd:ECBD_1027	K03565	recX	regulatory protein	--	--
F1GM002825	100	0	ecv:APECO1_3827	K03553	recA	recombination protein RecA	--	Genetic Information Processing; Replication and repair; Homologous recombination [PATH:ko03440]
F1GM002826	100	6e-118	ecc:c3254	K03743	K03743	--	--	Metabolism; Metabolism of cofactors and vitamins; Nicotinate and nicotinamide metabolism [PATH:ko00760]
F1GM002827	100	0	ecr:ECIAI1_2793	K08305	mltB	membrane-bound lytic murein transglycosylase B	3.2.1.-	--
F1GM002828	100	3e-136	sdy:SDY_2898	K02783	PTS-Gut-EIIC, srlA	PTS system, glucitol/sorbitol-specific IIC component	--	Metabolism; Carbohydrate metabolism; Fructose and mannose metabolism [PATH:ko00051]Environmental Information Processing; Membrane transport; Phosphotransferase system (PTS) [PATH:ko02060]
F1GM002829	100	0	ebw:BWG_2439	K02782	PTS-Gut-EIIB, srlE	PTS system, glucitol/sorbitol-specific IIB component	2.7.1.69	Metabolism; Carbohydrate metabolism; Fructose and mannose metabolism [PATH:ko00051]Environmental Information Processing; Membrane transport; Phosphotransferase system (PTS) [PATH:ko02060]
F1GM002830	100	3e-87	ecr:ECIAI1_2796	K02781	PTS-Gut-EIIA, srlB	PTS system, glucitol/sorbitol-specific IIA component	2.7.1.69	Metabolism; Carbohydrate metabolism; Fructose and mannose metabolism [PATH:ko00051]Environmental Information Processing; Membrane transport; Phosphotransferase system (PTS) [PATH:ko02060]
F1GM002831	100	0	sdy:SDY_2902	K00068	E1.1.1.140, srlD	sorbitol-6-phosphate 2-dehydrogenase	1.1.1.140	Metabolism; Carbohydrate metabolism; Fructose and mannose metabolism [PATH:ko00051]
F1GM002832	100	3e-82	sbc:SbBS512_E3171	K02466	gutM	glucitol operon activator protein	--	--
F1GM002833	100	0	sfv:SFV_2798	K02468	gutR, srlR	DeoR family transcriptional regulator, glucitol operon repressor	--	--
F1GM002834	100	0	ebd:ECBD_1017	K02467	gutQ	GutQ protein	--	--
F1GM002835	100	0	ebd:ECBD_1016	K12266	norR	anaerobic nitric oxide reductase transcription regulator	--	Human Diseases; Infectious diseases; Salmonella infection [PATH:ko05132]
F1GM002836	100	0	ecl:EcolC_1002	K12264	norV	anaerobic nitric oxide reductase flavorubredoxin	--	Human Diseases; Infectious diseases; Salmonella infection [PATH:ko05132]
F1GM002837	100	0	ecl:EcolC_1001	K12265	norW	nitric oxide reductase FlRd-NAD(+) reductase	1.18.1.-	Human Diseases; Infectious diseases; Salmonella infection [PATH:ko05132]
F1GM002838	100	0	ebw:BWG_2448	K04656	hypF	hydrogenase maturation protein HypF	--	--
F1GM002839	100	4e-126	eci:UTI89_C3075	K05796	hydN	electron transport protein HydN	--	--
F1GM002840	100	0	ecl:EcolC_0998	K03487	ascG	LacI family transcriptional regulator, asc operon repressor	--	--
F1GM002841	99.79	0	ecl:EcolC_0997	K02752	PTS-Asc-EIIB, ascF	PTS system, arbutin-, cellobiose-, and salicin-specific IIB component	2.7.1.69	Metabolism; Carbohydrate metabolism; Glycolysis / Gluconeogenesis [PATH:ko00010]Environmental Information Processing; Membrane transport; Phosphotransferase system (PTS) [PATH:ko02060]
F1GM002842	100	0	ecx:EcHS_A2852	K01223	E3.2.1.86B, bglA	6-phospho-beta-glucosidase	3.2.1.86	Metabolism; Carbohydrate metabolism; Glycolysis / Gluconeogenesis [PATH:ko00010]
F1GM002843	100	1e-102	sbc:SbBS512_E3159	K08315	hycI	hydrogenase 3 maturation protease	3.4.-.-	--
F1GM002844	100	2e-99	sbo:SBO_2800	K00540	E1.-.-.-	--	--	--
F1GM002845	99.22	0	eci:UTI89_C3082	K00540	E1.-.-.-	--	--	--
F1GM002846	100	3e-133	ecd:ECDH10B_2888	K00540	E1.-.-.-	--	--	--
F1GM002847	100	0	ecj:JW2691	K00540	E1.-.-.-	--	--	--
F1GM002848	57.19	3e-117	dze:Dd1591_2709	K12138	hyfC	hydrogenase-4 component C	1.-.-.-	--
F1GM002849	99.51	0	eci:UTI89_C3086	K00540	E1.-.-.-	--	--	--
F1GM002850	99.41	7e-122	eci:UTI89_C3087	K00540	E1.-.-.-	--	--	--
F1GM002852	100	3e-83	sfx:S2935	K04651	hypA	hydrogenase nickel incorporation protein HypA	--	--
F1GM002853	100	0	sbc:SbBS512_E3150	K04652	hypB	hydrogenase nickel incorporation protein HypB	--	--
F1GM002854	100	8e-61	sdy:SDY_2925	K04653	hypC	hydrogenase expression/formation protein HypC	--	--
F1GM002855	100	0	ebd:ECBD_0996	K04654	hypD	hydrogenase expression/formation protein HypD	--	--
F1GM002856	99.7	0	ebd:ECBD_0995	K04655	hypE	hydrogenase expression/formation protein HypE	--	--
F1GM002857	58.25	0	yen:YE2811	K12146	hyfR	hydrogenase-4 transcriptional activator	--	--
F1GM002860	100	0	ebd:ECBD_0991	K03555	mutS	DNA mismatch repair protein MutS	--	Genetic Information Processing; Replication and repair; Mismatch repair [PATH:ko03430]
F1GM002861	99.54	1e-161	ebw:BWG_2470	K07314	pphB	serine/threonine protein phosphatase 2	3.1.3.16	--
F1GM002862	42.74	2e-55	pfl:PFL_3340	K03436	fruR2, fruR	DeoR family transcriptional regulator, fructose operon transcriptional repressor	--	--
F1GM002863	99.65	0	sbc:SbBS512_E3138	K08319	ygbJ	putative dehydrogenase	1.1.-.-	--
F1GM002865	40.7	5e-42	ami:Amir_3731	K01628	fucA	L-fuculose-phosphate aldolase	4.1.2.17	Metabolism; Carbohydrate metabolism; Fructose and mannose metabolism [PATH:ko00051]
F1GM002866	98.39	0	ecv:APECO1_3785	K01816	E5.3.1.22, gip	hydroxypyruvate isomerase	5.3.1.22	Metabolism; Carbohydrate metabolism; Glyoxylate and dicarboxylate metabolism [PATH:ko00630]
F1GM002867	99.77	0	ebw:BWG_2476	K03299	TC.GNTP	gluconate:H+ symporter, GntP family	--	--
F1GM002868	100	0	ssn:SSON_2889	K03087	SIG2, rpoS	RNA polymerase nonessential primary-like sigma factor	--	Human Diseases; Infectious diseases; Vibrio cholerae pathogenic cycle [PATH:ko05111]
F1GM002869	100	0	sdy:SDY_2941	K06194	nlpD	lipoprotein NlpD	--	--
F1GM002870	100	5e-151	sdy:SDY_2942	K00573	E2.1.1.77, pcm	protein-L-isoaspartate(D-aspartate) O-methyltransferase	2.1.1.77	--
F1GM002871	100	0	eci:UTI89_C3115	K03787	surE	5'-nucleotidase	3.1.3.5	Metabolism; Nucleotide metabolism; Purine metabolism [PATH:ko00230]Metabolism; Nucleotide metabolism; Pyrimidine metabolism [PATH:ko00240]Metabolism; Metabolism of cofactors and vitamins; Nicotinate and nicotinamide metabolism [PATH:ko00760]
F1GM002872	100	0	ebd:ECBD_0979	K06176	truD	tRNA pseudouridine synthase D	5.4.99.12	--
F1GM002873	100	1e-112	sdy:SDY_2945	K01770	ispF	2-C-methyl-D-erythritol 2,4-cyclodiphosphate synthase	4.6.1.12	Metabolism; Metabolism of terpenoids and polyketides; Terpenoid backbone biosynthesis [PATH:ko00900]
F1GM002874	100	4e-175	sdy:SDY_2946	K00991	ispD	2-C-methyl-D-erythritol 4-phosphate cytidylyltransferase	2.7.7.60	Metabolism; Metabolism of terpenoids and polyketides; Terpenoid backbone biosynthesis [PATH:ko00900]
F1GM002875	100	2e-71	sdy:SDY_2947	K05589	ftsB	cell division protein FtsB	--	--
F1GM002877	100	7e-147	sdy:SDY_2949	K00860	cysC	adenylylsulfate kinase	2.7.1.25	Metabolism; Nucleotide metabolism; Purine metabolism [PATH:ko00230]Metabolism; Energy metabolism; Sulfur metabolism [PATH:ko00920]
F1GM002878	100	0	ssn:SSON_2899	K00956	cysN	sulfate adenylyltransferase subunit 1	2.7.7.4	Metabolism; Nucleotide metabolism; Purine metabolism [PATH:ko00230]Metabolism; Metabolism of other amino acids; Selenocompound metabolism [PATH:ko00450]Metabolism; Energy metabolism; Sulfur metabolism [PATH:ko00920]
F1GM002879	100	0	ssn:SSON_2900	K00957	cysD	sulfate adenylyltransferase subunit 2	2.7.7.4	Metabolism; Nucleotide metabolism; Purine metabolism [PATH:ko00230]Metabolism; Metabolism of other amino acids; Selenocompound metabolism [PATH:ko00450]Metabolism; Energy metabolism; Sulfur metabolism [PATH:ko00920]
F1GM002880	100	0	ebw:BWG_2489	K09612	iap	alkaline phosphatase isozyme conversion protein	3.4.11.-	--
F1GM002888	99.76	0	ebw:BWG_2497	K07012	K07012	--	--	--
F1GM002889	100	0	efe:EFER_0300	K00390	cysH	phosphoadenosine phosphosulfate reductase	1.8.4.8	Metabolism; Energy metabolism; Sulfur metabolism [PATH:ko00920]
F1GM002890	100	0	ebw:BWG_2499	K00381	cysI	sulfite reductase (NADPH) hemoprotein beta-component	1.8.1.2	Metabolism; Energy metabolism; Sulfur metabolism [PATH:ko00920]
F1GM002891	100	0	ecl:EcolC_0948	K00380	cysJ	sulfite reductase (NADPH) flavoprotein alpha-component	1.8.1.2	Metabolism; Energy metabolism; Sulfur metabolism [PATH:ko00920]
F1GM002892	100	3e-88	sfv:SFV_2740	K01737	E4.2.3.12, ptpS	6-pyruvoyl tetrahydrobiopterin synthase	4.2.3.12	Metabolism; Metabolism of cofactors and vitamins; Folate biosynthesis [PATH:ko00790]
F1GM002893	100	0	ebd:ECBD_0963	K00313	fixC	electron transfer flavoprotein-quinone oxidoreductase	1.5.5.-	--
F1GM002894	49.32	2e-23	slo:Shew_2680	K03855	fixX	ferredoxin like protein	--	--
F1GM002895	100	4e-139	ecv:APECO1_3764	K02443	glpP	glycerol uptake operon antiterminator	--	--
F1GM002898	60.09	0	spe:Spro_2467	K08368	yaaU	MFS transporter, putative metabolite transport protein	--	--
F1GM002899	79.55	0	spe:Spro_2461	K00803	E2.5.1.26, AGPS	alkyldihydroxyacetonephosphate synthase	2.5.1.26	Metabolism; Lipid metabolism; Ether lipid metabolism [PATH:ko00565]Cellular Processes; Transport and catabolism; Peroxisome [PATH:ko04146]
F1GM002900	53.39	2e-97	ppm:PPSC2_c5140	K00065	E1.1.1.125, kduD	2-deoxy-D-gluconate 3-dehydrogenase	1.1.1.125	Metabolism; Carbohydrate metabolism; Pentose and glucuronate interconversions [PATH:ko00040]
F1GM002904	100	3e-168	sdy:SDY_2981	K10026	queE, ykvL, ygcF	queuosine biosynthesis protein QueE	--	Metabolism; Metabolism of cofactors and vitamins; Folate biosynthesis [PATH:ko00790]
F1GM002906	100	0	ebd:ECBD_0951	K06872	K06872	--	--	--
F1GM002907	100	0	sdy:SDY_2996	K01689	ENO, eno	enolase	4.2.1.11	Metabolism; Carbohydrate metabolism; Glycolysis / Gluconeogenesis [PATH:ko00010]Metabolism; Energy metabolism; Methane metabolism [PATH:ko00680]Metabolism; Overview; Carbon metabolism [PATH:ko01200]Metabolism; Overview; Biosynthesis of amino acids [PATH:ko01230]Genetic Information Processing; Folding, sorting and degradation; RNA degradation [PATH:ko03018]Environmental Information Processing; Sig…
F1GM002908	100	0	sdy:SDY_2997	K01937	E6.3.4.2, pyrG	CTP synthase	6.3.4.2	Metabolism; Nucleotide metabolism; Pyrimidine metabolism [PATH:ko00240]
F1GM002909	100	0	sbc:SbBS512_E3092	K02428	mazG	nucleoside-triphosphate pyrophosphatase	3.6.1.19	Metabolism; Nucleotide metabolism; Purine metabolism [PATH:ko00230]
F1GM002910	100	3e-79	sdy:SDY_2999	K07171	K07171	--	--	--
F1GM002911	100	2e-36	sdy:SDY_3000	K07172	K07172	--	--	--
F1GM002912	100	0	sdy:SDY_3001	K00951	relA	GTP pyrophosphokinase	2.7.6.5	Metabolism; Nucleotide metabolism; Purine metabolism [PATH:ko00230]
F1GM002913	100	0	ecx:EcHS_A2929	K03215	rumA	RNA methyltransferase, TrmA family	2.1.1.-	--
F1GM002914	100	0	sdy:SDY_3003	K07678	barA	two-component system, NarL family, sensor histidine kinase BarA	2.7.13.3	Environmental Information Processing; Signal transduction; Two-component system [PATH:ko02020]
F1GM002915	99.54	0	eok:G2583_3439	K01706	gudD	glucarate dehydratase	4.2.1.40	Metabolism; Carbohydrate metabolism; Ascorbate and aldarate metabolism [PATH:ko00053]
[truncated: 1,306 more rows]
