# Supplementary material for: Genomic characterization of Escherichia coli LCT-EC001, an extremely multidrug-resistant strain with an amazing number of resistance genes
Source: Gut Pathog. 2019 May 21;11:25. doi: 10.1186/s13099-019-0298-5 (PMC6528259; doi:10.1186/s13099-019-0298-5)
Supplement: Supplementary file 6 — Additional file 6. Gene length of 68 antibiotic resistance determinants in LCT-EC001. [file 13099_2019_298_MOESM6_ESM.gbk]

>F1GM000030
ATGGATCAGGCCGGCATTATTCGCGACCTTTTAATCTGGCTGGAAGGTCATCTGGATCAG
CCCCTGTCGCTCGACAATGTAGCGGCGAAAGCAGGTTATTCCAAGTGGCACTTACAGAGA
ATGTTTAAAGATGTCACTGGCCATGCTATTGGCGCGTATATTCGTGCTCGTCGTTTGTCG
AAATCGGCGGTCGCACTACGCCTGACTGCGCGTCCGATTCTGGACATCGCGCTGCAATAC
CGCTTCGACTCTCAACAGACATTTACCCGCGCATTCAAGAAGCAGTTTGCCCAGACTCCT
GCACTTTACCGCCGTTCTCCTGAATGGAGCGCCTTTGGTATTCGCCCGCCGCTGCGTCTG
GGTGAATTCACTATGCCAGAGCATAAATTTGTCACCCTGGAAGATACGCCGCTGATTGGT
GTTACCCAGAGCTACTCCTGTTCGCTGGAGCAAATCTCTGATTTCCGCCATGAAATGCGT
TATCAGTTCTGGCACGATTTTCTCGGCAACGCGCCGACCATTCCGCCAGTGCTCTACGGC
CTGAATGAAACGCGTCCGAGTCAGGATAAAGACGACGAACAAGAGGTATTCTATACCACC
GCGTTAGCCCAGGATCAGGCAGATGGCTATGTACTGACGGGGCATCCGGTGATGCTGCAG
GGCGGCGAATATGTGATGTTTACCTATGAAGGTCTGGGAACCGGCGTGCAGGAGTTTATC
CTGACGGTATACGGAACGTGCATGCCAATGCTCAACCTGACGCGCCGTAAAGGTCAGGAT
ATTGAGCGATACTACCCGGCAGAAGACGCCAAAGCGGGAGATCGCCCAATTAATCTGCGC
TGTGAACTGCTGATTCCTATCCGCCGTTAA
>F1GM000430
TTGAAACGTAGTCTGCTTTTTTCTGCCGTGCTGTGTGCGGCGTCATTGACCTCCGTCCAT
GCGGCGCAGCCGATCACTGAACCGGAGTTTGCCTCTGATATTGTCGATCGTTATGCCGAT
CATATTTTTTACGGCAGCGGTGCCACGGGGATGGCTCTGGTTGTTATCGACGGTAACCAG
CGCGTCTTTCGCAGTTATGGCGAAACGCGACCTGGTAATAACGTTCGCCCGCAGCTGGAT
TCGGTCGTGCGTATTGCTTCCCTCACCAAGCTAATGACCAGTGAGATGCTGGTGAAATTG
CTCGACCAGGGGACCGTGAAGTTAAACGATCCGCTAAGTAAATATGCTCCGCCAGGCGCA
CGCGTGCCAACCTACAATGGGACGCCCATTACGCTGGTCAATCTGGCAACCCATACCAGC
GCCCTGCCCCGTGAACAGCCCGGTGGCGCGGCACATCGTCCGGTGTTTGTCTGGCCAACG
CGCGAGCAACGCTGGAAATACCTTTCTACGGCGAAGCTGAAAGCCGCGCCAGGCAGTCAG
GCGGCGTACTCTAACCTTGCGTTCGACCTGCTGGCAGATGCACTGGCGAATGCGTCCGGC
AAGCCTTATACCCAGTTGTTTGAAGAGCAGATTACCCGTCCATTGGGGATGAAAGACACC
ACCTACACCCCCTCACCGGATCAGTGCCGCCGTTTAATGGTTGCTGAGCGCGGTGCCAGT
CCGTGCAATAACACGCTGGCGGCAATTGGCAGCGGCGGCGTCTATTCCACGCCTGGCGAT
ATGATGCGCTGGATGCAGCAGTATTTGTCATCTGATTTTTATCAGCGCAGTAACCAGGCA
GATCGCATGCAGACGTTGATTTATCAGCGCGCGCAGTTTACGAAAGTGATTGGCATGGAT
GTCCCCGGCAAAGCGGATGCGCTTGGTTTAGGTTGGGTATATATGGCCCCGAAAGAGGGT
CGTCCGGGGATTATTCAGAAGACAGGCGGTGGTGGCGGTTTCATTACCTATATGGCGATG
ATCCCGCAGAAGAATATTGGCGCGTTTGTGGTGGTCACTCGTTCGCCGTTGACGCGCTTT
AAAAATATGAGCGATGGCATCAATGACCTGGTGACCGAGCTAAGCGGGAATAAACCGTTG
GTTATCCCCGCGTCCTGA
>F1GM000518
ATGCCTAATTTCTTTATCGATCGCCCGATTTTTGCGTGGGTGATCGCCATTATCATCATG
TTGGCAGGGGGGCTGGCGATCCTCAAACTGCCGGTGGCGCAATATCCTACGATTGCACCG
CCGGCAGTAACGATCTCCGCCTCCTACCCCGGCGCTGATGCGAAAACAGTGCAGGACACG
GTGACACAGGTTATCGAACAGAATATGAACGGTATCGATAACCTGATGTACATGTCCTCT
AACAGTGACTCCACGGGTACCGTGCAGATCACCCTGACCTTTGAGTCTGGTACTGATGCG
GATATCGCGCAGGTTCAGGTGCAGAACAAACTGCAGCTGGCGATGCCGTTGCTGCCGCAA
GAAGTTCAGCAGCAAGGGGTGAGCGTTGAGAAATCATCCAGCAGCTTCCTGATGGTTGTC
GGCGTTATCAACACCGATGGCACCATGACGCAGGAGGATATCTCCGACTACGTGGCGGCG
AATATGAAAGATGCCATCAGCCGTACGTCGGGCGTGGGTGATGTTCAGTTGTTCGGTTCA
CAGTACGCGATGCGTATCTGGATGAACCCGAATGAGCTGAACAAATTCCAGCTAACGCCG
GTTGATGTCATTACCGCCATCAAAGCGCAGAACGCCCAGGTTGCGGCGGGTCAGCTCGGT
GGTACGCCGCCGGTGAAAGGCCAACAGCTTAACGCCTCTATTATTGCTCAGACGCGTCTG
ACCTCTACTGAAGAGTTCGGCAAAATCCTGCTGAAAGTGAATCAGGATGGTTCCCGCGTG
CTGCTGCGTGACGTCGCGAAGATTGAGCTGGGTGGTGAGAACTACGACATCATCGCAGAG
TTTAACGGCCAACCGGCTTCCGGTCTGGGGATCAAGCTGGCGACCGGTGCAAACGCGCTG
GATACCGCTGCGGCAATCCGTGCTGAACTGGCGAAGATGGAACCGTTCTTCCCGTCGGGT
CTGAAAATTGTTTACCCATACGACACCACGCCGTTCGTGAAAATCTCTATTCACGAAGTG
GTTAAAACGCTGGTCGAAGCGATCATCCTCGTGTTCCTGGTTATGTATCTGTTCCTGCAG
AACTTCCGCGCGACGTTGATTCCGACCATTGCCGTACCGGTGGTATTGCTCGGGACCTTT
GCCGTCCTTGCCGCCTTTGGCTTCTCGATAAACACGCTAACAATGTTCGGGATGGTGCTC
GCCATCGGCCTGTTGGTGGATGACGCCATCGTTGTGGTAGAAAACGTTGAGCGTGTTATG
GCGGAAGAAGGTTTGCCGCCAAAAGAAGCTACCCGTAAGTCGATGGGGCAGATTCAGGGC
GCTCTGGTCGGTATCGCGATGGTACTGTCGGCGGTATTCGTACCGATGGCCTTCTTTGGC
GGTTCTACTGGTGCTATCTATCGTCAGTTCTCTATTACCATTGTTTCAGCAATGGCGCTG
TCGGTACTGGTGGCGTTGATCCTGACTCCAGCTCTTTGTGCCACCATGCTGAAACCGATT
GCCAAAGGCGATCACGGGGAAGGTAAAAAAGGCTTCTTCGGCTGGTTTAACCGCATGTTC
GAGAAGAGCACGCACCACTACACCGACAGCGTAGGCGGTATTCTGCGCAGTACGGGGCGT
TACCTGGTGCTGTATCTGATCATCGTGGTCGGCATGGCCTATCTGTTCGTGCGTCTGCCA
AGCTCCTTCTTGCCAGATGAGGACCAGGGCGTGTTTATGACCATGGTTCAGCTGCCAGCA
GGTGCAACGCAGGAACGTACACAGAAAGTGCTCAATGAGGTAACGCATTACTATCTGACC
AAAGAAAAGAACAACGTTGAGTCGGTGTTCGCCGTTAACGGCTTCGGCTTTGCGGGACGT
GGTCAGAATACCGGTATTGCGTTCGTTTCCTTGAAGGACTGGGCCGATCGTCCGGGCGAA
GAAAACAAAGTTGAAGCGATTACCATGCGTGCAACACGCGCTTTCTCGCAAATCAAAGAT
GCGATGGTTTTCGCCTTTAACCTGCCCGCAATCGTGGAACTGGGTACTGCAACCGGCTTT
GACTTTGAGCTGATTGACCAGGCTGGCCTTGGTCACGAAAAACTGACTCAGGCGCGTAAC
CAGTTGCTTGCAGAAGCAGCGAAGCACCCTGATATGTTGACCAGCGTACGTCCAAACGGT
CTGGAAGATACCCCGCAGTTTAAGATTGATATCGACCAGGAAAAAGCGCAGGCGCTGGGT
GTTTCTATCAACGACATTAACACCACTCTGGGCGCTGCATGGGGCGGCAGCTATGTGAAC
GACTTTATCGACCGCGGTCGTGTGAAGAAAGTTTATGTCATGTCAGAAGCGAAATACCGT
ATGCTGCCGGATGATATCGGCGACTGGTATGTTCGTGCTGCTGATGGTCAGATGGTGCCA
TTCTCGGCGTTCTCCTCTTCTCGTTGGGAGTACGGTTCGCCGCGTCTGGAACGTTACAAC
GGCCTGCCATCCATGGAAATCTTAGGCCAGGCGGCACCGGGTAAAAGTACCGGTGAAGCA
ATGGAGCTGATGGAACAACTGGCGAGCAAACTGCCTACCGGTGTTGGCTATGACTGGACG
GGGATGTCCTATCAGGAACGTCTCTCCGGCAACCAGGCACCTTCACTGTACGCGATTTCG
TTGATTGTCGTGTTCCTGTGTCTGGCGGCGCTGTACGAGAGCTGGTCGATTCCGTTCTCC
GTTATGCTGGTCGTTCCGCTGGGGGTTATCGGTGCGTTGCTGGCTGCCACCTTCCGTGGC
CTGACCAATGACGTTTACTTCCAGGTAGGCCTGCTCACAACCATTGGGTTGTCGGCGAAG
AACGCGATCCTTATCGTCGAATTCGCCAAAGACTTGATGGATAAAGAAGGTAAAGGTCTG
ATTGAAGCGACGCTTGATGCGGTGCGGATGCGTTTACGTCCGATCCTGATGACCTCGCTG
GCGTTTATCCTCGGCGTTATGCCGCTGGTTATCAGTACTGGTGCTGGTTCCGGCGCGCAG
AACGCAGTAGGTACCGGTGTAATGGGCGGGATGGTGACCGCAACGGTACTGGCAATCTTC
TTCGTTCCGGTATTCTTTGTGGTGGTTCGCCGCCGCTTTAGCCGCAAGAATGAAGATATC
GAGCACAGCCATACTGTCGATCATCATTGA
>F1GM000519
ATGAACAAAAACAGAGGGTTTACGCCTCTGGCGGTCGTTCTGATGCTCTCAGGCAGCTTA
GCCCTAACAGGATGTGACGACAAACAGGCCCAACAAGGTGGCCAGCAGATGCCCGCCGTT
GGCGTAGTAACAGTCAAAACTGAACCTCTGCAGATCACAACCGAGCTTCCGGGTCGCACC
AGTGCCTACCGGATCGCAGAAGTTCGTCCTCAAGTTAGCGGGATTATCCTGAAGCGTAAT
TTCAAAGAAGGTAGCGACATCGAAGCAGGTGTCTCTCTCTATCAGATTGATCCTGCGACC
TATCAGGCGACATACGACAGTGCGAAAGGTGATCTGGCGAAAGCCCAGGCTGCAGCCAAT
ATCGCGCAATTGACGGTGAATCGTTATCAGAAACTGCTCGGTACTCAGTACATCAGTAAG
CAAGAGTACGATCAGGCTCTGGCTGATGCGCAACAGGCGAATGCTGCGGTAACTGCGGCG
AAAGCTGCCGTTGAAACTGCGCGGATCAATCTGGCTTACACCAAAGTCACCTCTCCGATT
AGCGGTCGCATTGGTAAGTCGAACGTGACGGAAGGCGCATTGGTACAGAACGGTCAGGCG
ACTGCGCTGGCAACCGTGCAGCAACTTGATCCGATCTACGTTGATGTGACCCAGTCCAGC
AACGACTTCCTGCGCCTGAAACAGGAACTGGCGAATGGCACGCTGAAACAAGAGAACGGC
AAAGCCAAAGTGTCACTGATCACCAGTGACGGCATTAAGTTCCCGCAGGACGGTACGCTG
GAATTCTCTGACGTTACCGTTGATCAGACCACTGGGTCTATCACCCTACGCGCTATCTTC
CCGAACCCGGATCACACTCTGCTGCCGGGTATGTTCGTGCGCGCACGTCTGGAAGAAGGG
CTTAATCCAAACGCTATTTTAGTCCCGCAACAGGGCGTAACCCGTACGCCGCGTGGCGAT
GCCACCGTACTGGTAGTTGGCGCGGATGACAAAGTGGAAACCCGTCCGATCGTTGCAAGC
CAGGCTATTGGCGATAAGTGGCTGGTGACAGAAGGTCTGAAAGCAGGCGATCGCGTAGTA
ATAAGTGGGCTGCAGAAAGTGCGTCCTGGTGTCCAGGTAAAAGCACAAGAAGTTACCGCT
GATAATAACCAGCAAGCCGCAAGCGGTGCTCAGCCTGAACAGTCCAAGTCTTAA
>F1GM000536
ATGCATCACGCCACCCCGCTTATCACCACCATTGTTGGCGGCCTTGTGCTCGCCTTTATC
CTCGGCATGCTGGCCAATAAACTACGTATTTCTCCTCTGGTGGGATATCTGTTAGCGGGT
GTGCTGGCAGGACCATTCACTCCGGGCTTTGTTGCCGATACCAAGCTTGCCCCGGAACTG
GCTGAACTGGGCGTCATTCTGTTGATGTTTGGCGTCGGTTTGCACTTTTCGCTGAAGGAT
TTGATGGCGGTAAAGGCCATCGCCATTCCCGGTGCGATCGCCCAGATAGCCGTGGCGACG
CTGCTGGGTATGGCGCTCTCTGCCGTGCTGGGCTGGTCGTTAATGACCGGTATCGTGTTC
GGTTTATGTCTTTCCACCGCCAGTACCGTGGTGTTACTGCGCGCACTTGAAGAACGGCAA
TTAATTGACAGTCAGCGTGGGCAAATCGCCATCGGTTGGTTGATTGTGGAAGACCTGGTA
ATGGTTCTGACGCTGGTGTTGCTGCCCGCAGTGGCAGGAATGATGGAACAGGGCGATGTG
GGCTTTGCCACTCTTGCAGTCGATATGGGGATCACCATCGGCAAAGTGATCGCATTTATC
GCCATTATGATGCTGGTAGGTCGCCGTCTGGTGCCGTGGATTATGGCACGCAGCGCGGCA
ACCGGTTCTCGCGAGCTGTTTACCCTGTCGGTGCTGGCGCTGGCGTTAGGGGTTGCCTTT
GGTGCGGTAGAGCTGTTTGATGTCTCCTTTGCACTCGGTGCGTTCTTTGCCGGGATGGTA
CTGAACGAGTCTGAACTGAGTCACCGTGCCGCCCACGATACGCTGCCATTGCGCGACGCG
TTTGCGGTGCTGTTTTTTGTCTCCGTCGGGATGTTGTTTGATCCGTTAATTCTGATTCAG
CAACCGCTGGCAGTGCTGGCGACGCTGGCGATTATTCTGTTTGGTAAGTCGTTAGCCGCA
TTTTTCCTGGTGCGACTGTTTGGTCACTCCCAACGTACGGCATTAACCATCGCCGCCAGC
CTGGCGCAGATTGGTGAGTTCGCGTTTATCCTGGCGGGACTGGGAATGGCATTGAATTTA
CTGCCGCAGGCCGGACAAAACCTGGTACTGGCAGGGGCGATCCTGTCGATTATGCTCAAC
CCGGTACTGTTCGCACTACTGGAGAAATATCTGGCGAAGACCGAAACGCTGGAAGAGCAG
ACGCTGGAAGAGGCAATCGAAGAAGAGAAGCAGATCCCAGTGGATATTTGCAACCATGCG
CTACTGGTGGGTTACGGTCGTGTAGGCAGCCTGCTGGGGGAGAAATTGCTCGCCTCTGAT
ATTCCGCTGGTGGTGATTGAGACGTCACGAACCCGTGTTGATGAGCTGCGAGAGCGCGGG
GTCCGCGCAGTATTGGGCAATGCGGCGAACGAAGAAATTATGCAACTGGCGCATCTGGAA
TGTGCAAAATGGCTGATCCTGACGATTCCCAACGGTTATGAAGCGGGTGAGATTGTGGCA
TCTGCCCGCGCGAAAAATCCGGATATTGAGATTATTGCCCGCGCCCATTATGACGATGAA
GTGGCGTATATCACCGAACGTGGTGCGAATCAGGTAGTGATGGGCGAGCGTGAAATCGCC
CGTACCATGCTGGAACTGCTGGAAACGCCACCGGCGGGTGAGGTGGTGACGGGGTAA
>F1GM000688
ATGAAACTACAGAACTCTTTTCGCGACTATACGGCAGAGTCCGCGCTGTTTGTGCGCCGG
GCGCTGGTCGCCTTTTTGGGGATTTTGCTGCTGACCGGCGTGCTTATCGCCAACCTGTAT
AATCTGCAAATTGTTCGCTTTACCGACTACCAGACCCGCTCTAATGAAAACCGCATTAAG
CTGGTGCCTATCGCGCCCAGCCGCGGCATTATCTACGATCGTAACGGTATCCCTCTGGCC
CTCAACCGCACTATCTACCAGATAGAAATGATGCCGGAGAAAGTCGATAACGTGCAGCAA
ACGCTGGACGCTTTGCGCAGCGTGGTAGATCTGACCGATGACGATATTGCTGCATTCCGA
AAAGAGCGCGCACGTTCACACCGTTTCACCTCTATTCCGGTGAAAACTAACCTGACCGAA
GTACAAGTAGCTCGCTTTGCCGTCAATCAGTACCGTTTTCCGGGTGTCGAAGTTAAAGGC
TATAAACGTCGTTACTATCCTTACGGTTCGGCGTTGACCCACGTCATCGGCTATGTGTCG
AAAATCAACGATAAAGACGTCGAACGCCTGAATAATGACGGCAAACTGGCCAACTATGCG
GCAACGCATGATATCGGTAAGCTGGGCATTGAGCGTTACTATGAAGATGTGCTGCACGGT
CAGACCGGTTATGAAGAGGTTGAAGTTAACAACCGTGGGCGTGTTATTCGCCAGTTAAAA
GAAGTACCACCGCAAGCCGGACACGATATTTACCTGACGCTGGATCTCAAACTCCAGCAA
TATATTGAAACGCTGCTGGCGGGTAGCCGCGCAGCTGTGGTAGTCACCGATCCGCGTACA
GGTGGGGTGCTGGCGCTGGTTTCCACGCCTAGTTATGACCCAAACTTGTTTGTTGACGGT
ATCTCCAGCAAAGATTATTCCGCCTTGTTGAACGATCCGAATACACCGCTGGTGAACCGC
GCCACACAGGGGGTTTATCCTCCCGCGTCTACAGTTAAACCCTATGTGGCGGTTTCGGCA
TTGAGCGCCGGGGTGATCACGCGCAATACGACGCTGTTTGACCCAGGCTGGTGGCAACTG
CCAGGTTCGGAAAAACGTTATCGTGACTGGAAAAAATGGGGCCACGGGCGTCTGAATGTC
ACAAGATCGCTGGAAGAATCTGCGGATACCTTCTTCTATCAGGTGGCCTACGATATGGGG
ATCGATCGCCTCTCCGAATGGATGGGTAAATTCGGTTATGGTCATTACACCGGTATCGAC
CTGGCGGAAGAACGTTCCGGCAACATGCCTACCCGCGAATGGAAACAGAAACGCTTTAAA
AAACCGTGGTATCAGGGTGACACCATTCCGGTTGGTATCGGTCAGGGTTACTGGACAGCG
ACCCCAATCCAGATGAGTAAGGCACTGATGATCCTGATTAATGACGGTATCGTGAAGGTT
CCTCATTTGCTGATGAGCACCGCCGAAGACGGCAAACAGGTGCCATGGGTACAGCCGCAT
GAACCGCCCGTCGGCGATATTCATTCCGGTTACTGGGAGCTGGCGAAAGACGGTATGTAC
GGTGTTGCTAACCGCCCTAACGGTACGGCGCATAAATACTTTGCTAGCGCACCGTACAAA
ATTGCGGCGAAATCCGGTACCGCTCAGGTCTTCGGTCTGAAAGCGAACGAAACCTATAAT
GCGCACAAAATTGCCGAGCGTTTACGTGACCACAAACTGATGACCGCCTTTGCGCCATAC
AACAATCCGCAAGTGGCTGTCGCCATGATTCTGGAGAACGGTGGTGCGGGTCCGGCGGTT
GGTACACTGATGCGCCAGATCCTCGACCACATTATGCTGGGTGATAACAACACCGATCTG
CCTGCGGAAAATCCAGCGGTTGCCGCAGCGGAGGACCATTAA
>F1GM000884
ATGCAAAATAAATTAGCTTCCGGTGCCAGGCTTGGACGTCAGGCGTTACTTTTCCCTCTC
TGTCTGGTGCTTTACGAATTTTCAACCTATATCGGCAACGATATGATTCAACCCGGTATG
TTGGCCGTGGTGGAACAATATCAGGCGGGCATTGATTGGGTTCCTACTTCGATGACCGCG
TATCTGGCGGGCGGGATGTTTTTACAATGGCTGCTGGGGCCGCTGTCGGATCGTATTGGT
CGCCGTCCGGTGATGCTGGCGGGAGTGGTGTGGTTTATCGTCACCTGTCTGGCAATATTG
CTGGCGCAAAACATTGAACAATTCACCCTGTTGCGCTTCTTGCAGGGCATAAGCCTCTGT
TTCATTGGCGCTGTGGGATACGCCGCAATTCAGGAATCCTTCGAAGAGGCGGTTTGTATC
AAGATCACCGCGCTGATGGCGAACGTGGCGCTGATTGCTCCGCTACTTGGTCCGCTGGTG
GGCGCGGCGTGGATCCATGTGCTGCCCTGGGAGGGGATGTTTGTTTTGTTTGCCGCATTG
GCAGCGATCTCCTTTTTCGGTCTGCAACGAGCCATGCCTGAAACCGCCACGCGTATAGGC
GAGAAACTGTCACTGAAAGAACTCGGTCGTGACTATAAGCTGGTGCTGAAGAACGGCCGC
TTTGTGGCGGGGGCGCTGGCGCTGGGATTCGTTAGTCTGCCGTTGCTGGCGTGGATCGCC
CAGTCGCCGATTATCATCATTACCGGCGAGCAGTTGAGCAGCTATGAATATGGCTTGCTG
CAAGTGCCTATTTTCGGGGCGTTAATTGCGGGTAACTTGCTGTTAGCGCGTCTGACCTCG
CGCCGCACCGTACGTTCGCTGATTATTATGGGCGGCTGGCCGATTATGATTGGTCTATTG
GTCGCTGCTGCGGCAACGGTTATCTCATCGCACGCGTATTTATGGATGACTGCCGGGTTA
AGTATTTATGCTTTCGGTATTGGTCTGGCGAATGCGGGACTGGTGCGATTAACCCTGTTT
GCCAGCGATATGAGTAAAGGTACGGTTTCTGCCGCGATGGGAATGCTGCAAATGCTGATC
TTTACCGTTGGTATTGAAATCAGCAAACATGCCTGGCTGAACGGGGGCAACGGACTGTTT
AATCTCTTCAACCTTGTCAACGGAATTTTGTGGCTGTCGCTGATGGTTATCTTTTTAAAA
GATAAACAGATGGGAAATTCTCACGAAGGGTAA
>F1GM000968
ATGACGCCTTTGCTCGAATTAAAGGATATTCGTCGCAGCTATCCTGCCGGTGATGAGCAG
GTTGAGGTGCTGAAGGGCATCAGCCTCGATATTTATGCGGGTGAGATGGTCGCGATTGTT
GGCGCTTCGGGTTCCGGTAAATCGACCCTGATGAATATTCTCGGCTGTCTGGATAAGGCC
ACCAGCGGCACCTATCGCGTCGCCGGTCAGGATGTTGCCACGCTGGACGCCGATGCGCTG
GCGCAACTGCGCCGCGAGCATTTCGGCTTTATTTTCCAGCGTTACCATTTGCTTTCGCAT
TTAACCGCCGAGCAGAACGTTGAAGTACCCGCCGTCTATGCTGGTCTTGAGCGGAAACAG
CGACTGCTTCGTGCCCAGGAGTTGCTGCAACGGCTGGGGCTGGAAGACCGTACAGAGTAT
TATCCGGCACAGCTTTCGGGTGGTCAGCAACAGCGCGTCAGCATCGCGCGGGCATTGATG
AACGGTGGTCAGGTAATTCTTGCCGATGAACCAACCGGCGCACTGGACAGCCATTCTGGC
GAAGAGGTGATGGCGATCCTGCATCAGCTGCGCGATCGTGGGCATACGGTGATTATCGTC
ACCCACGATCCGCAGGTCGCTGCTCAGGCCGAGCGGGTGATCGAAATTCGCGACGGCGAA
ATTGTGCGCAATCCTCCCGCCATTGAAAAAGTGAATGTTACTGGCGGGACGGAACCTGTT
GTCAACACGGTGTCTGGCTGGCGGCAGTTTGTCAGCGGTTTTAACGAGGCGCTGACGATG
GCATGGCGGGCGCTGGCAGCGAATAAAATGCGTACTTTACTGACCATGCTGGGGATTATT
ATCGGTATTGCGTCGGTGGTTTCCATTGTCGTGGTGGGTGACGCCGCCAAACAAATGGTG
CTGGCGGATATTCGTTCTATTGGTACGAATACTATTGATGTCTATCCCGGGAAAGATTTT
GGCGATGACGATCCGCAATATCAGCAGGCGCTGAAGTACGACGACTTAATCGCCATCCAA
AAACAACCGTGGGTCGCCTCAGCCACACCTGCCGTCTCGCAAAACCTGCGCCTGCGTTAT
AACAATGTTGATGTTGCTGCCAGTGCCAATGGCGTGAGCGGCGATTATTTTAATGTCTAT
GGCATGACCTTCAGTGAAGGAAACACCTTTAATCAGGAGCAGCTGAACGGTCGTGCGCAG
GTCGTGGTTCTCGACAGTAATACTCGCCGCCAGCTTTTCCCCCATAAAGCAGATGTGGTT
GGCGAGGTGATTCTGGTCGGCAATATGCCCGCCAGAGTCATTGGTGTGGCGGAAGAAAAA
CAGTCGATGTTTGGTAGCAGTAAAGTGCTGCGTGTCTGGCTACCTTACAGCACGATGTCC
GGGCGAGTTATGGGCCAGTCGTGGCTTAACTCCATTACTGTCAGGGTGAAAGAAGGATTT
GACAGCGCCGAGGCGGAACAGCAACTCACGCGTTTACTTTCACTGCGCCACGGAAAGAAG
GATTTCTTTACCTGGAACATGGACGGCGTCTTGAAAACTGTTGAAAAGACCACACGTACT
TTACAACTGTTTCTGACGCTGGTGGCGGTGATTTCGCTGGTGGTGGGCGGTATTGGTGTA
ATGAATATTATGCTGGTGTCAGTGACCGAGCGGACGCGGGAAATTGGCATTCGCATGGCT
GTAGGTGCGCGAGCAAGCGATGTTTTGCAACAGTTCCTGATCGAAGCCGTACTGGTTTGC
CTGGTCGGTGGCGCGTTGGGAATAACACTGTCACTGTTAATTGCTTTCACCTTGCAGCTT
TTCTTACCCGGCTGGGAGATTGGTTTTTCACCGTTGGCGCTGCTGCTGGCGTTTCTCTGC
TCGACGGTCACCGGGATTTTATTTGGCTGGTTACCCGCACGAAATGCGGCACGACTGGAT
CCAGTAGATGCTCTGGCACGAGAGTAA
>F1GM001142
ATGTCACCCTGTGAAAATGACACCCCTATAAACTGGAAACGAAACCTGATCGTCGCCTGG
CTAGGCTGTTTTCTTACCGGTGCCGCCTTCAGTCTGGTAATGCCCTTCTTACCCCTCTAC
GTTGAGCAGCTTGGCGTTACCGGTCACTCCGCCCTGAATATGTGGTCCGGTATTGTCTTC
AGCATTACATTTTTATTTTCGGCCATCGCCTCACCGTTTTGGGGTGGACTCGCCGACCGT
AAAGGCCGAAAACTCATGCTATTACGCTCTGCCCTCGGCATGGGCATCGTGATGGTGTTG
ATGGGGCTGGCACAAAATATCTGGCAGTTTTTGATCCTGCGGGCGCTTCTTGGGTTACTT
GGCGGATTTGTCCCCAACGCTAATGCTCTTATCGCCACACAAGTACCGCGTAATAAAAGC
GGCTGGGCGCTGGGTACGCTCTCCACAGGCGGCGTTAGTGGTGCGTTGCTCGGCCCAATG
GCTGGCGGCCTGCTCGCCGATAGCTACGGCTTACGTCCGGTATTCTTTATTACCGCCAGT
GTGCTCATACTCTGCTTTTTCGTCACCCTGTTTTGCATCAGAGAAAAATTCCAGCCGGTC
AGCAAAAAAGAGATGCTGCACATGCGGGAAGTGGTGACATCACTTAAAAACCCGAAACTG
GTACTCAGCCTGTTTGTCACTACGTTAATCATCCAGGTGGCGACGGGCTCAATTGCCCCC
ATTCTGACACTGTATGTCCGCGAACTGGCGGGTAACGTCAGTAACGTCGCCTTTATCAGT
GGCATGATCGCCTCGGTGCCAGGCGTGGCGGCTCTGCTAAGTGCACCACGACTCGGCAAA
CTTGGCGATCGAATCGGACCCGAAAAGATCCTGATTACAGCGCTGATCTTTTCTGTACTG
CTGTTGATCCCAATGTCTTACGTTCAGACGCCATTGCAACTTGGGATTTTACGTTTTTTG
CTCGGTGCCGCCGATGGTGCACTACTCCCCGCCGTACAGACACTGTTGGTTTACAACTCG
AGCAACCAGATCGCCGGGCGTATCTTCAGCTATAACCAATCGTTTCGTGATATTGGCAAC
GTTACCGGACCATTGATGGGAGCAGCGATTTCAGCGAACTACGGTTTCAGAGCGGTATTT
CTCGTCACCGCTGGCGTAGTGTTATTCAACGCAGTCTATTCATGGAACAGTCTACGTCGT
CGTCGAATACCCCAGGTATCGAACTGA
>F1GM001154
ATGTCCCGCGTGTCGCAGGCGAGGAACCTGGGTAAATATTTCCTGCTCATCGATAATATG
CTGGTCGTGCTGGGGTTCTTTGTTGTCTTCCCGCTGATCTCTATCCGCTTCGTTGATCAA
ATGGGCTGGGCCGCCGTCATGGTCGGTATTGCTCTCGGTCTACGCCAATTTATTCAGCAA
GGTCTGGGTATTTTCGGCGGTGCAATTGCCGACCGCTTTGGTGCCAAACCGATGATTGTT
ACCGGTATGCTGATGCGCGCCGCCGGATTCGCCACAATGGGTATCGCCCACGAACCGTGG
CTATTGTGGTTTTCATGCCTGCTCTCGGGACTCGGTGGCACGTTGTTTGATCCGCCGCGT
TCGGCGCTGGTGGTGAAATTAATCCGTCCACAGCAGCGTGGTCGTTTTTTCTCGCTGTTG
ATGATGCAGGACAGTGCCGGTGCGGTCATTGGCGCATTGTTGGGGAGCTGGCTGTTGCAA
TACGACTTTCGCCTGGTCTGCGCCACAGGGGCAGTTCTATTTGTGCTATGTGCGGCGTTC
AATGCGTGGTTGTTACCAGCATGGAAACTCTCCACCGTACGCACGCCCGTTCGCGAAGGC
ATGACCCGCGTGATGCGTGACAAGCGTTTTGTCACCTATGTTCTGACACTGGCGGGTTAC
TACATGCTGGCTGTACAAGTGATGCTGATGCTGCCAATTATGGTCAACGACGTGGCTGGC
GCGCCCTCTGCCGTTAAATGGATGTATGCCATTGAAGCGTGTCTGTCGTTAACGTTGCTC
TACCCTATCGCCCGCTGGAGTGAAAAGCATTTTCGTCTGGAACACCGGTTGATGGCTGGG
CTGTTGATAATGTCATTAAGCATGATGCCGGTGGGCATGGTCAGCGGCCTGCAACAACTT
TTCACCCTGATTTGTCTGTTTTATATCGGGTCGATCATTGCCGAGCCTGCGCGTGAAACC
TTAAGTGCTTCGCTGGCGGACGCAAGAGCTCGCGGCAGCTATATGGGGTTTAGCCGTCTG
GGTCTGGCGATTGGCGGCGCTATTGGTTATATCGGTGGCGGCTGGCTGTTTGACCTGGGC
AAATCGGCGCACCAGCCAGAGCTTCCGTGGATGATGCTGGGCATTATTGGCATCTTCACT
TTCCTTGCGCTGGGTTGGCAGTTTAGCCAGAAACGCGCCGCGCGTCGTTTGCTTGAACGC
GACGCCTGA
>F1GM001272
ATGAAAAAATTACTGCGTCTTTTTTTCCCGCTCTCGCTGCGGGTACGTTTTCTGTTGGCA
ACGGCAGCGGTAGTACTGGTGCTTTCGCTTGCCTACGGAATGGTCGCGCTGATCGGTTAT
AGCGTCAGTTTCGATAAAACTACGTTTCGGCTGTTACGTGGCGAGAGCAATCTGTTCTAT
ACCCTTGCGAAGTGGGAAAACAATAAGTTGCATGTCGAGTTACCCGAAAATATCGACAAG
CAAAGCCCCACCATGACGCTAATTTATGATGAGAACGGGCAGCTTTTATGGGCGCAACGT
GACGTGCCCTGGCTGATGAAGATGATCCAGCCTGACTGGCTGAAATCGAATGGTTTTCAT
GAAATTGAAGCGGATGTTAACGATACCAGCCTCTTGCTGAGTGGAGATCATTCGATACAG
CAACAGTTGCAGGAAGTGCGGGAAGATGATGACGACGCGGAGATGACCCACTCGGTGGCA
GTAAACGTCTACCCGGCAACATCGCGGATGCCAAAATTAACCATTGTGGTGGTGGATACC
ATTCCGGTGGAGCTAAAAAGTTCCTATATGGTCTGGAGCTGGTTTATCTATGTGCTCTCA
GCCAATCTGCTGTTAGTGATCCCGCTGCTGTGGGTCGCCGCCTGGTGGAGTTTACGCCCC
ATCGAAGCCCTGGCAAAAGAAGTCCGCGAACTGGAAGAACATAACCGCGAATTGCTCAAT
CCAGCCACAACGCGAGAACTGACCAGTCTGGTACGAAACCTGAACCGATTGTTAAAAAGT
GAACGCGAACGTTACGACAAATACCGTACGACGCTCACCGACCTGACCCATAGTCTGAAA
ACGCCACTGGCGGTGCTGCAAAGTACGCTGCGTTCTCTGCGTAGTGAAAAGATGAGCGTC
AGTGATGCTGAGCCGGTAATGCTGGAGCAAATCAGCCGCATTTCACAGCAAATTGGCTAC
TACCTGCATCGTGCCAGTATGCGCGGCGGGACATTGCTCAGCCGCGAGCTGCATCCGGTC
GCCCCACTGCTGGACAATCTCACCTCAGCGCTGAACAAAGTGTATCAACGCAAAGGGGTC
AATATCTCTCTCGATATTTCGCCAGAGATCAGCTTTGTCGGTGAGCAGAACGATTTTGTC
GAGGTGATGGGCAACGTGCTGGATAATGCCTGTAAATATTGCCTCGAGTTTGTCGAAATT
TCTGCAAGGCAAACCGACGAGCATCTCTATATTGTGGTCGAGGATGATGGCCCCGGTATT
CCATTAAGCAAGCGAGAGGTCATTTTCGACCGTGGTCAACGGGTTGATACTTTACGCCCT
GGGCAAGGTGTAGGGCTGGCGGTAGCCCGCGAAATCACCGAGCAATATGAGGGTAAAATC
GTCGCCGGAGAGAGCATGCTGGGCGGTGCGCGGATGGAGGTGATTTTTGGTCGCCAGCAT
TCTGCGCCGAAAGATGAATAA
>F1GM001273
ATGCGCGTACTGGTTGTTGAAGACAATGCGTTGTTACGTCACCACCTTAAAGTTCAGATT
CAGGATGCTGGTCATCAGGTCGATGACGCAGAAGATGCCAAAGAAGCCGATTATTATCTC
AATGAACATATACCGGATATTGCGATTGTCGATCTCGGATTGCCAGACGAGGACGGTCTG
TCACTGATTCGCCGCTGGCGTAGCAACGATGTTTCACTGCCGATTCTGGTATTAACCGCC
CGTGAAAGCTGGCAGGACAAAGTCGAAGTATTAAGTGCCGGTGCTGATGATTATGTGACT
AAACCGTTTCATATTGAAGAGGTGATGGCGCGAATGCAGGCATTAATGCGGCGTAATAGC
GGTCTGGCTTCACAGGTCATTTCGCTCCCCCCGTTTCAGGTTGATCTCTCTCGCCGTGAA
TTATCTATTAATGACGAAGTGATCAAACTGACCGCGTTCGAATACACCATTATGGAAACG
TTGATACGCAATAATGGCAAAGTGGTCAGCAAAGATTCGTTAATGCTCCAACTCTATCCG
GATGCGGAGCTGCGGGAAAGCCATACCATTGATGTACTGATGGGACGTCTGCGCAAAAAA
ATTCAGGCACAATATCCCCAAGAAGTGATTACCACCGTTCGCGGCCAGGGCTATCTGTTC
GAATTGCGCTGA
>F1GM001648
ATGACGATGTCCAGACGCAATACTGACGCTATTACCATTCATAGCATTTTGGACTGGATC
GAGGACAACCTGGAATCGCCACTGTCACTGGAGAAAGTGTCAGAGCGTTCGGGTTACTCC
AAATGGCACCTGCAACGGATGTTTAAAAAAGAAACCGGTCATTCATTAGGCCAATACATC
CGCAGCCGTAAGATGACGGAAATCGCGCAAAAGCTGAAGGAAAGTAACGAGCCGATACTC
TATCTGGCAGAACGATATGGCTTCGAGTCGCAACAAACTCTGACCCGAACCTTCAAAAAT
TACTTTGATGTTCCGCCGCATAAATACCGGATGACCAATATGCAGGGCGAATCGCGCTTT
TTACATCCATTAAATCATTACAACAGCTAG
>F1GM001749
GTGCAGAAGTATATCAGTGAAGCGCGTCTGTTATTAGCATTAGCAATCCCGGTGATTCTC
GCGCAAATCGCCCAAACTGCGATGGGTTTTGTCGATACCGTGATGGCGGGCGGCTATAGT
GCCACCGACATGGCGGCGGTCGCTATCGGTACTTCTATCTGGCTTCCGGCGATCCTCTTT
GGTCACGGACTGCTGCTGGCATTAACGCCGGTTATCGCGCAATTAAATGGTTCCGGTCGA
CGTGAGCGCATTGCGCATCAGGTGCGACAAGGTTTCTGGCTGGCAGGTTTTGTTTCCGTT
CTCATTATGCTGGTGCTGTGGAATGCAGGTTACATTATCCGCTCCATGGAAAACATCGAT
CCGGCTCTGGCGGACAAAGCCGTGGGTTATCTGCGTGCGTTGTTGTGGGGCGCGCCGGGA
TATCTGTTCTTCCAGGTTGCCCGTAACCAGTGTGAAGGTCTGGCAAAAACCAAGCCGGGT
ATGGTAATGGGCTTTATCGGCCTGCTGGTGAACATCCCGGTGAACTATATCTTTATTTAT
GGTCATTTCGGTATGCCTGAGCTCGGTGGCGTTGGTTGTGGCGTGGCTACTGCGGCGGTG
TATTGGGTCATGTTCCTTGCCATGGTTTCTTACATTAAACGCGCCCGCTCCATGCGCGAT
ATTCGTAACGAAAAAGGCACCGCAAAACCCGATCCTGCGGTTATGAAACGACTGATTCAA
CTCGGTTTGCCGATTGCGCTGGCACTGTTCTTTGAAGTGACACTGTTTGCCGTCGTGGCT
CTGTTAGTGTCTCCGCTCGGTATTGTTGATGTCGCAGGACACCAGATTGCCCTGAACTTT
AGTTCACTAATGTTCGTGCTTCCAATGTCGCTGGCGGCAGCGGTAACTATCCGCGTAGGT
TATCGTCTGGGTCAGGGCTCAACGCTGGATGCGCAAACCGCTGCGCGGACCGGGCTTATG
GTGGGTGTCTGTATGGCAACCCTGACGGCCATTTTCACGGTTTCACTGCGGGAGCAAATC
GCCCTGTTGTACAACGACAATCCCGAGGTTGTAACGCTGGCTGCGCATTTGATGTTGCTG
GCGGCGGTATATCAGATTTCTGACTCAATCCAGGTGATTGGCAGTGGGATTTTGCGTGGT
TATAAAGATACGCGTTCCATTTTCTATATTACCTTTACGGCTTACTGGGTGCTGGGCTTG
CCAAGCGGCTATATTCTGGCACTGACCGATCTGGTCGTTGAACCTATGGGGCCAGCAGGC
TTCTGGATAGGCTTTATTATTGGCCTGACGTCGGCAGCCATTATGATGATGTTGCGTATG
CGGTTCCTGCAACGTCTGCCGTCAGCCATCATTCTGCAACGAGCATCCCGCTAA
>F1GM002084
ATGTATATTGAACAGCATTCTCGCTATCAAAATAAAGCTAATAACATCCAATTAAGATAT
GATGATAAGCAGTTTCATACAACGGTTATCAAAGATGTTCTATTATGGATTGAACATAAT
TTAGATCAGTCTTTACTGCTTGATGATGTGGCGAATAAAGCGGGTTATACCAAGTGGTAT
TTTCAGCGGCTGTTCAAAAAAGTAACAGGGGTCACACTGGCTAGCTATAATCGTGCTCGT
CGTTTGACGAAAGCGGCTGTTGAGTTGAGGTTGACGAAAAAAACTATCCTTGAGATCGCA
TTAAAATATCAATTTGATTCCCAACAATCTTTTACACGTCGATTTAAGTACATTTTTAAT
GTTACACCAAGTTATTATCGGCGTAATAAATTATGGGAATTGGAGGCAATGCACTGA
>F1GM002086
ATGAATAGTTCGACAAAGATCGCATTGGTAATTACGTTACTCGATGCCATGGGGATTGGC
CTTATCATGCCAGTCTTGCCAACGTTATTACGTGAATTTATTGCTTCGGAAGATATCGCT
AACCACTTTGGCGTATTGCTTGCACTTTATGCGTTAATGCAGGTTATCTTTGCTCCTTGG
CTTGGAAAAATGTCTGACCGATTTGGTCGGCGCCCAGTGCTGTTGTTGTCATTAATAGGC
GCATCGCTGGATTACTTATTGCTGGCTTTTTCAAGTGCGCTTTGGATGCTGTATTTAGGC
CGTTTGCTTTCAGGGATCACAGGAGCTACTGGGGCTGTCGCGGCATCGGTCATTGCCGAT
ACCACCTCAGCTTCTCAACGCGTGAAGTGGTTCGGTTGGTTAGGGGCAAGTTTTGGGCTT
GGTTTAATAGCGGGGCCTATTATTGGTGGTTTTGCAGGAGAGATTTCACCGCATAGTCCC
TTTTTTATCGCTGCGTTGCTAAATATTGTCGCTTTCCTTGTGGTTATGTTTTGGTTCCGT
GAAACCAAAAATACACGTGATAATACAGATACCGAAGTAGGGGTTGAGACGCAATCGAAT
TCGGTATACATCACTTTATTTAAAACGATGCCCATTTTGTTGATTATTTATTTTTCAGCG
CAATTGATAGGCCAAATTCCCGCAACGGTGTGGGTGCTATTTACCGAAAATCGTTTTGGA
TGGAATAGCATGATGGTTGGCTTTTCATTAGCGGGTCTTGGTCTTTTACACTCAGTATTC
CAAGCCTTTGTGGCAGGAAGAATAGCCACTAAATGGGGCGAAAAAACGGCAGTACTGCTC
GGATTTATTGCAGATAGTAGTGCATTTGCCTTTTTAGCGTTTATATCTGAAGGTTGGTTA
GTTTTCCCTGTTTTAATTTTATTGGCTGGTGGTGGGATCGCTTTACCTGCATTACAGGGA
GTGATGTCTATCCAAACAAAGAGTCATCAGCAAGGTGCTTTACAGGGATTATTGGTGAGC
CTTACCAATGCAACCGGTGTTATTGGCCCATTACTGTTTGCTGTTATTTATAATCATTCA
CTACCAATTTGGGATGGCTGGATTTGGATTATTGGTTTAGCGTTTTACTGTATTATTATC
CTGCTATCGATGACCTTCATGTTAACCCCTCAAGCTCAGGGGAGTAAACAGGAGACAAGT
GCTTAG
>F1GM002153
ATGAAAATTACTATTTCCGGTACAGGTTATGTTGGTTTATCGAACGGTGTCCTGATTGCG
CAAAACCACGAAGTGGTTGCTCTGGATATCGTACAGGCCAAAGTGGATATGCTTAACCAG
AAGATCTCTCCGATTGTGGATAAAGAGATTCAGGAATATCTGGCAGAAAAACCGTTAAAT
TTCCGTGCCACCACGGATAAGCACGACGCGTACCGCAATGCCGACTACGTGATCATTGCC
ACGCCGACCGATTACGATCCCAAGACTAACTACTTCAACACCTCTACGGTGGAAGCGGTT
ATTCGCGATGTCACAGAGATCAACCCGAACGCGGTGATGATCATTAAATCGACCATCCCG
GTGGGGTTCACCCGCGACATCAAAGAACGTTTAGGGATTGATAATGTTATTTTCTCTCCT
GAGTTCCTGCGTGAAGGCCGTGCGCTGTACGATAACCTGCACCCGTCGCGCATTGTCATT
GGTGAGCGCTCTGCACGTGCCGAACGTTTCGCAGACCTGTTGAAAGAAGGCGCGATTAAG
CAGGATATCCCGACCCTGTTTACCGACTCCACTGAAGCGGAAGCGATCAAACTGTTCGCG
AACACCTATCTGGCGCTGCGCGTTGCCTATTTCAACGAGCTTGACAGCTATGCTGAAAGC
CAGGGGCTGAACAGCAAGCAGATTATCGAAGGGGTATGCCTGGATCCGCGTATCGGCAAC
CACTATAACAACCCGTCCTTTGGCTATGGCGGCTACTGCCTGCCGAAAGATACCAAGCAG
TTGCTGGCGAACTACGAATCGGTCCCGAACAATATCATCGCGGCTATCGTAGATGCTAAC
CGTACCCGTAAAGACTTTATCGCGGATTCTATTCTTGCCCGTAAGCCGAAAGTGGTGGGT
GTGTATCGCCTGATCATGAAGAGTGGTTCGGACAACTTCCGTGCCTCTTCTATTCAGGGC
ATTATGAAGCGCATCAAGGCAAAAGGTATTCCGGTTATTATCTATGAACCGGTGATGCAG
GAAGATGAGTTCTTTAACTCCCGCGTAGTGCGCGACCTGGATGCCTTCAAACAAGAGGCG
GATGTGATTATCTCTAACCGTATGGCGGAAGAGCTGGCGGATGTGGCGGACAAGGTATAC
ACCCGCGATCTGTTTGGTAACGATTAA
>F1GM002188
ATGAAAGGTAGTTATAAATCCCGTTGGGTAATCGTAATCGTGGTGGTTATCGCCGCCATC
GCCGCATTCTGGTTCTGGCAAGGCCGCAATGACTCCCAGAGTGCAGCCCCAGGGGCGACG
AAACAAGCGCAGCAATCGCCAGCGGGTGGTCGCCGTGGTATGCGTTCCGGCCCATTAGCC
CCGGTTCAGGCGGCGACCGCCGTAGAACAGGCAGTTCCGCGTTACCTCACCGGGCTTGGC
ACCATTATCGCCGCTAATACTGTTACGGTGCGCAGCCGCGTGGACGGTCAACTGATGGCG
TTACATTTCCAGGAAGGCCAGCAGGTCAAAGCAGGCGATTTACTGGCAGAAATTGACCCC
AGCCAGTTCAAAGTTGCATTAGCACAAACCCAGGGCCAACTGGCAAAAGATAAAGCCACG
CTTGCTAACGCCCGCCGTGATCTGGCGCGTTATCAGCAACTGGCAAAAACCAATCTCGTC
TCCCGTCAGGAGCTGGATGCCCAACAGGCGCTGGTCAGTGAAACCGAAGGCACCATTAAG
GCTGATGAAGCAAGCGTCGCCAGCGCGCAGTTGCAACTCGACTGGAGCCGCATCACCGCA
CCAGTCGATGGTCGCGTTGGTCTCAAGCAGGTTGATGTTGGTAACCAAATCTCCAGTGGT
GATACCACCGGAATTGTGGTGATCACCCAGACGCATCCTATCGATTTAGTCTTTACCCTG
CCGGAAAGCGATATCGCTACTATAGTGCAGGCGCAAAAAGCCGGAAAACCGCTGGTGGTA
GAAGCCTGGGATCGCACCAATTCGAAGAAATTAAGTGAAGGCACGCTGTTAAGCCTCGAT
AACCAAATCGATGCCACAACCGGTACGATTAAAGTGAAAGCACGCTTTAATAATCAGGAT
GATGCGCTGTTTCCCAATCAGTTTGTTAACGCGCGCATGTTAGTCGACACCGAACAAAAC
GCCGTAGTGATCCCAACAGCCGCCCTGCAAATGGGCAATGAAGGCCATTTTGTCTGGGTG
CTGAATAGCGAAAACAAGGTCAGCAAACATCTGGTGACGCCGGGCATTCAGGACAGTCAG
AAAGTGGTGATCCGTGCAGGTATTTCTGCGGGCGATCGCGTGGTGACAGACGGCATTGAT
CGCCTGACCGAAGGGGCGAAAGTGGAAGTGGTGGAAGCCCAGAGCGCCACCACTCCGGAA
GAGAAAGCCACCAGCCGCGAATACGCGAAAAAAGGAGCACGCTCCTGA
>F1GM002189
ATGCAGGTGTTACCCCCGAGCAGCACAGGCGGCCCGTCGCGCCTGTTTATTATGCGTCCT
GTCGCCACCACGCTGCTGATGGTGGCGATCTTACTCGCCGGGATTATCGGTTATCGCGCC
CTGCCCGTTTCGGCGCTGCCGGAAGTGGACTATCCGACCATTCAGGTGGTCACGCTCTAC
CCAGGTGCCAGCCCGGATGTCATGACCTCTGCCGTTACCGCGCCGCTCGAACGCCAGTTC
GGGCAGATGTCTGGCCTGAAACAGATGTCGTCGCAAAGTTCCGGCGGTGCGTCAGTTATC
ACTTTGCAGTTCCAGCTAACATTACCGCTCGATGTCGCCGAGCAGGAAGTGCAGGCCGCG
ATTAACGCTGCGACCAACTTGTTGCCGAGCGATCTGCCTAACCCGCCGGTTTACAGCAAA
GTGAACCCGGCAGATCCGCCGATCATGACGCTCGCCGTCACCTCAACCGCCATGCCGATG
ACGCAAGTGGAAGATATGGTGGAAACCCGCGTCGCGCAGAAAATCTCGCAGATTTCCGGC
GTCGGCCTGGTGACGCTTTCCGGCGGTCAGCGTCCGGCTGTTCGCGTCAAACTTAACGCT
CAGGCGATTGCCGCCCTCGGCCTGACCAGCGAAACCGTGCGCACCGCCATTACCGGCGCT
AACGTTAACTCGGCAAAAGGTAGCCTCGACGGCCCTTCCCGTGCGGTCACGCTTTCCGCG
AACGACCAGATGCAATCCGCCGAAGAGTATCGCCAGCTAATCATCGCCTACCAGAACGGC
GCGCCAATTCGTCTGGGCGATGTCGCAACTGTAGAGCAAGGTGCAGAAAACAGCTGGCTC
GGCGCGTGGGCGAACAAAGAACAGGCCATTGTGATGAATGTTCAGCGCCAGCCCGGTGCT
AACATTATCTCCACCGCCGACAGCATTCGGCAGATGCTGCCACAGCTCACTGAGAGTCTG
CCGAAATCGGTGAAGGTGACAGTGCTTTCCGATCGCACCACCAATATCCGCGCATCCGTC
GATGATACTCAGTTTGAATTGATGATGGCTATCGCGCTGGTAGTCATGATTATCTACCTG
TTTTTGCGCAATATTCCGGCGACCATCATTCCCGGTGTTGCTGTACCGCTGTCGTTAATC
GGCACTTTCGCGGTTATGGTATTTCTCGATTTTTCAATCAATAACCTGACACTGATGGCG
TTAACTATCGCCACCGGATTCGTGGTCGATGACGCCATCGTGGTGATCGAAAACATTTCC
CGCTATATCGAAAAAGGCGAAAAACCGTTGGCGGCGGCGCTCAAGGGCGCAGGTGAAATC
GGCTTTACCATTATCTCGCTGACCTTCTCACTGATTGCGGTGTTGATCCCACTGCTGTTT
ATGGGCGATATCGTCGGGCGACTGTTCCGCGAATTTGCTATTACCCTGGCGGTAGCGATT
TTGATCTCAGCGGTGGTGTCGCTGACCCTGACACCGATGATGTGCGCGCGGATGCTCAGC
CAGGAGTCGTTGCGTAAACAGAACCGCTTCTCCCGTGCCTCGGAAAAAATGTTCGACAGG
ATAATCGCCGCCTATGGTCGTGGACTGGCGAAAGTGCTGAATCATCCGTGGCTGACCTTA
AGCGTGGCACTCAGCACGCTGCTGCTTAGCGTGCTGCTGTGGGTGTTCATTCCGAAAGGT
TTCTTCCCGGTACAGGACAATGGCATTATTCAGGGCACTTTGCAGGCACCGCAATCCAGC
TCCTTTGCCAATATGGCCCAGCGACAACGCCAGGTCGCGGACGTGATTTTGCAGGATCCG
GCAGTGCAAAGCCTGACCTCATTTGTTGGCGTTGATGGCACTAACCCGTCGCTGAACAGT
GCACGTTTACAAATCAACCTCAAACCGTTGGATGAACGTGATGATCGGGTGCAAAAAGTC
ATCGCCCGTCTGCAAACGGCGGTAGATAAAGTGCCGGGCGTCGATCTCTTCCTGCAACCA
ACGCAGGATCTGACTATTGATACTCAGGTCAGCCGCACCCAGTACCAGTTTACCTTGCAG
GCCACGTCACTGGATGCGCTCAGTACCTGGGTGCCACAGTTGATGGAAAAACTCCAGCAA
CTGCCACAGCTTTCTGATGTCTCCAGCGACTGGCAGGACAAAGGGCTGGTGGCGTATGTC
AATGTTGATCGCGACAGCGCCAGCCGTCTGGGGATCAGCATGGCGGATGTCGATAACGCC
CTGTACAACGCGTTTGGTCAGCGGCTGATTTCCACTATTTATACTCAGGCCAACCAGTAT
CGCGTGGTGCTGGAGCACAACACCGAAAATACCCCAGGCCTCGCGGCGCTGGATACCATT
CGCCTGACCAGCAGCGACGGCGGCGTGGTGCCGCTAAGCTCAATTGCCAAAATTGAGCAG
CGTTTTGCGCCGCTCTCCATCAACCATCTGGATCAGTTCCCGGTAACGACCATCTCCTTT
AACGTGCCGGATAACTATTCGCTGGGCGATGCGGTGCAGGCGATTATGGACACCGAAAAG
ACGCTGAATCTGCCGGTGGATATCACCACGCAGTTCCAGGGCAGCACCCTCGCCTTCCAG
TCGGCGCTGGGCAGCACTGTCTGGCTGATTGTCGCGGCGGTGGTGGCGATGTATATCGTG
CTCGGCATTCTGTACGAGAGCTTTATTCACCCGATCACCATTCTCTCGACGCTACCCACC
GCAGGGGTTGGCGCACTGCTGGCGTTGCTGATTGCTGGTAGCGAACTGGATGTGATTGCG
ATTATCGGCATTATTTTGCTGATCGGTATCGTGAAGAAGAACGCCATCATGATGATCGAC
TTCGCGCTGGCTGCCGAGCGCGAGCAAGGCATGTCGCCGCGCGAGGCAATCTACCAGGCT
TGTCTGTTGCGTTTTCGTCCGATCCTGATGACCACCCTGGCGGCTCTGCTTGGCGCGCTG
CCGCTGATGTTGAGTACCGGGGTCGGCGCGGAACTGCGTCGTCCGTTAGGTATCGGCATG
GTCGGCGGCCTGATTGTCAGCCAGGTGCTGACGCTGTTCACCACGCCGGTGATTTATCTG
CTGTTCGACCGCCTGGCATTGTGGACCAAAAGCCGCTTTGCCCGTCATGAAGAGGAGGCG
TAA
>F1GM002190
GTGAAGTTTTTTGCCCTCTTCATTTACCGTCCGGTGGCGACGATTTTACTGTCGGTTGCC
ATTACCCTGTGCGGCATACTGGGCTTCCGTATGCTGCCGGTCGCCCCGCTGCCGCAGGTC
GATTTTCCGGTGATTATGGTCAGCGCCTCGCTGCCCGGTGCGTCACCAGAAACAATGGCG
TCTTCCGTTGCCACGCCGCTGGAGCGCTCACTTGGGCGCATTGCCGGAGTCAGTGAAATG
ACCTCCAGCAGTTCGCTCGGCAGCACGCGTATTATTTTGCAGTTTGATTTTGACCGGGAT
ATCAACGGCGCAGCGCGTGATGTGCAGGCGGCGATCAACGCTGCACAAAGTTTGCTGCCC
AGTGGGATGCCCAGCCGCCCGACCTATCGCAAAGCGAACCCGTCGGATGCGCCAATTATG
ATCCTCACGCTGACGTCCGATACTTATTCGCAGGGTGAACTGTACGATTTCGCCTCGACG
CAGCTGGCTCCGACGATTTCGCAAATCGACGGTGTTGGTGATGTCGATGTCGGAGGCAGC
TCACTGCCCGCCGTACGCGTCGGGCTGAATCCGCAGGCGCTGTTTAATCAGGGCGTGTCG
CTGGACGACGTACGCACCGCCGTCAGCAATGCCAACGTGCGTAAACCGCAGGGCGCGCTG
GAAGATGGCACTCACCGCTGGCAGATCCAGACCAATGATGAGCTAAAAACCGCCGCTGAA
TATCAGCCGTTGATTATTCACTACAACAACGGCGGCGCGGTTCGTCTGGGCGATGTGGCG
ACGGTGACCGACTCAGTGCAGGATGTGCGCAACGCCGGGATGACCAACGCCAAACCGGCT
ATTTTACTGATGATCCGCAAACTGCCGGAAGCCAATATTATCCAGACGGTTGACAGCATC
CGGGCAAAATTACCGGAGTTGCAGGAAACCATTCCGGCGGCGATTGATCTGCAAATTGCC
CAGGATCGCTCCCCCACCATTCGCGCCTCGCTGGAAGAAGTCGAGCAAACGCTGATTATC
TCGGTGGCGCTGGTGATTCTGGTGGTGTTTTTATTCCTGCGCTCGGGTCGCGCCACTATT
ATTCCCGCCGTTTCGGTGCCGGTTTCGCTGATTGGTACGTTTGCGGCGATGTACCTGTGC
GGATTCAGTCTCAATAACCTTTCGTTAATGGCGCTCACCATCGCTACTGGTTTCGTGGTG
GATGACGCCATCGTGGTGCTGGAAAACATTGCACGTCATCTGGAAGCGGGAATGAAACCG
TTGCAAGCCGCACTGCAAGGTACTCGCGAAGTCGGTTTTACGGTGCTGTCGATGAGTCTG
TCACTGGTGGCGGTGTTCCTGCCGCTGCTGTTGATGGGCGGATTGCCGGGCCGACTGTTA
CGCGAATTTGCCGTGACGCTTTCTGTCGCCATTGGTATATCGTTGCTGGTTTCTCTGACA
TTAACGCCAATGATGTGTGGCTGGATGCTGAAAGCCAGCAAGCCGCGCGAGCAAAAGCGA
CTGCGTGGTTTTGGTCGCATGTTGGTAGCCCTGCAACAAGGCTACGGCAAGTCACTGAAA
TGGGTGCTCAATCATACCCGTCTGGTGGGCGTGGTGCTGCTTGGCACCATTGCGCTGAAT
ATCTGGCTGTATATCTCGATCCCGAAAACCTTCTTCCCGGAGCAGGACACTGGCGTGTTG
ATGGGCGGGATTCAGGCGGATCAGAGTATTTCGTTTCAGGCGATGCGCGGTAAGTTGCAG
GATTTCATGAAAATTATCCGTGACGATCCGGCAGTGGATAATGTCACCGGCTTTACAGGC
GGTTCGCGAGTGAACAGCGGGATGATGTTTATCACCCTCAAGCCACGCGACGAACGCAGC
GAAACGGCGCAGCAAATTATCGACCGTCTGCGCGTAAAACTGGCGAAAGAACCGGGGGCG
AATCTGTTCCTGATGGCGGTACAGGATATTCGCGTTGGTGGGCGTCAGTCGAACGCCAGC
TACCAGTACACGTTGTTATCCGACGACCTGGCGGCACTGCGAGAATGGGAGCCGAAAATC
CGCAAAAAACTGGCGACGTTGCCGGAACTGGCGGACGTGAACTCCGATCAGCAGGATAAC
GGCGCGGAGATGAATCTGGTTTACGACCGCGACACCATGGCACGGCTGGGAATCGACGTA
CAAGCCGCCAACAGTCTGTTAAATAACGCCTTCGGTCAGCGGCAAATCTCGACCATTTAC
CAGCCGATGAACCAGTATAAAGTGGTGATGGAAGTGGATCCGCGCTATACCCAGGACATC
AGTGCGCTGGAAAAAATGTTCGTTATCAATAACGAAGGCAAAGCGATCCCGCTGTCGTAT
TTCGCTAAATGGCAACCGGCGAATGCCCCACTATCGGTGAATCATCAGGGATTATCGGCG
GCCTCGACCATTTCGTTTAACCTGCCGACCGGAAAATCGCTCTCGGACGCCAGTGCGGCG
ATCGATCGCGCAATGACCCAGCTTGGTGTGCCTTCGACGGTGCGCGGCAGTTTTGCCGGC
ACGGCGCAGGTGTTCCAGGAGACGATGAACTCGCAGGTGATCCTGATTATCGCCGCCATC
GCCACGGTGTATATCGTGCTGGGTATCCTTTACGAGAGTTACGTACATCCGCTGACGATT
CTCTCCACCCTGCCCTCGGCGGGCGTTGGAGCGCTGTTGGCGCTGGAGCTGTTCAATGCC
CCGTTCAGCCTAATCGCCCTGATAGGGATCATGCTATTAATCGGCATCGTGAAGAAAAAC
GCCATTATGATGGTCGATTTTGCGCTTGAAGCCCAACGGCACGGTAACCTGACGCCGCAG
GAAGCTATTTTCCAGGCCTGTCTGCTGCGTTTTCGCCCGATTATGATGACTACCCTGGCG
GCGCTGTTTGGTGCGCTGCCGCTGTTATTGTCGGGCGGCGACGGCTCGGAGCTGCGGCAC
CCCCTGGGGATCACCATTGTCGGCGGACTGGTAATGAGCCAGCTCCTTACGCTGTATACC
ACGCCGGTGGTGTATCTCTTTTTCGACCGTCTGCGGCTGCGTTTTTCGCGTAAACCTAAA
CAAACGGTAACCGAGTAA
>F1GM002191
ATGACAGATCTTCCCGACAGCACCCGTTGGCAATTGTGGATTGTGGCTTTCGGCTTCTTT
ATGCAGTCGCTGGACACCACCATCGTAAACACCGCCCTTCCCTCAATGGCGCAAAGCCTC
GGGGAAAGTCCGTTGCATATGCACATGGTCATTGTCTCTTATGTGCTGACCGTGGCGGTG
ATGCTGCCCGCCAGCGGCTGGCTGGCGGACAAAGTCGGCGTGCGCAATATTTTCTTTACC
GCCATCGTGCTGTTTACTCTCGGTTCACTGTTTTGCGCGCTTTCCGGCACGCTGAACGAA
CTGTTGCTGGCACGCGCGTTACAGGGCGTTGGCGGCGCGATGATGGTGCCGGTCGGCAGA
TTGACGGTGATGAAAATCGTACCGCGCGAGCAATATATGGCGGCGATGACCTTTGTCACG
TTACCCGGTCAGGTCGGTCCGCTGCTCGGTCCGGCGCTCGGCGGTCTGCTGGTGGAGTAC
GCATCGTGGCACTGGATCTTTTTGATCAACATTCCGGTGGGGATTATCGGTGCGATCGCC
ACATTGCTGTTAATGCCAAACTACACCATGCAGACGCGGCGCTTTGATCTCTCCGGATTT
TTATTGCTGGCGGTTGGCATGGCGGTATTAACCCTGGCGCTGGACGGCAGTAAAGGTACA
GGTTTATCGCCGCTGACGATTGCAGGCCTGGTCGCAGTTGGCGTGGTGGCACTGGTGCTT
TATCTGCTGCACGCCAGAAATAACAACCGTGCCCTGTTCAGTCTGAAACTATTCCGTACT
CGTACCTTTTCGCTGGGCCTGGCGGGGAGCTTTGCCGGACGTATTGGCAGTGGCATGTTG
CCCTTTATGACACCGGTTTTCCTGCAAATTGGCCTCGGTTTCTCGCCGTTTCATGCCGGA
CTGATGATGATCCCGATGGTGCTTGGCAGCATGGGAATGAAGCGAATTGTGGTACAGGTG
GTGAATCGCTTTGGTTATCGTCGGGTACTGGTAGCGACCACGCTGGGTCTGTCGCTGGTC
ACCCTGTTGTTTATGACTACCGCCCTGCTGGGCTGGTACTACGTTTTGCCGTTCGTCCTG
TTTTTACAAGGGATGGTCAACTCGACGCGTTTCTCCTCCATGAACACCCTGACGCTGAAA
GATCTCCCGGACAATCTGGCGAGCAGCGGCAACAGCCTGCTGTCGATGATTATGCAATTG
TCGATGAGTATCGGCGTCACTATCGCCGGGCTGTTGCTGGGACTTTTTGGTTCACAGCAT
GTCAGCGTCGACAGCGGCACCACACAAACCGTCTTTATGTACACCTGGCTTAGCATGGCG
TTGATCATCGCCCTTCCGGCGTTCATCTTTGCCAGAGTGCCGAACGATACGCATCAAAAT
GTAGCTATTTCGCGGCGAAAAAGGAGCGCGCAATGA
>F1GM002192
ATGAAGTTCTGGCGACCCGGTATTACCGGCAAACTGTTTCTGGCGATTTTCGCCACCTGC
ATTGTCTTGCTGATCAGTATGCACTGGGCGGTGCGTATCAGTTTTGAGCGTGGCTTTATT
GATTACATCAAGCATGGTAATGAACAGCGATTACAACTGTTAAGTGATGCGCTTGGCGAG
CAGTATGCGCAGCATGGCAACTGGCGCTTCCTGCGCAACAATGATCGCTTTGTCTTTCAG
ATCCTGCGTTCATTTGAACACGATAATTCGGAAGATAAACCCGGCCCGGGTATGCCACCG
CACGGCTGGCGTACCCAGTTCTGGGTGGTTGATCAAAACAACAAAGTGCTGGTTGGTCCG
CGAGCGCCGATTCCACCTGACGGTACACGGCGACCCATTCTGGTCAACGGTGCGGAAGTT
GGCGCGGTGATCGCCTCCCCCGTTGAGCGGTTAACGCGCAATACTGATATCAATTTCGAT
AAACAACAGCGGCAAACCAGCTGGTTGATTGTCGCCCTGGCAACGTTACTCGCGGCACTT
GCCACTTTTCTGCTGGCGCGCGGTTTACTGGCACCGGTAAAACGACTTGTCGATGGCACG
CACAAACTGGCGGCGGGCGATTTCACTACCCGCGTAACGCCCACCAGTGAAGATGAACTG
GGCAAACTGGCGCAAGACTTCAACCAGCTTGCCAGCACACTGGAGAAAAACCAGCAAATG
CGGCGCGATTTTATGGCCGATATTTCTCACGAACTGCGTACGCCATTAGCGGTGCTGCGC
GGTGAACTGGAAGCCATTCAGGATGGCGTGCGTAAATTCACGCCGGAGACGGTGGCGTCT
TTACAGGCGGAGGTCGGTACACTGACCAAACTGGTTGACGATCTCCATCAGTTGTCGATG
TCTGATGAAGGCGCTCTCGCCTATCAAAAAGCACCGGTAGATTTGATCCCACTGCTGGAA
GTGGCGGGCGGCGCATTTCGCGAACGATTCGCCAGTCGTGGCCTGAAACTGCAATTTTCC
CTGCCAGACAGTATTACCGTATTTGGCGATCGCGACCGTTTAATGCAGTTATTCAATAAC
TTACTGGAAAACAGCCTGCGCTACACTGACAGCGGCGGCAGCCTGCAAATCTCTGCCGGG
CAGCGCGACAAAACGGTGCGCCTGACCTTTGCCGACAGTGCGCCAGGTGTCAGTGACGAT
CAGCTACAAAAATTGTTTGAACGTTTTTATCGCACCGAAGGTTCCCGCAACCGTGCCAGC
GGCGGTTCCGGGCTGGGGCTGGCGATTTGCCTGAACATTGTTGAAGCACATAATGGTCGC
ATTATTGCTGCCCATTCGCCTTTTGGCGGGGTAAGCATTACAGTAGAGTTACCGCTGGAA
CGGGATTTACAGAGAGAAGTATGGCCGAGTTACCAATCGACGAAAACACACCGCGTATTT
TGA
>F1GM002193
ATGGCCGAGTTACCAATCGACGAAAACACACCGCGTATTTTGATCGTGGAAGATGAACCG
AAGCTGGGGCAGTTGCTCATTGATTATCTGCGTGCTGCGAGCTATGCGCCGACGCTTATC
AGCCACGGCGATCAGGTACTGCCGTATGTGCGCCAGACACCACCGGATCTGATCCTGTTA
GATCTGATGCTCCCTGGCACCGATGGCCTGACGCTGTGCCGGGAAATTCGTCGTTTTTCT
GACATTCCGATCGTGATGGTGACGGCAAAAATCGAAGAGATCGATCGCCTGCTGGGGCTG
GAGATTGGCGCAGATGATTATATCTGTAAGCCGTACAGCCCACGGGAAGTGGTAGCGCGC
GTCAAAACCATTTTGCGCCGTTGCAAACCGCAGCGCGAGTTGCAGCAACAGGATGCTGAA
AGCCCGTTGATTATCGACGAAGGTCGTTTTCAGGCTTCATGGCGCGGTAAAATGCTTGAC
CTGACGCCTGCGGAATTTCGTCTGCTGAAAACGCTCTCTCACGAACCAGGAAAAGTGTTC
TCCCGCGAGCAATTGCTCAATCATCTTTATGACGACTACCGCGTAGTAACCGACCGCACC
ATCGACAGCCACATTAAAAACCTGCGCCGCAAGCTGGAATCTCTCGACGCCGAACAGTCA
TTTATCCGCGCCGTTTATGGCGTCGGTTACCGCTGGGAAGCCGACGCCTGCCGCATCGTT
TAG
>F1GM002290
GTGACCACCCGACAGCATTCGTCGTTTGCTATTGTTTTTATCCTTGGCCTGCTGGCCATG
TTGATGCCGCTGTCGATTGATATGTATCTGCCCGCGCTACCGGTAATTTCAGCGCAGTTT
GGCGTACCGGCGGGCAGTACGCAGATGACCCTCAGTACTTATATTCTGGGCTTTGCGTTG
GGGCAGTTAATCTACGGGCCGATGGCAGACAGCTTCGGGCGTAAGCCGGTGGTGCTCGGC
GGTACGCTGGTGTTTGCCGCCGCCGCGGTGGCGTGTGCGTTGGCAAACACCATCGATCAG
CTGATTGTGATGCGTTTCTTCCACGGGCTGGCTGCGGCTGCGGCCAGCGTGGTCATTAAC
GCCCTGATGCGCGATATTTACCCGAAAGAAGAGTTCTCGCGGATGATGTCGTTTGTCATG
CTGGTGACAACCATTGCACCGCTGATGGCACCGATAGTTGGCGGCTGGGTGCTGGTGTGG
CTGAGCTGGCATTACATCTTCTGGATCCTGGCATTAGCGGCGATTCTGGCTTCGGCAATG
ATTTTCTTCCTGATTAAAGAAACCTTACCACCGGAGCGTCGTCAGCCATTTCACATTCGT
ACCACTATTGGTAACTTTGCGGCGCTGTTCCGCCATAAACGTGTCCTGAGCTACATGCTT
GCCAGTGGTTTCAGCTTTGCCGGGATGTTCTCATTCTTAAGCGCCGGACCGTTTGTTTAT
ATTGAAATTAACCACGTCGCGCCGGAAAACTTTGGTTATTACTTTGCGCTAAACATTGTT
TTTCTGTTCGTGATGACCATCTTTAACAGCCGCTTCGTCCGCCGCATTGGCGCGTTAAAT
ATGTTCCGCTCGGGGTTGTGGATACAATTTATTATGGCAGCGTGGATGGTCATCAGTGCG
CTGCTGGGGCTGGGATTTTGGTCGCTGGTGGTTGGCGTTGCGGCGTTTGTGGGCTGCGTG
TCGATGGTGTCATCCAATGCGATGGCGGTCATTCTTGATGAGTTTCCCCATATGGCGGGA
ACGGCATCTTCGCTGGCAGGAACCTTCCGTTTTGGCATAGGGGCAATTGTTGGCGCATTG
CTTTCTCTTGCGACCTTTAACTCTGCATGGCCGATGATTTGGTCAATTGCATTCTGCGCA
ACCAGCTCCATTCTCTTCTGTCTGTACGCCAGTCGGCCGAAAAAACGGTGA
>F1GM002422
ATGTTTGAAATCCACCCTGTTAAGAAAGTCTCGGTGGTTATTCCCGTTTATAACGAGCAG
GAAAGCTTACCGGAATTAATCAGGCGCACCACCACAGCCTGTGAATCGTTGGGGAAAGAG
TATGAGATCCTGCTGATTGATGACGGCAGTAGCGATAATTCCGCGCATATGCTGGTCGAA
GCCTCACAAGCGGAGAACAGCCATATTGTGTCTATTTTGCTTAACCGCAATTACGGGCAA
CATTCAGCGATTATGGCGGGATTCAGTCACGTTACTGGCGACTTAATTATTACCCTTGAT
GCCGATCTCCAGAATCCGCCAGAAGAAATCCCCCGCCTGGTGGCAAAAGCCGATGAAGGT
TACGACGTGGTAGGGACTGTACGCCAGAACCGCCAGGACAGCTGGTTTCGTAAAACCGCT
TCGAAGATGATTAACCGGCTTATTCAGCGCACCACTGGCAAAGCGATGGGTGATTACGGT
TGTATGCTGCGCGCCTATCGCCGTCATATTGTCGATGCGATGTTGCACTGCCATGAACGC
AGCACCTTTATCCCGATTCTGGCGAATATCTTCGCCCGCCGTGCCATTGAAATTCCAGTA
CATCATGCCGAGCGTGAGTTTGGTGAATCCAAATACAGTTTTATGCGCCTGATTAATTTG
ATGTACGACCTGGTGACCTGCCTTACCACAACGCCGCTACGTATGCTGAGTCTGCTCGGC
AGCATTATTGCGATTGGAGGTTTTAGCATTGCGGTGCTGCTGGTGATTTTACGCCTGACC
TTCGGACCACAATGGGCGGCAGAAGGCGTCTTTATGCTATTTGCCGTGCTGTTTACTTTT
ATTGGCGCTCAGTTTATCGGCATGGGATTACTCGGTGAATATATCGGCAGGATCTACACC
GATGTCCGCGCCCGCCCCCGCTATTTTGTTCAGCAAGTTATCCGTCCATCCAGCAAGGAA
AATGAATAA
>F1GM002423
ATGAAAACCGTCGTTTTTGCCTACCACGATATGGGATGCCTCGGTATTGAAGCCCTGCTG
GCTGCCGGTTACGAAATTAGCGCCATTTTTACCCATACTGATAATCCCGGTGAAAAAGCC
TTTTATGGTTCGGTGGCTCGTCTGGCGGCGGAAAGAGGCATTCCGGTTTATGCGCCGGAT
AACGTTAATCATCCGCTGTGGGTGGAACGCATTGCCCAACTGTCGCCAGATGTGATTTTC
TCTTTTTATTATCGCCATCTTATTTACGACGAAATTTTGCAGCTCGCTCCCGCAGGTGCA
TTTAATCTGCATGGTTCGCTGTTACCAAAATATCGTGGTCGCGCGCCGCTGAACTGGGTG
CTGGTCAACGGTGAAACGGAAACTGGCGTTACATTGCACCGAATGGTGAAACGTGCCGAT
GCCGGGGCCATTGTGGCGCAACTGCGCATTGCCATTGCGCCAGACGATATCGCTATTACG
CTGCATCATAAATTGTGCCATGCCGCGCGCCAGCTACTGGAACAGACATTACCCGCCATT
AAACACGGTAATATTCTGGAAATCGCCCAGCGCGAAAACGAAGCCACCTGTTTTGGTCGC
AGAACGCCGGATGACAGTTTCCTTGAATGGCATAAACCGGCATCCGTACTGCACAACATG
GTACGTGCCGTTGCCGATCCGTGGCCGGGTGCCTTCAGCTATGTTGGCAATCAGAAATTC
ACCGTCTGGTCGTCGCGTGTTCATCCTCATGCCAGCAAAGCACAGCCGGGGAGCGTGATT
TCTGTTGCGCCACTGCTGATTGCCTGTGGCGATGGCGCGCTGGAAATCGTCACCGGACAG
GCGGGCGACGGCATTACTATGCAGGGCTCGCAATTAGCGCAGACGCTGGGCCTGGTGCAA
GGTTCACGCTTGAATAGCCAGCCTGCCTGCACCGCCCGACGCCGTACCCGGGTACTCATC
CTCGGGGTGAATGGCTTTATTGGCAACCATCTGACAGAACGCCTGCTGCGCGAAGATCAT
TATGAAGTTTACGGTCTGGATATTGGCAGCGATGCGATAAGCCGTTTTCTGAATCATCCG
CATTTTCACTTTGTTGAAGGCGATATCAGTATTCATTCCGAATGGATTGAGTATCATGTC
AAAAAATGTGATGTCGTCTTGCCGCTGGTGGCGATAGCCACGCCGATTGAATATACCCGC
AACCCGCTGCGCGTATTTGAACTCGATTTTGAAGAGAATCTGCGCATTATCCGCTACTGC
GTGAAGTACCGTAAGCGAATCATCTTCCCGTCAACTTCAGAAGTTTATGGGATGTGTAGC
GATAAATACTTCGATGAGGACCATTCTAATTTAATCGTCGGCCCGGTGAATAAACCACGC
TGGATTTATTCGGTATCAAAACAATTACTTGATCGGGTGATCTGGGCCTATGGCGAAAAA
GAGGGTTTACAGTTCACCCTCTTCCGCCCGTTTAACTGGATGGGACCACGACTGGATAAC
CTTAATGCAGCGCGAATTGGCAGCTCCCGCGCTATTACGCAACTCATTCTCAATCTGGTA
GAAGGTTCACCGATTAAGCTGATTGATGGCGGAAAACAAAAACGCTGCTTTACTGATATT
CGCGATGGTATCGAGGCGTTATACCGCATTATCGAAAATGCGGGAAATCGCTGCGACGGT
GAAATTATCAACATTGGCAATCCTGAGAACGAAGCGAGCATTGAGGAACTGGGCGAGATG
CTGCTGGCGAGCTTCGAAAAACATCCGCTGCGCCATCATTTCCCACCGTTTGCGGGCTTT
CGCGTTGTCGAAAGTAGCAGCTACTACGGCAAAGGATATCAGGACGTAGAGCATCGTAAA
CCGAGCATCCGCAATGCCCACCGCTGCCTGGACTGGGAGCCGAAAATTGATATGCAGGAA
ACCATCGACGAAACGCTGGATTTCTTCCTGCGCACCGTTGATCTTACGGATAAACCATCA
TGA
>F1GM002524
ATGCAAATGTTGGATTCCACTATTTCTAACGTCGCAATACCGACAATATCTGGCTTTCTG
GGAGCATCAACAGACGAAGGCACCTGGGTTATCACCTCGTTTGGCGTAGCAAATGCCATT
GCGATCCCTGTTACCGGCAGGCTGGCACAAAGAATAGGCGAATTAAGGTTATTTTTACTT
TCAGTCACTTTTTTTTCGCTGTCTTCCTTAATGTGTAGTTTATCGACCAATCTTGATGTG
CTGATATTTTTTAGAGTCGTTCAGGGATTAATGGCGGGGCCGTTAATTCCACTGTCACAG
AGTTTATTATTAAGGAATTATCCACCAGAAAAAAGAACATTTGCTCTCGCATTATGGTCA
ATGACCGTGATTATCGCTCCGATATGTGGGCCGATATTGGGCGGTTATATTTGCGATAAC
TTTAGCTGGGGTTGGATATTTTTAATCAATGTCCCTATGGGGATTATCGTCCTGACATTA
TGCTTAACCTTACTTAAAGGAAGAGAAACTGAAACTTCACCGGTCAAAATGAATCTACCA
GGACTGACCCTGTTAGTGCTCGGTGTTGGTGGCTTGCAAATTATGCTTGATAAAGGGCGC
GATCTGGATTGGTTCAACTCGAGTACAATAATAATATTAACAGTAGTATCAGTTATTTCT
CTGATCTCTTTAGTCATTTGGGAGTCGACCTCAGAGAACCCGATTCTTGATCTCAGTTTG
TTTAAGTCCCGTAACTTCACCATTGGTATTGTGAGTATCACATGCGCGTATTTATTTTAC
TCTGGAGCGATCGTCCTTATGCCGCAGTTACTCCAGGAAACGATGGGGTATAATGCGATA
TGGGCCGGACTTGCTTATGCGCCCATCGGCATCATGCCACTATTAATTTCACCTTTGATA
GGACGTTATGGCAACAAAATAGACATGCGGTTGTTAGTGACATTTAGTTTTTTGATGTAT
GCGGTTTGCTATTACTGGCGTTCTGTGACATTTATGCCAACGATTGATTTTACAGGCATC
ATTTTGCCACAGTTTTTCCAGGGATTCGCCGTTGCCTGTTTCTTTTTACCCTTAACAACG
ATTTCGTTTTCAGGCTTGCCAGATAATAAATTTGCCAATGCCTCGAGTATGAGTAATTTT
TTTCGTACCTTGTCAGGATCAGTTGGTACGTCGTTGACAATGACGCTGTGGGGACGACGC
GAATCGTTACACCATAGTCAGTTGACAGCAACCATCGATCAATTTAACCCCGTGTTTAAT
TCATCGTCACAAATTATGGATAAATACTATGGTTCGCTTTCAGGAGTTCTTAATGAAATT
AATAATGAAATAACCCAGCAGTCACTTTCTATTTCTGCAAATGAGATTTTCCGTATGGCG
GCTATTGCTTTTATCTTACTTACGGTTTTGGTTTGGTTTGCGAAACCGCCGTTTACAGCG
AAAGGCGTTGGGTGA
>F1GM002525
GTGGAACAGATTAATTCAAATAAAAAACATTCTAACAGAAGAAAATACTTTTCTTTATTG
GCGGTAGTTTTATTTATTGCGTTTTCAGGTGCCTATGCCTATTGGTCAATGGAATTAGAA
GACATGATTAGTACAGATGACGCCTATGTCACGGGGAATGCAGATCCAATTTCTGCACAA
GTCTCAGGTAGTGTCACTGTCGTTAATCATAAAGATACGAACTACGTTCGACAAGGTGAC
ATTTTAGTTTCACTGGATAAAACTGATGCCACTATCGCACTCAATAAAGCTAAAAATAAT
CTGGCAAATATTGTTCGGCAAACGAATAAACTATACTTACAGGATAAACAATACAGTGCC
GAAGTCGCTTCAGCACGTATTCAGTATCAACAATCTTTAGAAGATTATAACCGTCGAGTG
CCGTTAGCGAAGCAGGGGGTTATTTCAAAAGAAACGCTGGAGCATACCAAAGATACGTTA
ATAAGTAGCAAAGCGGCATTGAATGCCGCTATCCAGGCTTATAAAGCGAATAAAGCTTTA
GTAATGAACACACCATTAAACCGTCAGCCACAAGTCGTTGAAGCGGCGGATGCAACTAAA
GAAGCCTGGTTGGCGCTTAAACGTACGGATATTAAGAGTCCGGTTACCGGCTATATTGCC
CAGCGAAGTGTTCAGGTCGGCGAAACAGTGAGCCCCGGACAATCGTTAATGGCTGTCGTA
CCGGCACGTCAAATGTGGGTTAATGCCAACTTTAAAGAAACACAACTTACGGATGTACGG
ATTGGTCAATCGGTCAATATTATCAGCGATCTTTATGGTGAAAATGTTGTGTTTCATGGT
CGGGTGACAGGGATCAATATGGGAACCGGCAATGCGTTCTCCTTATTACCTGCACAAAAT
GCGACAGGGAACTGGATCAAAATCGTTCAGCGTGTACCGGTTGAAGTTTCTCTTGATCCA
AAAGAACTCATGGAACATCCCTTGCGTATTGGTTTATCGATGACAGCAACTATTGATACG
AAGAACGAAGACATTGCCGAGATGCCTGAGCTGGCTTCAACCGTGACCTCCATGCCGGCT
TATACCAGTAAGGCTTTAGTTATCGATACCAGTCCGATAGAAAAAGAAATTAGCAACATT
ATTTCGCATAATGGACAACTTTAA
>F1GM002526
ATGAACGCAATAATTATTGATGACCATCCTCTTGCTATCGCAGCAATTCGTAATTTATTG
ATCAAAAACGATATTGAAATCTTAGCGGAGTTGACTGAAGGGGGAAGCGCCGTTCAGCGG
GTGGAAACACTTAAGCCTGATATCGTCATCATTGATGTCGATATCCCCGGAGTTAACGGT
ATCCAGGTGTTAGAAACGCTGAGGAAGCGCCAATATAGCGGAATTATTATTATTGTCTCC
GCTAAAAATGACCATTTTTACGGGAAACATTGTGCTGATGCTGGCGCTAATGGATTCGTG
AGTAAAAAAGAAGGCATGAACAATATCATTGCGGCTATTGAAGCTGCAAAAAATGGCTAC
TGCTATTTCCCCTTCTCTCTCAACCGGTTTGTTGGAAGTTTAACGTCCGACCAGCAAAAA
CTCGACTCCTTATCGAAACAAGAAATTAGTGTCATGCGGTATATTCTTGATGGCAAGGAT
AATAATGACATTGCTGAAAAAATGTTCATCAGCAACAAAACTGTCAGCACTTATAAAAGT
CGCCTGATGGAAAAATTAGAATGTAAATCACTGATGGATCTTTACACATTCGCGCAACGT
AACAAAATCGGCTAA
>F1GM002527
ATGAAGTTTTTACCCTATTTTTTTCTTCTCTGTTGTGGTCTTTGGTCGACCATAAGTTTC
GCAGACGAAGATTACATCGAATATCGTGGCATCAGTAGTAACAACCGTGTCACACTTGAT
CCAGTACGCCTGAGCAACAAGGAATTACGTTGGTTAGCGAGCAAAAAAAATCTTGTGATT
GCAGTACACAAGTCCCAAACGGCTACCTTGTTGCATACCGATTCGCAGCAACAGGTTCGT
GGTATTAATGCTGATTATTTAAATCTTTTAAAAAGAGCGTTAAATATCAAATTAACACTC
CGGGAATACGCCGATCATCAAAAAGCAATGGACGCGCTTGCAGAAGGTGAAGTCGATATA
GTGTTATCACATTTAGTTACTTCGCCGCCTCTTAATAGTGACATTGCTGCAACCAAACCA
TTGATAATTACCTTTCCGGCGCTGGTAACCACCCTTCACGACTCAATGCGACCGCTTACC
TCACCAAAACCAGTAAATATTGCTCGGGTAGCAAATTACCCCCCAGACGAGGTAATTCAT
CAATCGTTTCCAAAAGCAACAATTATCTCTTTTACAAATTTATATCAGGCATTAGCATCC
GTATCAGCCGGACAGAATGATTACTTTATTGGTAGTAACATCATTACCAGCAGTATGATT
TCCCGCTATTTCACTCACTCCTTAAATGTAGTGAAATATTATAACTCGCCGCGTCAATAT
AATTTTTTCTTGACCAGAAAAGAATCCGTCATTCTTAATGAAGTACTCAATAGATTTGTT
GATGCTTTAACAAATGAAGTTCGCTATGAAGTTTCACAAAATTGGCTTGATACAGGAAAC
CTGGCCTTTCTGAACAAACCATTAGAACTCACTGAACATGAAAAACAGTGGATTAAGCAA
CATCCCGATTTAAAGGTGCTGGAAAATCCTTACTCTCCTCCCTATTCTATGACGGATGAA
AATGGCTCGGTTCGGGGCGTTATGGGGGATATTCTTAATATTATTACCTTGCAAACAGGT
TTAAATTTTTCTCCGATCACCGTTTCACACAATATCCATGCTGGAACACAGCTTAGCCCC
GGAGGATGGGATATAATACCTGGCGCTATTTATAGTGAAGATCGAGAAAATAATGTTTTA
TTTGCTGAAGCCTTCATAACAACGCCTTACGTTTTTGTCATGCAAAAAGCGCCTGACAGT
GAACAAACATTAAAAAAAGGAATGAAAGTTGCCATTCCATATTATTATGAGCTGCATTCG
CAATTAAAAGAGATGTATCCGGAGGTTGAATGGATACAGGTCGATAATGCCAGCGCTGCA
TTTCACAAGGTTAAGGAAGGTGAACTTGATGCTCTGGTCGCGACACAGTTAAATTCGCGT
TACATGATCGATCATTACTATCCTAATGAACTTTATCATTTTCTTATTCCTGGCGTTCCG
AATGCATCGCTTTCGTTCGCTTTTCCTCGCGGAGAACCGGAACTTAAGGATATTATTAAT
AAAGCACTGAATGCAATTCCCCCAAGCGAAGTTCTGCGCCTGACGGAAAAATGGATTAAA
ATGCCCAATGTGACCATTGACACATGGGACCTATATAGCGAGCAATTTTATATTGTTACG
ACATTATCCGTTTTATTAGTTGGCAGTAGCCTTTTATGGGGATTCTACCTGTTACGCTCA
GTTCGTCGTCGTAAAGTCATTCAGGGTGATTTAGAAAACCAAATATCATTCCGAAAAGCA
CTCTCGGATTCCTTACCGAATCCAACTTATGTTGTAAACTGGCAAGGTAATGTCATTAGT
CATAATAGTGCTTTTGAACATTATTTCACTGCGGATTACTACAAAAATGCAATGTTACCA
TTAGAAAACAGTGACTCACCCTTTAAAGATGTTTTTTCTAATGCGCATGAAGTCACAGCA
GAAACGAAAGAAAATCGAACAATATACACACAGGTATTTGAAATTGATAATGGCATCGAG
AAAAGATGCATTAATCACTGGCATACATTATGCAATCTTCCTGCAAGTGACAATGCAGTA
TATATTTGTGGTTGGCAAGATATTACTGAAACGCGTGATCTAATTAATGCACTCGAGGTA
GAAAAAAATAAAGCGATAAAGGCTACCGTAGCAAAAAGTCAGTTTCTGGCAACGATGAGT
CACGAAATAAGAACACCAATAAGCTCTATTATGGGCTTCCTGGAACTTCTGTCGGGTTCT
GGTCTTAGCAAGGAGCAACGGGTGGAGGCGATTTCACTTGCCTACGCCACCGGACAATCA
CTCCTCGGCTTAATTGGTGAAATCCTTGATGTCGACAAAATTGAATCGGGTAACTATCAA
CTTCAACCACAATGGGTCGATATCCCTACTTTAGTCCAGAACACTTGTCACTCTTTCGGT
GCGATTGCTGCAAGCAAATCGATCGCATTAAGTTGCAGCAGTACATTTCCTGATCATTAC
CTGGTTAAGATCGACCCTCAGGCGTTTAAGCAGGTCTTATCAAATTTACTGAGCAATGCT
CTCAAATTTACCACCGAGGGGGCAGTAAAAATTACGACCTCCCTGGTTCACATTGATGAC
AACCACGCTGTTATCAAAATGACGATTATGGATTCTGGAAGTGGATTATCGCAGGAAGAA
CAACAACAACTCTTTAAACGCTACAGCCAAACAAGTGCAGGTCGCCAGCAAACAGGATCT
GGCTTAGGCTTAATGATCTGCAAAGAATTAATTAAAAATATGCAGGGTGATTTGTCATTA
GAAAGTCATCCAGGCATAGGAACAACATTTACGATCACAATCCCGGTAGAAATTAGCCAG
CAAGTGGCGACTGTCGAGGCAAAAGCAGAACACCCCATCACACTACCTGAAAAGTTGAGC
ATATTAATCGCGGATGATCATCCGACCAACAGGCTATTACTCAAACGCCAGCTAAATCTA
TTAGGATATGATGTTGATGAAGCCACTGATGGTGTGCAAGCGCTACACAAAGTCAGTATG
CAACATTATGATCTGCTTATTACTGACGTTAATATGCCGAATATGGATGGTTTTGAGTTG
ACTCGCAAACTCCGTGAGCAAAATTCTTCCTTACCCATCTGGGGGCTTACAGCCAACGCA
CAGGCTAACGAACGTGAAAAAGGGTTAAGTTGCGGCATGAACTTATGTTTGTTCAAACCG
TTGACCCTGGATGTACTGAAAACACATTTAAGTCAGTTACACCAGGTTGCGCATATTGCA
CCTCAGTATCGCCACCTTGATATCGAAGCCCTGAAAAATAATACGGCGAACGATCTACAA
CTGATGCAGGAGATTCTCATGACTTTCCAGCATGAAACGCATAAAGATCTACCCGCTGCG
TTTCAAGCACTAGAAGCTGGCGATAACAGAACTTTCCATCAGTGTATTCATCGCATCCAC
GGTGCGGCTAACATCCTGAATTTGCAAAAGTTGATTAATATCAGCCATCAGTTAGAAATA
ACACCTGTTTCAGATGACAGTAAGCCTGAAATTCTTCAGTTGCTGAACTCTGTAAAAGAA
CACATTGCAGAGCTGGACCAGGAGATTGCTGTTTTCTGTCAGAAAAATGACTAA
>F1GM002585
ATGCTCTATCTTTCTCTGCTGGCTGTTAGTTGTAGCGTCAGCGCCGCAAAATACCCTGTT
CTGACAGAAAGCTCGCCAGAGAAAGCAGGGTTTAACGTCGAACGGCTTAACCAGATGGAT
CGCTGGATTAGCCAGCAAGTTGATGTCGGTTATCCCAGCGTAAACCTGCTGATCATTAAA
GATAATCAGATTGTGTATCGCAAAGCCTGGGGAGCGGCGAAAAAGTACGATGGCAGCGTG
TTGATGGAACAGCCTGTCAAAGCCACCACCGGGACGCTGTATGACCTGGCCTCAAACACC
AAAATGTACGCCACGAACTTCGCCCTGCAAAAGCTGATGAGCGAAGGCAAACTGCATCCT
GACGATCGGATTGCGAAATATATTCCGGGGTTTGCCGATAGTCCAAATGACACCATTAAA
GGCAAAAACACCCTGCGGATTTCTGACCTGCTGCATCACAGCGGCGGTTTCCCGGCAGAT
CCGCAATACCCGAATAAAGCGGTCGCGGGCGCGTTATATTCCCAGGATAAAGGCCAGACG
CTGGAGATGATCAAGCGCACGCCGCTGGAATATCAGCCCGGCAGCAAACATATCTACAGC
GATGTCGATTATATGCTGCTTGGATTTATCGTCGAGTCGGTTACCGGTCAGCCGCTTGAC
CGCTATGTTGAAGAGTCGATTTATCGCCCGCTCGGCCTGACACATACGGTATTTAACCCG
CTGCTGAAAGGCTTTAAACCGCAACAAATTGCCGCCACGGAATTGAACGGCAATACCCGC
GATGGCGTGATCCATTTCCCGAATATCCGCACCTCCACTCTCTGGGGTCAGGTGCACGAT
GAAAAAGCCTTTTATTCGATGGGCGGCGTTTCCGGGCACGCAGGTTTGTTTTCCAATACC
GGCGATATTGCGGTGTTAATGCAAACGATGCTGAACGGCGGGGGCTATGGTGATGTGCAG
CTGTTCAATGCGGAAACGGTGAAGATGTTCACCACCAGCTCTAAGGAAGATGCCACTTTT
GGCCTCGGCTGGCGCGTGAATGGTAATGCCACCATGACGCCGACGTTTGGCACGCTGGCA
AGCCCGCAAACCTACGGTCACACTGGCTGGACCGGAACGGTGACCGTTATCGATCCGGTG
AATCATATGACGATTGTGATGTTAAGCAACAAGCCACATTCGCCGGTTGCCGATCCGCAA
AAGAATCCCAATATGTTCGAAAGCGGTCAGTTGCCGATTGCAACTTATGGTTGGGTAGTT
GATCAGGTGTATGCGGCGTTAAAGCAGAAGTAA
>F1GM002616
ATGGCGAATTTCTTTATTGATCGCCCCATTTTTGCCTGGGTGCTGGCAATCCTGTTGTGT
CTGACAGGTACCCTGGCGATTTTTTCATTGCCCGTTGAACAATACCCCGATCTCGCGCCA
CCGAATGTGCGAGTGACCGCTAACTATCCCGGCGCATCGGCCCAGACGCTGGAAAACACC
GTGACCCAGGTTATCGAGCAAAATATGACCGGCCTCGATAATCTCATGTATATGTCATCT
CAGAGCAGTGGCACCGGTCAGGCATCTGTCACTTTAAGTTTTAAAGCAGGCACCGATCCG
GACGAAGCCGTGCAGCAAGTACAAAACCAGCTGCAATCAGCCATGCGAAAGTTACCGCAG
GCGGTGCAAAATCAGGGCGTGACGGTGCGTAAAACCGGCGATACCAACATTCTGACCATT
GCCTTCGTCTCTACCGATGGTTCGATGGATAAACAGGATATTGCTGATTATGTTGCCAGT
AATATTCAGGACCCGTTAAGCCGCGTGAATGGCGTCGGGGATATCGATGCCTATGGTTCG
CAATATTCCATGCGTATCTGGCTGGACCCGGCGAAACTCAACAGTTTCCAGATGACGGCT
AAAGATGTCACTGATGCCATTGAGTCACAGAACGCGCAGATTGCGGTTGGGCAACTTGGT
GGTACACCTTCCGTCGATAAGCAGGCGCTCAACGCCACCATTAACGCCCAGTCACTGCTG
CAAACACCAGAACAGTTCCGCGATATCACCTTGCGGGTCAATCAGGACGGCTCAGAGGTA
AGGCTGGGCGATGTCGCCACCGTCGAAATGGGGGCGGAGAAATACGATTATCTTAGCCGC
TTCAATGGTAAGCCAGCCTCCGGGCTGGGGGTAAAACTGGCCTCCGGCGCTAACGAAATG
GCGACAGCGGAGCTGGTGCTCAATCGTCTCGACGAGCTGGCGCAGTATTTCCCGCATGGA
CTGGAATACAAGGTGGCGTATGAAACCACCTCGTTTGTTAAAGCCTCCATTGAAGACGTG
GTGAAAACGCTGCTGGAAGCTATCGCTCTGGTTTTCCTCGTTATGTATCTGTTCCTGCAA
AACTTCCGCGCCACGCTGATACCCACTATCGCCGTGCCGGTGGTGTTGATGGGAACCTTC
TCCGTACTTTACGCCTTCGGTTACAGCGTCAACACCTTAACCATGTTCGCGATGGTGCTG
GCGATCGGTCTGCTGGTGGATGACGCCATCGTGGTGGTGGAAAACGTCGAACGTATTATG
AGTGAGGAAGGACTCACTCCTCGCGAAGCCACACGTAAATCGATGGGGCAGATCCAGGGG
GCACTGGTCGGGATTGCGATGGTTCTTTCGGCGGTATTTGTACCAATGGCCTTCTTCGGC
GGCACCACCGGTGCCATCTATCGCCAGTTCTCTATTACCATTGTTGCGGCGATGGTGCTG
TCAGTACTGGTAGCGATGATCCTCACTCCGGCTCTGTGTGCCACACTACTTAAGCCACTG
AAAAAAGGTGAGCATCATGGGCAAAAAGGCTTTTTTGCCTGGTTTAACCAGATGTTTAAC
CGCAACGCCGAACGCTACGAAAAAGGGGTGGCGAAAATTCTCCACCGTAGCCTGCGCTGG
ATTGTGATTTATGTCCTGCTGCTTGGCGGCATGGTGTTCCTGTTCCTGCGTTTGCCGACG
TCGTTCTTACCGCTGGAAGACCGTGGCATGTTTACTACCTCGGTACAGTTGCCCAGCGGT
TCAACGCAACAACAGACCCTGAAAGTCGTTGAGCAAATCGAGAAATACTACTTCACCCAT
GAAAAAGACAACATCATGTCGGTGTTTGCCACCGTTGGTTCTGGCCCTGGGGGTAACGGG
CAAAACGTGGCGCGAATGTTTATCCGCCTGAAAGACTGGAGCGAACGCGACAGTAAGACC
GGCACCTCGTTTGCCATTATCGAGCGTGCAACGAAGGCGTTTAACCAAATTAAAGAAGCT
CGCGTTATCGCCAGCAGCCCGCCAGCAATTAGCGGTCTTGGTAGTTCTGCAGGTTTTGAT
ATGGAGTTGCAGGACCACGCTGGAGCGGGTCACGATGCGCTGATGGCAGCACGTAATCAG
TTGCTGGCGCTGGCGGCGGAAAACCCGGAGCTAACCCGTGTGCGCCATAACGGCCTCGAC
GACAGTCCGCAGTTGCAGATTGATATCGACCAGCGTAAAGCTCAGGCGCTGGGCGTTGCT
ATCGACGATATTAACGACACACTGCAAACCGCCTGGGGTTCGAGCTATGTGAATGACTTT
ATGGATCGCGGTCGCGTGAAGAAAGTCTATGTGCAGGCAGCTGCGCCGTATCGCATGCTG
CCAGATGACATCAATCTCTGGTATGTCCGAAATAAAGATGGCGGCATGGTGCCCTTCTCT
GCTTTCGCGACCTCACGCTGGGAAACAGGCTCGCCGCGTCTGGAACGCTATAACGGTTAT
TCTGCGGTTGAGATTGTTGGGGAAGCCGCACCGGGGGTCAGTACCGGTACGGCGATGGAT
ATTATGGAATCGTTAGTGAAGCAGCTGCCAAACGGCTTTGGTCTGGAGTGGACGGCGATG
TCGTATCAGGAGCGGCTTTCCGGCGCGCAGGCTCCGGCGCTGTACGCCATTTCCTTGCTG
GTGGTATTCCTGTGTCTGGCTGCGTTGTATGAAAGCTGGTCGGTGCCGTTCTCGGTAATG
CTGGTCGTGCCGCTGGGGGTAATCGGCGCGCTGCTGGCAACCTGGATGCGCGGGCTGGAA
AACGACGTTTACTTCCAGGTGGGCCTGTTAACGGTCATTGGTTTATCGGCGAAAAACGCC
ATCCTGATCGTCGAGTTTGCTAACGAGATGAACCAAAAAGGCCACGACCTGTTTGAAGCG
ACGCTCCACGCCTGCCGTCAGCGTTTACGCCCGATTCTGATGACCTCGCTGGCATTTATC
TTCGGCGTATTGCCAATGGCAACCAGCACGGGTGCCGGTTCCGGTGGTCAGCATGCGGTG
GGTACTGGCGTAATGGGCGGGATGATTTCGGCCACTATTCTGGCTATTTACTTCGTGCCG
CTGTTCTTTGTGCTGGTGCGCCGCCGCTTCCCGCTGAAGCCGCGCCCGGAATAA
>F1GM002815
ATGAGCGCAAATGCGGAGACTCAAACCCCGCAGCAACCGGTAAAGAAGAGCGGCAAACGT
AAGCGTCTGCTCCTCCTTCTCACCTTGCTCTTTATAATTATTGCCGTAGCGATAGGGATT
TATTGGTTTTTGGTACTGCGTCACTTCGAAGAAACCGATGACGCATACGTGGCAGGGAAT
CAAATTCAAATTATGTCTCAGGTGTCTGGCAGCGTGACGAAAGTCTGGGCCGATAACACC
GATTTTGTAAAAGAAGGCGACGTGCTGGTCACTCTCGACCCGACAGATGCTCGCCAGGCG
TTTGAAAAAGCCAAAACTGCACTGGCTTCCAGCGTTCGCCAAACCCACCAGCTGATGATT
AACAGCAAGCAGTTGCAGGCGAATATTGAGGTGCAGAAAATCGCCCTCGCGAAAGCACAA
AGCGACTACAACCGCCGTGTGCCGCTGGGCAATGCCAACCTGATTGGTCGCGAAGAGCTG
CAACACGCCCGCGACGCCGTCACCAGTGCCCAGGCGCAACTGGACGTCGCGATTCAACAA
TACAATGCCAATCAGGCGATGATTCTGGGGACTAAACTGGAAGATCAGCCAGCCGTGCAA
CAGGCTGCCACCGAAGTACGTAACGCCTGGCTGGCGCTGGAGCGTACTCGTATTATCAGT
CCGATGACCGGTTATGTCTCCCGCCGCGCGGTACAGCCTGGGGCGCAAATTAGCCCAACG
ACGCCGCTGATGGCGGTCGTTCCAGCCACCAATATGTGGGTGGATGCCAACTTTAAAGAG
ACGCAGATTGCCAATATGCGTATCGGTCAGCCGGTCACTATCACCACGGATATTTACGGC
GATGATGTGAAATACACCGGTAAAGTGGTTGGTCTGGATATGGGCACAGGTAGCGCGTTC
TCACTGCTTCCAGCGCAAAATGCGACCGGTAACTGGATCAAAGTCGTTCAGCGTCTGCCT
GTGCGTATCGAACTGGACCAGAAACAGCTGGAGCAATATCCGCTGCGTATCGGTTTGTCC
ACGCTGGTGAGCGTCAATACCACTAACCGTGACGGTCAGGTACTGGCAAATAAAGTACGT
TCCACTCCGGTAGCGGTAAGCACCGCGCGTGAAATCAGCCTGGCACCTGTCAATAAACTG
ATCGACGATATCGTAAAAGCTAACGCTGGCTAA
>F1GM002816
ATGCAACAGCAAAAACCGCTGGAAGGCGCGCAACTGGTCATTATGACGATTGCGCTGTCA
CTGGCGACATTCATGCAGGTGCTGGACTCCACCATTGCTAACGTGGCGATCCCCACTATC
GCCGGGAATCTGGGCTCATCGCTCAGCCAGGGAACGTGGGTAATCACTTCTTTCGGGGTG
GCGAATGCCATCTCGATCCCGCTTACCGGCTGGCTGGCAAAGCGCGTCGGGGAAGTGAAA
CTGTTCCTTTGGTCCACCATCGCCTTTGCTATTGCGTCGTGGGCGTGTGGTGTCTCCAGC
AGCCTGAATATGCTGATCTTCTTCCGCGTGATTCAGGGGATTGTCGCCGGGCCGTTGATC
CCGCTTTCGCAAAGTCTATTGCTGAATAACTACCCGCCAGCCAAACGCTCGATCGCGCTG
GCGTTGTGGTCGATGACGGTGATTGTCGCGCCAATTTGCGGCCCGATCCTCGGCGGTTAT
ATCAGCGATAATTACCACTGGGGCTGGATATTCTTCATCAACGTGCCGATTGGCGTGGCG
GTGGTGTTGATGACACTGCAAACTCTGCGCGGACGTGAAACCCGCACCGAACGGCGGCGG
ATTGATGCCGTGGGGCTGGCACTGCTGGTTATTGGTATCGGCAGCCTGCAGATTATGCTC
GACCGCGGTAAAGAGCTGGACTGGTTTTCATCACAGGAAATTATCATCCTTACCGTGGTG
GCGGTGGTGGCTATCTGCTTCCTGATTGTCTGGGAGCTGACCGACGATAACCCGATAGTC
GATCTGTCGTTGTTTAAGTCGCGCAACTTCACCATCGGCTGCTTGTGTATCAGCCTCGCG
TATATGCTCTACTTCGGCGCTATTGTTCTGCTGCCGCAGTTGTTGCAGGAGGTCTACGGT
TACACGGCGACCTGGGCAGGTTTGGCCTCTGCGCCGGTAGGGATTATTCCGGTGATCCTG
TCGCCGATTATCGGCCGCTTCGCGCATAAACTGGATATGCGGCGGCTGGTAACCTTCAGC
TTTATTATGTATGCCGTCTGCTTCTACTGGCGTGCCTATACCTTTGAACCAGGTATGGAT
TTTGGCGCGTCGGCCTGGCCGCAGTTTATCCAGGGGTTTGCGGTGGCCTGCTTCTTTATG
CCGCTGACCACCATTACGCTGTCTGGTTTGCCACCGGAACGACTGGCGGCGGCATCGAGC
CTCTCTAACTTTACGCGAACGCTGGCGGGGTCTATCGGCACGTCGATAACCACGACCATG
TGGACCAACCGCGAGTCGATGCACCATGCGCAGTTGACTGAGTCGGTAAACCCGTTCAAC
CCGAATGCCCAGGCGATGTACAGTCAACTGGAAGGGCTTGGGATGACGCAACAGCAGGCA
TCAGGCTGGATTGCCCAGCAGATCACCAATCAGGGGCTGATTATTTCCGCCAATGAGATC
TTCTGGATGTCAGCCGGGATATTCCTCGTCCTGCTGGGGCTGGTGTGGTTTGCTAAACCG
CCATTTGGCGCAGGTGGCGGCGGAGGCGGTGCGCACTAA
>F1GM003186
ATGCAAATGAAGAAATTGCTCCCCATTCTTATCGGCCTGAGCCTTTCTGGGTTCAGTTCG
TTGAGCCAGGCCGAGAACCTGATGCAAGTTTATCAGCAAGCACGCCTTAGTAACCCGGAA
TTGCGTAAGTCTGCCGCCGATCGTGATGCTGCCTTTGAAAAAATTAATGAAGCGCGCAGT
CCATTACTGCCACAGCTAGGTTTAGGTGCAGATTACACCTATAGCAACGGCTACCGCGAC
GCGAACGGCATCAACTCTAACGCGACCAGTGCGTCCTTGCAGTTAACTCAATCCATTTTT
GATATGTCGAAATGGCGTGCGTTAACGCTGCAGGAAAAAGCAGCAGGGATTCAGGACGTC
ACGTATCAGACCGATCAGCAAACCTTGATCCTCAACACCGCGACCGCTTATTTCAACGTG
TTGAATGCTATTGACGTTCTTTCCTATACACAGGCACAAAAAGAAGCGATCTACCGTCAA
TTAGATCAAACCACCCAACGTTTTAACGTGGGCCTGGTAGCGATCACCGACGTGCAGAAC
GCCCGCGCACAGTACGATACCGTGCTGGCGAACGAAGTGACCGCACGTAATAACCTTGAT
AACGCGGTAGAGCAGCTGCGCCAGATCACCGGTAACTACTATCCGGAACTGGCTGCGCTG
AATGTCGAAAACTTTAAAACCGACAAACCACAGCCGGTTAACGCGCTGCTGAAAGAAGCC
GAAAAACGCAACCTGTCGCTGTTACAGGCACGCTTGAGCCAGGACCTGGCGCGCGAGCAA
ATTCGCCAGGCGCAGGATGGTCACTTACCGACTCTGGATTTAACGGCTTCTACCGGGATT
TCTGACACCTCTTATAGCGGTTCGAAAACCCGTGGTGCCGCTGGTACCCAGTATGACGAT
AGCAATATGGGCCAGAACAAAGTTGGCCTGAGCTTCTCGCTGCCGATTTATCAGGGCGGA
ATGGTTAACTCGCAGGTGAAACAGGCACAGTACAACTTTGTCGGTGCCAGCGAGCAACTG
GAAAGTGCCCATCGTAGCGTCGTGCAGACCGTGCGTTCCTCCTTCAACAACATTAATGCA
TCTATCAGTAGCATTAACGCCTACAAACAAGCCGTAGTTTCCGCTCAAAGCTCATTAGAC
GCGATGGAAGCGGGCTACTCGGTCGGTACGCGTACCATTGTTGATGTGTTGGATGCGACC
ACCACGTTGTACAACGCCAAGCAAGAGCTGGCGAATGCGCGTTATAACTACCTGATTAAT
CAGCTGAATATTAAGTCAGCTCTGGGTACGTTGAACGAGCAGGATCTGCTGGCACTGAAC
AATGCGCTGAGCAAACCGGTTTCCACTAATCCGGAAAACGTTGCACCGCAAACGCCGGAA
CAGAATGCTATTGCTGATGGTTATGCGCCTGATAGCCCGGCACCAGTCGTTCAGCAAACA
TCCGCACGCACTACCACCAGTAACGGTCATAACCCTTTCCGTAACTGA
>F1GM003207
ATGAGCGATATGCACTCGCTGCTGATAGCGGCAATATTGGGTGTGGTCGAAGGATTGACA
GAATTTCTGCCGGTATCCAGCACGGGCCATATGATTATTGTCGGTCACTTGTTGGGGTTT
GAGGGCGACACGGCGAAAACCTTTGAAGTTGTGATCCAGTTAGGATCAATTCTGGCGGTA
GTAGTGATGTTCTGGCGGCGTCTGTTTGGCCTGATTGGCATCCACTTTGGCCGCCCGTTG
CAGCACGAAGGTGAAAGCAAAGGTCGTTTAACGCTGATCCACATTTTGCTGGGGATGATT
CCGGCGGTGGTATTGGGGCTGTTGTTCCACGACACGATTAAGTCATTGTTTAACCCGATA
AATGTGATGTATGCGCTGGTCGTTGGCGGTTTGTTGCTGATTGCCGCCGAATGCCTGAAG
CCGAAAGAGCCGCGTGCGCCGGGTCTTGATGATATGACCTATCGTCAGGCATTTATGATT
GGCTGTTTCCAGTGTCTGGCGCTGTGGCCGGGTTTCTCCCGTTCCGGGGCGACCATTTCA
GGTGGGATGCTGATGGGGGTGAGCCGTTACGCTGCTTCCGAGTTTTCGTTCCTGCTGGCG
GTGCCGATGATGATGGGCGCAACGGCGCTCGATCTCTACAAAAGCTGGGGCTTCCTGACA
AGCGGCGATATCCCGATGTTTGCCGTTGGGTTTATCACCGCTTTTGTGGTGGCGCTGATA
GCGATTAAAACCTTCCTGCAATTGATTAAGCGCATTTCGTTTATCCCGTTCGCCATTTAT
CGCTTTATTGTGGCGGCTGCGGTGTATGTCGTGTTCTTTTAA
>F1GM003424
ATGACGAAACATGCCAGGTTTTTCCTCCTGCCCTCCTTTATTCTGATCTCCGCGGCTTTA
ATCGCCGGTTGTAACGATAAGGGAGAAGAGAAAGCTCACGTCGGTGAACCGCAGGTTACC
GTTCATATTGTAAAAACGGCCCCGTTAGAAGTTAAGACTGAATTACCAGGCCGCACCAAT
GCTTATCGTATAGCCGAAGTTCGCCCACAGGTTAGCGGGATCGTACTGAATCGCAATTTC
ACTGAAGGCAGCGATGTGCAAGCAGGCCAGTCCCTGTACCAGATCGATCCCGCGACCTAT
CAGGCAAATTATGACAGCGCGAAAGGCGAACTGGCGAAAAGTGAAGCCGCCGCCGCCATC
GCGCATTTGACGGTAAAACGTTACGTTCCGCTCGTGGGTACGAAATACATCAGCCAGCAG
GAGTACGACCAGGCCATTGCTGATGCTCGTCAGGCCGATGCCGCCGTGATTGCCGCAAAA
GCCACAGTCGAAAGCGCTCGCATCAATCTTGCTTATACCAAAGTCACTGCGCCAATTAGC
GGACGTATCGGCAAATCGACTGTGACCGAAGGCGCTCTTGTCACTAATGGGCAAACGACT
GAACTGGCGACTGTCCAGCAGCTCGATCCTATCTACGTTGATGTGACCCAATCCAGCAAC
GATTTTATGAGGCTGAAGCAATCCGTAGAGCAAGGAAATTTGCATAAGGAAAACGCCACC
AGCAACGTAGAGTTGGTCATGGAAAACGGTCAAACCTATCCCCTGAAAGGTACGCTGCAA
TTCTCCGATGTGACCGTTGATGAAAGCACCGGCTCCATAACCCTACGTGCTGTCTTCCCT
AACCCGCAACATACGCTTTTGCCGGGTATGTTTGTGCGTGCACGGATTGATGAAGGCGTC
CAACCTGACGCCATTCTTATCCCGCAACAAGGCGTTAGCCGCACACCGCGTGGTGATGCA
ACCGTGCTGATTGTTAACGATAAAAGTCAGGTTGAAGCGCGCCCTGTCGTTGCCAGTCAG
GCGATTGGCGATAAATGGTTGATTAGTGAAGGACTGAAATCTGGCGATCAAGTCATTGTC
AGCGGCCTGCAAAAAGCGCGCCCGGGAGAGCAGGTTAAAGCCACTACCGATACCCCCGCA
GATACTGCATCGAAGTAA
>F1GM003425
ATGGCAAACTTTTTTATTCGACGACCGATATTTGCATGGGTGCTGGCCATTATTCTGATG
ATGGCGGGCGCACTGGCGATCCTACAATTGCCCGTCGCTCAGTATCCAACAATTGCACCG
CCTGCGGTTTCTGTTTCAGCAAACTATCCGGGCGCTGATGCGCAGACCGTGCAGGATACG
GTGACGCAGGTTATCGAACAGAATATGAACGGTATCGATAACCTGATGTATATGTCCTCC
ACCAGCGATTCCGCCGGTAGCGTGACAATTACCCTTACCTTCCAGTCCGGGACCGATCCT
GATATCGCGCAAGTGCAGGTGCAGAACAAACTCCAGCTCGCCACGCCGTTGCTGCCGCAG
GAGGTTCAGCAGCAGGGGATCAGTGTTGAAAAGTCCAGTAGCAGCTATTTGATGGTGGCG
GGCTTTGTCTCTGATAACCCAGGCACCACACAGGACGATATCTCGGACTATGTGGCCTCT
AACGTTAAAGATACGCTTAGCCGTCTGAATGGCGTCGGTGACGTACAGCTTTTCGGCGCA
CAGTATGCGATGCGTATCTGGCTGGATGCCGATCTGCTAAACAAATATAAACTGACACCG
GTTGATGTGATTAACCAGTTGAAGGTACAGAACGATCAGATCGCTGCCGGACAGTTGGGC
GGAACGCCAGCGTTACCAGGGCAACAATTGAACGCCTCGATTATTGCTCAGACGCGGTTT
AAAAATCCGGAAGAATTCGGCAAAGTGACCCTGCGCGTAAACAGTGACGGCTCGGTGGTA
CGCCTGAAAGATGTCGCACGGGTTGAACTTGGCGGTGAAAACTATAACGTTATCGCTCGT
ATCAACGGAAAACCGGCGGCGGGCCTGGGGATTAAGCTGGCAACCGGCGCGAATGCTCTC
GATACCGCGAAAGCCATTAAGGCAAAACTGGCGGAATTACAGCCATTCTTCCCGCAGGGA
ATGAAGGTTCTCTACCCTTATGACACCACGCCATTCGTCCAGCTTTCTATTCACGAAGTG
GTAAAAACGCTGTTCGAAGCCATTATGCTGGTGTTCCTGGTGATGTATCTGTTCTTGCAG
AATATGCGAGCAACGCTGATCCCCACCATTGCGGTACCCGTGGTGTTGTTAGGGACGTTT
GCCATCCTCGCCGCTTTTGGTTACTCCATCAACACACTAACGATGTTCGGGATGGTGCTT
GCCATCGGGCTGCTCGTCGATGATGCGATAGTGGTGGTGGAGAACGTCGAGCGCGTGATG
ATGGAGGATAAGCTCCCGCCAAAAGAAGCGACGGAAAAATCGATGTCGCAAATTCAGGGC
GCACTGGTGGGTATCGCGATGGTGCTGTCAGCGGTATTTATTCCGATGGCATTCTTCGGC
GGTTCTACTGGGGCAATTTATCGCCAGTTCTCTATCACCATCGTTTCGGCAATGGCGCTT
TCTGTTCTGGTGGCATTGATTCTTACCCCTGCGTTATGTGCAACGCTGCTTAAACCCGTC
TCTGCTGAGCATCACGAAAATAAGGGCGGTTTCTTCGGTTGGTTTAATACCACCTTCGAT
CATAGCGTTAACCACTACACCAACAGCGTCGGCAAAATCCTCGGATCCACAGGACGATAT
TTACTGATCTATGCGCTGATTGTTGCAGGAATGGTGGTGTTGTTTTTACGTCTTCCGTCT
TCCTTCTTACCTGAAGAGGATCAGGGTGTCTTTCTGACCATGATTCAGTTACCCGCTGGC
GCGACGCAAGAGCGGACGCAAAAAGTGTTGGATCAAGTTACGGATTACTATCTGAAGAAC
GAGAAAGCGAACGTTGAAAGTGTCTTTACGGTTAACGGCTTTAGCTTCAGCGGCCAGGCA
CAAAACGCCGGTATGGCCTTCGTCAGTCTGAAACCGTGGGAAGAGCGTAATGGTGACGAA
AACAGTGCGGAAGCGGTAATCCATCGTGCCAAAATGGAATTGGGCAAGATCCGCGACGGT
TTTGTCATTCCATTCAATATGCCAGCCATTGTTGAACTGGGCACGGCAACGGGTTTCGAC
TTTGAGTTAATTGATCAGGCTGGGCTGGGTCACGATGCCCTAACCCAGGCCCGTAACCAG
TTGCTTGGTATGGCGGCGCAACATCCTGCCAGCTTAGTCAGCGTGCGCCCTAATGGCCTG
GAAGACACCGCGCAGTTTAAACTGGAAGTTGACCAGGAAAAGGCGCAGGCATTAGGTGTT
TCACTTTCTGACATCAATCAGACCATTTCAACGGCGCTGGGTGGGACTTACGTTAACGAC
TTCATCGACCGTGGTCGCGTGAAAAAGTTGTATGTTCAGGCGGATGCCAAATTCCGTATG
CTGCCAGAAGATGTCGATAAACTTTATGTCCGCAGCGCCAACGGCGAAATGGTGCCATTC
TCGGCCTTTACCACTTCACATTGGGTGTATGGCTCTCCGCGACTGGAACGCTACAACGGT
CTGCCGTCAATGGAGATTCAGGGGGAAGCCGCGCCAGGAACCAGTTCCGGCGATGCCATG
GCGTTGATGGAAAACCTTGCGTCAAAATTACCTGCGGGCATTGGTTATGACTGGACGGGT
ATGTCGTATCAGGAACGCTTATCGGGAAACCAGGCTCCCGCTCTGGTAGCAATTTCCTTT
GTGGTTGTTTTCCTGTGCCTTGCTGCACTCTATGAAAGCTGGTCAATTCCTGTCTCGGTT
ATGTTGGTAGTGCCGTTAGGGATTGTCGGCGTGCTGCTGGCGGCGACACTCTTTAATCAA
AAAAATGACGTCTACTTTATGGTGGGCTTGCTAACGACAATTGGCTTGTCGGCCAAAAAC
GCTATTTTGATCGTTGAGTTCGCTAAAGATCTCATGGAGAAAGAGGGTAAAGGTGTTGTT
GAAGCGACACTGATGGCAGTACGTATGCGTCTGCGTCCTATCCTGATGACCTCTCTCGCC
TTTATTCTCGGCGTATTACCGCTAGCTATCAGTAACGGTGCCGGCAGTGGCGCGCAGAAC
GCTGTGGGTATCGGGGTAATGGGAGGAATGGTCTCTGCAACGTTGCTGGCAATCTTCTTC
GTACCGGTGTTCTTTGTGGTGATCCGCCGTTGCTTTAAAGGATAA
>F1GM003514
ATGGTGCTTGGCAAAACGCAAACAGACCCGACTCTCGAATGGTTCTTGTCTCATTGCCAC
ATTCATAAGTACCCATCCAAGAGCACGCTTATTCACCAGGGTGAAAAAGCGGAAACGCTG
TACTACATCGTTAAAGGCTCTGTGGCAGTGCTGATCAAAGACGAAGAGGGTAAAGAAATG
ATCCTCTCCTATCTGAATCAGGGTGATTTTATTGGCGAACTGGGCCTGTTTGAAGAGGGC
CAGGAACGTAGCGCATGGGTACGTGCGAAAACCGCCTGTGAAGTGGCTGAAATTTCGTAC
AAAAAATTTCGCCAATTGATTCAGGTAAACCCGGACATTCTGATGCGTTTGTCTGCACAG
ATGGCGCGTCGTCTGCAAGTCACTTCAGAGAAAGTGGGCAACCTGGCGTTCCTCGACGTG
ACGGGCCGCATTGCACAGACTCTGCTGAATCTGGCAAAACAACCAGACGCTATGACTCAC
CCGGACGGTATGCAAATCAAAATTACCCGTCAGGAAATTGGTCAGATTGTCGGCTGTTCT
CGTGAAACCGTGGGACGCATTCTGAAGATGCTGGAAGATCAGAACCTGATCTCCGCACAC
GGTAAAACCATCGTCGTTTACGGCACTCGTTAA
>F1GM003672
ATGACGCCTGAGGTCGGTGTCGTCACACTCTCCCCCGGTTCGGTCAATGTGTTGAGCGAA
TTGCCCGGTAGAACCGTTCCTTATGAAGTTGCCGAGATACGTCCCCAGGTGGGCGGTATT
ATCATTAAACGCAACTTTATCGAAGGCGATAAAGTGAACCAGGGCGATTCGCTGTATCAG
ATTGATCCTGCACCTTTACAGGCCGAGCTAAACTCCGCCAAAGGCTCGCTGGCGAAAGCG
CTCTCTACCGCCAGCAATGCCCGCATCACCTTTAACCGCCAGGCATCGTTGCTGAAGACC
AACTACGTTAGCCGTCAGGATTACGACACCGCGCGCACCCAGTTGAATGAAGCAGAAGCC
AATGTCACCGTCGCCAAAGCGGCTGTTGAACAGGCGACGATCAATCTGCAATACGCGAAT
GTCACCTCGCCGATTACGGGCGTCAGCGGGAAATCGTCGGTGACCGTCGGCGCACTCGTT
ACCGCTAATCAGGCAGATTCGCTGGTTACCGTACAACGTCTGGACCCGATTTATGTCGAT
CTCACGCAGTCGGTGCAAGATTTCTTACGCATGAAAGAAGAGGTCGCCAGTGGGCAAATC
AAACAGGTTCAGGGCAGTACGCCAGTACAGCTCAATCTGGAAAATGGTAAACGCTACAGC
CAGACCGGCACGCTGAAATTCTCCGACCCGACAGTGGATGAAACCACGGGCTCCGTGACG
TTACGGGCGATTTTCCCCAACCCAAATGGTGACTTGCTGCCTGGCATGTACGTCACGGCA
TTAGTGGATGAAGGTAGCCGCCAGAATGTATTACTGGTGCCGCAGGAAGGCGTCACCCAC
AACGCCCAGGGTAAAGCAACGGCGCTCATTCTGGATAAAGACGATGTCGTGCAGCTACGC
GAAATTGAAGCCAGCAAAGCCATCGGCGACCAGTGGGTCGTCACCTCTGGCTTGCAGGCT
GGCGATCGGGTGATCGTTTCCGGTTTGCAACGCATTCGTCCGGGTATCAAAGCACGAGCA
ATTTCCTCCAGCCAGGAAAACGCCAGCACCGAATCGAAACAATAA
>F1GM003673
ATGGCTAACTATTTTATTGATCGCCCGGTTTTTGCCTGGGTACTTGCCATTATTATGATG
CTTGCAGGTGGTCTGGCGATCATGAACTTACCGGTTGCGCAGTATCCGCAGATTGCGCCA
CCGACCATTACCGTCAGCGCTACCTATCCAGGTGCCGATGCGCAAACGGTAGAAGACTCG
GTCACTCAGGTGATTGAGCAAAATATGAATGGGCTTGATGGCCTGATGTACATGTCTTCA
ACCAGTGATGCGGCGGGCAATGCCTCTATCACTCTGACCTTCGAGACTGGGACATCTCCT
GATATCGCACAGGTTCAAGTGCAAAATAAACTGCAACTCGCTATGCCTTCATTACCTGAA
GCAGTGCAGCAGCAGGGGATTAGCGTCGATAAGTCGAGCAGTAATATCCTGATGGTAGCG
GCGTTTATTTCTGATAACGGCAGCCTCAACCAGTACGATATCGCGGACTATGTAGCGTCT
AATATCAAAGACCCGCTAAGCCGTACCGCGGGCGTTGGTAGCGTACAACTCTTTGGTTCC
GAGTATGCCATGCGTATCTGGCTGGACCCGCAAAAACTCAATAAATATAACCTGGTACCT
TCCGATGTTATTTCCCAGATTAAGGTGCAAAACAACCAGATTTCCGGTGGTCAACTGGGT
GGCATGCCACAGGCGGCAGACCAGCAGCTAAACGCCTCGATCATTGTGCAGACGCGTCTG
CAAACGCCGGAAGAATTTGGCAAAATCCTGTTGAAAGTTCAGCAAGATGGTTCGCAAGTG
CTGCTGCGTGATGTCGCTCGCGTCGAACTTGGGGCGGAAGATTATTCCACCGTGGCGCGC
TATAACGGCAAACCTGCTGCCGGGATCGCCATCAAACTGGCTGCCGGAGCAAACGCCCTG
GATACCTCGCGGGCAGTCAAAGAGGAACTGAACCGCTTATCAGCCTATTTCCCGGCAAGT
CTGAAGACGGTTTATCCTTACGACACCACGCCGTTTATCGAAATTTCTATTCAGGAAGTT
TTCAAAACACTGGTTGAGGCTATCATCCTAGTCTTCCTGGTCATGTATCTGTTTTTGCAG
AATTTCCGTGCCACAATCATCCCGACGATTGCCGTACCGGTGGTTATTCTCGGGACGTTT
GCGATCTTGTCGGCGGTCGGTTTCACCATCAACACGTTGACTATGTTCGGGATGGTGCTG
GCGATAGGGTTACTGGTGGATGACGCCATCGTGGTGGTGGAGAACGTCGAGCGTGTCATT
GCGGAAGATAAGCTACCGCCGAAGGAAGCGACGCATAAATCGATGGGGCAGATCCAACGT
GCGCTGGTCGGTATTGCCGTTGTTCTTTCCGCAGTGTTTATGCCGATGGCCTTTATGAGC
GGTGCAACCGGGGAGATCTACCGCCAGTTCTCCATCACGCTGATCTCCTCCATGCTGCTT
TCAGTATTTGTGGCAATGAGCCTGACCCCTGCCCTGTGCGCCACCATTCTGAAAGCCGCG
CCGGAAGGCGGTCACAAACCTAACGCCCTGTTCGCACGCTTCAACACGCTGTTTGAAAAA
TCAACTCAACACTATACCGATAGCACCCGCTCGCTGTTGCGTTGTACCGGTCGCTACATG
GTGGTCTACCTGCTGATTTGCGCCGGGATGGCGGTGCTGTTCCTGCGCACGCCGACCTCT
TTCTTACCAGAAGAGGATCAGGGGGTATTTATGACCACCGCGCAGTTACCTTCCGGTGCC
ACCATGGTTAACACCACGAAAGTGCTGCAACAGGTGACGGATTATTATCTGACTAAAGAG
AAAGATAATGTCCAGTCGGTGTTTACCGTTGGCGGCTTTGGCTTCAGCGGTCAGGGGCAA
AACAACGGCCTGGCGTTTATCAGTCTCAAGCCGTGGTCTGAACGTGTCGGTGAGGAAAAC
TCGGTTACCGCGATCATTCAGCGGGCAATGATTGCGTTAAGCAGTATCAATAAAGCCGTC
GTCTTCCCGTTCAACTTACCCGCGGTGGCTGAACTGGGTACCGCGTCAGGTTTTGATATG
GAACTGCTGGACAACGGTAACCTGGGGCACGAAAAACTAACCCAGGCGCGAAACGAGCTG
TTATCACTGGCAGCGCAATCACCGAATCAGGTCACCGGGGTACGCCCGAACGGCCTGGAA
GATACGCCGATGTTCAAAGTGAACGTCAACGCTGCGAAAGCTGAAGCGATGGGCGTGGCG
CTGTCTGATATCAACCAGACAATTTCCACCGCCTTCGGCAGCAGCTACGTGAACGACTTC
CTCAACCAGGGGCGGGTGAAAAAAGTGTATGTCCAGGCAGGCACGCCGTTCCGTATGTTG
CCGGATAACATCAACCAATGGTATGTACGCAACGCCTCTGGCACGATGGCACCGCTTTCT
GCCTACTCGTCTACCGAATGGACCTATGGTTCACCGCGACTGGAACGCTACAACGGCATC
CCGTCAATGGAGATTTTAGGTGAAGCGGCGGCCGGGAAAAGTACCGGTGACGCCATGAAA
TTTATGGCAGACCTGGTCGCTAAACTTCCGGCAGGCGTCGGCTACTCATGGACCGGACTA
TCGTATCAGGAAGCGTTATCCTCAAATCAGGCTCCTGCGCTGTATGCGATTTCACTGGTC
GTGGTGTTCCTCGCCCTCGCCGCACTCTATGAGAGCTGGTCAATTCCGTTCTCGGTGATG
TTGGTTGTTCCGTTAGGCGTCGTTGGCGCATTACTGGCCACCGATCTGCGCGGCTTAAGT
AATGACGTCTACTTCCAGGTTGGTTTGCTGACCACCATCGGGCTTTCCGCCAAAAACGCC
ATCCTGATTGTCGAATTTGCCGTTGAGATGATGCAGAAAGAAGGGAAAACGCCGATAGAG
GCAATCATCGAAGCGGCGCGGATGCGTTTACGCCCAATCCTGATGACCTCTCTGGCCTTT
ATTCTCGGCGTGCTGCCGCTGGTTATCAGTCATGGTGCCGGTTCTGGCGCGCAAAACGCG
GTAGGTACCGGCGTGATGGGCGGGATGTTTGCCGCAACAGTGCTGGCAATTTACTTCGTT
CCGGTCTTTTTCGTTGTAGTGGAACATCTCTTTGCCCGCTTTAAAAAAGCGTAA
>F1GM003676
ATGGTTAATGGTGAATATCGCTATTTTAATGGCGGTGACCTGGTTTTTGCGGATGCAAGC
CAAATTCGAGTAGATAAGTGTGTTGAAAATTTTGTATTCGTGTCAAGGGACACGCTTTCA
TTATTTCTCCCGATGCTCAAGGAGGAGGCATTAAATCTTCATGCACATAAAAAAGTTTCT
TCATTACTCGTTCATCACTGTAGTAGAGATATTCCTGTTTTTCAGGAAGTTGCGCAACTA
TCGCAGAATAAGAATCTTCGCTATGCAGAAATGCTACGTAAAAGAGCATTAATCTTTGCG
TTGTTATCTGTTTTTCTTGAGGATGAGCACTTTATACCGCTGCTTCTGAACGTTTTACAA
CCGAACATGCGAACACGAGTTTGTACGGTTATCAATAATAATATCGCCCATGAGTGGACA
CTAGCCCGAATCGCCAGCGAGCTGTTGATGAGTCCAAGTCTGTTAAAGAAAAAATTGCGC
GAAGAAGAGACATCATATTCACAGTTGCTTACTGAGTGTAGAATGCAACGTGCTTTGCAA
CTTATTGTTATACATGGTTTTTCAATTAAGCGAGTTGCAGTATCCTGTGGATATCACAGC
GTGTCGTATTTCATTTACGTCTTTCGAAATTATTATGGGATGACGCCCACAGAGTATCAG
GAGCGATCGGCGCAGAGATTGTCGAACCGTGACTCGGCGGCAAGTATTGTTGCGCAAGGG
AATTTTTACGGCACTGACCGTTCTGCGGAAGGAATAAGATTATAG
>F1GM003845
ATGTTGGTATTACTCGTGGCCGTCGGTCAGATGGCGCAAACCATTTATATTCCAGCTATT
GCCGATATGGCGCGCGATCTCAACGTCCGTGAAGGGGCGGTGCAGAGCGTAATGGGCGCT
TATCTGCTGACTTACGGTGTCTCACAGCTGTTTTATGGCCCGATTTCCGACCGCGTGGGC
CGCCGACCGGTGATCCTCGTCGGAATGTCCATTTTTATGCTGGCAACGCTGGTCGCGGTC
ACGACCTCCAGTTTGACGGTGTTGATTGCCGCCAGCGCGATGCAGGGGATGGGCACCGGC
GTTGGCGGCGTAATGGCGCGTACTTTACCGCGAGATTTATATGAACGGACACAGTTGCGC
CATGCTAACAGCCTGTTAAACATGGGGATTCTCGTCAGTCCGTTGCTCGCACCGCTAATC
GGCGGTCTGCTGGATACGATGTGGAACTGGCGCGCCTGTTATCTCTTTTTGTTGGTTCTT
TGTGCTGGTGTGACCTTCAGTATGGCCCGCTGGATGCCGGAAACGCGTCCGGTCGATGCA
CCGCGCACGCGCCTGCTTACCAGTTATAAAACGCTTTTCGGTAACAGCGGTTTTAACTGT
TATTTGCTGATGCTGATTGGCGGTCTGGCCGGGATTGCCGCCTTTGAAGCCTGCTCCGGC
GTGCTGATGGGCGCGGTGTTAGGGCTGAGCAGTATGACGGTCAGTATTTTGTTTATTCTG
CCGATTCCGGCAGCGTTTTTTGGCGCATGGTTTGCCGGACGTCCCAATAAACGCTTCTCC
ACGTTAATGTGGCAGTCGGTTATCTGCTGCCTGCTGGCTGGCTTGCTGATGTGGATCCCC
GACTGGTTTGGCGTGATGAATGTCTGGACGCTGCTCGTTCCCGCCGCGCTGTTCTTTTTC
GGTGCCGGGATGCTGTTTCCGCTGGCGACCAGCGGCGCGATGGAGCCGTTCCCCTTCCTG
GCGGGCACGGCTGGCGCGCTGGTCGGCGGTCTGCAAAACATTGGTTCCGGCGTGCTGGCG
TCGCTCTCTGCGATGTTGCCGCAAACCGGTCAGGGCAGCCTGGGGTTGTTGATGACCTTA
ATGGGATTGTTGATCGTGCTGTGCTGGCTGCCGCTGGCGACGCGGATGTCGCATCAGGGG
CAGCCCGTTTAA
>F1GM003883
ATGTCCCGCTTTTTGATTTGTAGTTTTGCCCTGGTTTTACTTTATCCCGCCGGGATTGAT
ATGTACCTCGTTGGTTTACCGCGCATCGCCGCCGATCTCAATGCCAGCGAAGCGCAGTTG
CATATTGCGTTCTCCGTATATCTGGCGGGGATGGCAGCTGCGATGTTATTTGCCGGTAAA
GTGGCCGATCGTTCAGGGAGAAAGCCGGTCGCCATACCCGGCGCGGCGCTATTTATTATT
GCCTCGGTGTTCTGTTCACTGGCTGAAACCAGCACGTTATTTCTTGCAGGCCGATTTCTA
CAGGGGTTGGGCGCAGGCTGTTGTTACGTAGTGGCGTTCGCTATTTTGCGCGACACGCTG
GATGATCGACGTCGGGCTAAAGTGCTGTCATTACTCAACGGTATTACCTGCATCATTCCG
GTGTTAGCGCCAGTGCTCGGACATCTGATTATGCTTAAATTCCCGTGGCAGAGTCTGTTC
TGGGCGATGGCAATGATGGGCATCGCGGTACTGATGTTGTCTTTGTTTATTTTAAAAGAA
ACGCGCCCAGCGGCCCCCGCAGCTTCGGATAAACCACGAGAAAATAGCGAGTCGCTGCTT
AACCGTTTATTCCTCAGCCGTGTTGTTATCACCACCCTCAGCGTTTCGGTGATCCTCACT
TTCGTCAACACGTCACCGGTATTGCTGATGGAAATCATGGGGTTTGAGCGCGGTGAATAC
GCCACCATTATGGCGCTGACCGCTGGCGTCAGCATGACCGTTTCATTCTCCACGCCATTT
GCGCTGGGAATTTTTAAGCCACGTACGTTGATGATCACCTCGCAGGTGTTATTCCTGGCG
GCGGGGATCACTCTTGCCGTTTCACCTTCCCATGCGGTTTCTCTGTTTGGTATCACGCTG
ATTTGCGCCGGTTTCTCGGTAGGTTTTGGTGTGGCGATGAGTCAGGCGTTAGGGCCGTTT
TCATTACGCGCGGGCGTAGCCAGCTCGACCTTAGGTATTGCGCAGGTTTGCGGTTCGTCA
CTGTGGATTTGGCTGGCAGCGGTGGTTGGTATCGGCGCATGGAATATGCTGATCGGGATT
CTGATTGCCTGTAGCATAGTGAGCCTGTTGCTGATTATGTTCGTCGCGCCTGGACGCCCC
GTTGCCGCTCATGAAGAAATCCATCACCACGCTTGA
>F1GM003908
ATGGTAGCTATATCGAAGAATGGAGTTATCGGGAATGGCCCTGATATTCCATGGAGTGCC
AAAGGTGAACAGCTCCTGTTTAAAGCTATTACCTATAACCAATGGCTGTTGGTTGGACGC
AAGACTTTTGAATCAATGGGAGCATTACCCAACCGAAAGTATGCGGTCGTAACACGTTCA
AGTTTTACATCTGACAATGAGAACGTATTGATCTTTCCATCAATTAAAGATGCTTTAACC
AACCTAAAGAAAATAACGGATCATGTCATTGTTTCAGGTGGTGGGGAGATATACAAAAGC
CTGATCGATCAAGTAGATACACTACATATATCTACAATAGACATCGAGCCGGAAGGTGAT
GTTTACTTTCCTGAAATCCCCAGCAATTTTAGGCCAGTTTTTACCCAAGACTTCGCCTCT
AACATAAATTATAGTTACCAAATCTGGCAAAAGGGTTAA
>F1GM003909
ATGAAGATTTCGGTGATCCCTGAGCAGGTGGCGGAAACATTGGATGCTGAGAACCATTTC
ATTGTTCGTGAAGTGTTCGATGTGCACCTATCCGACCAAGGCTTTGAACTATCTACCAGA
AGTGTGAGCCCCTACCGGAAGGATTACATCTCGGATGATGACTCTGATGAAGACTCTGCT
TGCTATGGCGCATTCATCGACCAAGAGCTTGTCGGGAAGATTGAACTCAACTCAACATGG
AACGATCTAGCCTCTATCGAACACATTGTTGTGTCGCACACGCACCGAGGCAAAGGAGTC
GCGCACAGTCTCATCGAATTTGCGAAAAAGTGGGCACTAAGCAGACAGCTCCTTGGCATA
CGATTAGAGACACAAACGAACAATGTACCTGCCTGCAATTTGTACGCAAAATGTGGCTTT
ACTCTCGGCGGCATTGACCTGTTCACGTATAAAACTAGACCTCAAGTCTCGAACGAAACA
GCGATGTACTGGTACTGGTTCTCGGGAGCACAGGATGACGCCTAA
>F1GM003910
ATGAGGGAAGCGGTGATCGCCGAAGTATCGACTCAACTATCAGAGGTAGTTGGCGTCATC
GAGCGCCATCTCGAACCGACGTTGCTGGCCGTACATTTGTACGGCTCCGCAGTGGATGGC
GGCCTGAAGCCACACAGTGATATTGATTTGCTGGTTACGGTGACCGTAAGGCTTGATGAA
ACAACGCGGCGAGCTTTGATCAACGACCTTTTGGAAACTTCGGCTTCCCCTGGAGAGAGC
GAGATTCTCCGCGCTGTAGAAGTCACCATTGTTGTGCACGACGACATCATTCCGTGGCGT
TATCCAGCTAAGCGCGAACTGCAATTTGGAGAATGGCAGCGCAATGACATTCTTGCAGGT
ATCTTCGAGCCAGCCACGATCGACATTGATCTGGCTATCTTGCTGACAAAAGCAAGAGAA
CATAGCGTTGCCTTGGTAGGTCCAGCGGCGGAGGAACTCTTTGATCCGGTTCCTGAACAG
GATCTATTTGAGGCGCTAAATGAAACCTTAACGCTATGGAACTCGCCGCCCGACTGGGCT
GGCGATGAGCGAAATGTAGTGCTTACGTTGTCCCGCATTTGGTACAGCGCAGTAACCGGC
AAAATCGCGCCGAAGGATGTCGCTGCCGACTGGGCAATGGAGCGCCTGCCGGCCCAGTAT
CAGCCCGTCATACTTGAAGCTAGGCAGGCTTATCTTGGACAAGAAGATCGCTTGGCCTCG
CGCGCAGATCAGTTGGAAGAATTTGTTCACTACGTGAAAGGCGAGATCACCAAGGTAGTC
GGCAAATAA
>F1GM004093
ATGATAGGCAGCTTAACCGCGCGCATCTTCGCCATCTTCTGGCTGACGCTGGCGCTGGTG
TTGATGTTGGTTTTGATGTTACCCAAGCTCGATTCACGCCAGATGACCGAGCTTCTGGAT
AGCGAACAGCGTCAGGGGCTGATGATTGAGCAGCATGTCGAAGCGGAGCTGGCGAACGAT
CCGCCCAACGATTTAATGTGGTGGCGGCGTCTGTTCCGGGCGATTGATAAGTGGGCACCG
CCAGGACAGCGTTTGTTATTGGTGACCACCGAAGGCCGCGTGATCGGCGCTGAACGCAGC
GAAATGCAGATCATTCGTAACTTTATTGGTCAGGCCGATAACGCCGATCATCCGCAGAAG
AAAAAGTATGGCCGCGTGGAACTGGTCGGTCCGTTCTCCGTGCGTGATGGCGAAGATAAT
TACCAACTTTATCTGATTCGTCCGGCCAGCAGTTCTCAATCCGATTTCATTAACTTACTG
TTTGACCGCCCGCTATTACTGCTGATTGTCACCATGTTGGTCAGTACGCCGCTGCTGTTG
TGGTTGGCCTGGAGTCTGGCAAAACCGGCGCGTAAGCTGAAAAACGCTGCCGATGAAGTT
GCCCAGGGAAACTTACGCCAGCACCCGGAACTGGAAGCGGGGCCACAGGAATTCCTTGCC
GCAGGTGCCAGTTTTAACCAGATGGTCACCGCGCTGGAGCGCATGATGACCTCTCAGCAG
CGTCTGCTTTCTGATATCTCTCACGAGCTGCGCACCCCGCTGACGCGTCTGCAACTGGGT
ACGGCGTTACTGCGCCGTCGTAGCGGTGAAAGCAAGGAACTGGAGCGTATTGAAACCGAA
GCGCAACGTCTGGACAGCATGATCAACGATCTGTTGGTGATGTCACGTAATCAGCAAAAA
AACGCGCTGGTTAGCGAAACCATCAAAGCCAACCAGTTGTGGAGTGAAGTGCTGGATAAC
GCGGCGTTCGAAGCCGAGCAAATGGGCAAGTCGTTGACAGTTAACTTCCCGCCTGGGCCG
TGGCCGCTGTACGGCAATCCGAACGCCCTGGAAAGTGCGCTGGAAAACATTGTTCGTAAT
GCTCTGCGTTATTCCCATACGAAGATTGAAGTGGGCTTTGCGGTAGATAAAGACGGTATC
ACCATTACGGTGGACGACGATGGTCCTGGCGTTAGCCCGGAAGATCGCGAACAGATTTTC
CGTCCGTTCTATCGTACCGATGAAGCACGCGATCGTGAATCTGGCGGTACAGGTTTGGGG
CTGGCGATTGTTGAAACCGCCATTCAGCAGCATCGTGGCTGGGTGAAGGCAGAAGACAGC
CCGCTGGGCGGTTTACGGCTGGTGATTTGGTTGCCGCTGTATAAGCGGAGTTAA
>F1GM004094
ATGAATAAAATCCTGTTAGTTGATGATGACCGAGAGCTGACTTCCCTATTAAAGGAGCTG
CTCGAGATGGAAGGCTTCAACGTGATTGTTGCCCACGATGGGGAACAGGCGCTTGATCTT
CTGGACGACAGCATTGATTTACTTTTGCTTGACGTAATGATGCCGAAGAAAAATGGTATC
GACACATTAAAAGCACTTCGCCAGACACACCAGACGCCTGTCATTATGTTGACGGCGCGC
GGCAGTGAACTTGATCGCGTTCTCGGCCTTGAGCTGGGCGCAGATGACTATCTCCCGAAA
CCGTTTAATGATCGTGAGCTGGTGGCACGTATTCGCGCGATCCTGCGCCGTTCGCACTGG
AGCGAGCAACAGCAAAACAACGACAACGGTTCACCGACACTGGAAGTTGATGCCTTAGTG
CTGAATCCAGGCCGTCAGGAAGCCAGCTTCGACGGGCAAACGCTGGAGTTAACCGGTACT
GAGTTTACCCTGCTCTATTTGCTGGCACAGCATCTGGGTCAGGTGGTTTCCCGTGAACAT
TTAAGCCAGGAAGTGTTGGGCAAACGCCTGACGCCTTTCGACCGCGCTATTGATATGCAC
ATTTCCAACCTGCGTCGTAAACTGCCGGATCGTAAAGATGGTCACCCGTGGTTTAAAACC
TTGCGTGGTCGCGGCTATCTGATGGTTTCTGCTTCATGA
>F1GM004258
ATGATCAATCGTCAACTTTCACGTCTGCTGTTGTGCAGCATTCTCGGCAGCACGACGCTG
ATTTCCGGCTGTGCCCTGGTACGTAAGGATTCTGCACCTCATCAACAGCTCAAACCGGAA
CAAATCAAACTGGCCGACGATATTCATCTTGCCAGCTCCGGCTGGCCGCAGGCGCAGTGG
TGGAAACAACTCAATGACCCGCAGCTGGATGCGCTGATCCAACGGACGCTAAGTGGTTCA
CACACCCTCGCCGAAGCGAAACTGCGGGAAGAAAAAGCGCAGTCCCAGGCCGATTTGTTA
GATGCCGGTTCACAATTACAGGTCGCAGCGTTAGGGATGCTCAACCGCCAACGTGTCTCG
GCGAACGGCTTTTTAAGCCCTTATTCAATGGATGCGCCAGCACTGGGTATGGACGGGCCG
TACTATACGGAAGCCACAGTAGGTTTGTTTGCCGGACTGGATCTTGATTTGTGGGGTGTG
CATCGCTCAGCGGTTGCCGCCGCCATTGGCGCGCATAATGCCGCGCTGGCAGAAACCGCA
GCAGTAGAGCTATCGCTGGCCACGGGCGTAGCGCAGCTTTATTACAGTATGCAGGCCAGC
TATCAGATGCTCGATCTGTTAGAACAAACTCACGATGTGATTGATTACGCGGTGAAAGCG
CACCAGAGTAAAGTGGCGCACGGTCTGGAAGCGCAAGTGCCTTTCCACGGCGCGCGGGCA
CAGATTCTGGCGGTCGATAAACAAATTGTTGCCGTCAAAGGGCAAATCACCGAAACGCGA
GAATCTCTGCGTGCATTGATTGGCGCGGGAGCCAGCGATATGCCGGAGATCAGACCGGTG
GCATTACCGCAAGTCCAGACCGGCATTCCGGCGACACTCTCTTATGAGTTGCTCGCCAGA
CGCCCGGATCTGCAAGCCATGCGCTGGTATGTTCAGGCGTCATTAGATCAGGTGGATTCC
GCGCGGGCGTTGTTCTATCCGAGCTTTGATATCAAAGCGTTTTTCGGTCTGGACTCCATC
CATCTGCATACCTTATTCAAAAAAACCAGTCGCCAGTTCAACTTCATCCCGGGTCTGAAA
TTGCCGCTGTTTGACGGTGGACGGTTGAATGCCAATCTCGAAGGCACGCGCGCCGCCAGC
AACATGATGATTGAACGTTACAACCAGTCAGTACTGAACGCGGTGCGTGACGTTGCCGTC
AACGGCACGCGTCTGCAAACGCTCAACGACGAGCGAGAAATGCAGGCTGAACGCGTGGAA
GCCACGCGCTTTACCCAGCGCGCTGCCGAGGCCGCCTATCAGCGCGGCTTAACCAGCCGC
TTACAGGCCACCGAAGCCCGGTTGCCAGTGCTTGCCGAAGAGATGTCATTACTGATGCTG
GACAGCCGCCGGGTGATCCAAAGCATTCAGTTGATGAAATCGCTGGGCGGCGGGTATCAG
GCAGGTCCCGTCGTCGAGAAAAAATAA
>F1GM004259
ATGAGCGCGCTCAACTCCCTGCCATTACCGGTGGTCAGGCTGCTGGCGTTCTTTCATGAA
GAGTTAAGCGAGCGGCGACCAGGTCGCGTGCCGCAGACCGTGCAACTCTGGGTAGGCTGC
CTGCTGGTGATTCTGATCTCGATGACCTTTGAGATCCCTTTTGTGGCGTTATCGCTGGCA
GTGCTGTTTTACGGTATTCAGTCGAACGCGTTTTACACCAAATTTGTCGCGATCTTGTTT
GTGGTTGCCACGGTGCTGGAGATCGGCAGCCTGTTTTTGATCTACAAATGGTCATACGGC
GAACCGTTGATCCGATTGATCATCGCCGGACCGATCCTGATGGGCTGCATGTTTTTGATG
CGCACCCATCGCTTGGGGCTGGTCTTTTTCGCCGTCGCCATTGTCGCTATTTACGGGCAA
ACCTTCCCCGCCATGCTCGACTATCCGGAAGTGGTCGTGCGCTTAACGCTGTGGTGTATC
GTTGTTGGCCTCTATCCAACCTTGCTGATGACGTTAATCGGCGTGCTGTGGTTTCCCAGT
CGTGCCATTTCGCAAATGCATCAGGCGCTTAATGATCGGCTTGATGATGCCATTAGTCAC
CTGACAGACAGCCTCGTACCGCTACCCGAAACGCGGATTGAAAGAGAGGCGCTGGCGCTA
CAAAAACTCAATGTCTTTTGCCTCGCGGACGATGCCAACTGGCGAACTCAAAACGCATGG
TGGCAAAGCTGCGTGGCAACGGTAACCTACATTTACTCGACGCTGAATCGCTACGATCCC
ACCTCTTTTGCTGATTCTCAGGCAATTATTGAATTCCGACAAAAATTAGCTTCAGAAATC
AACAAGCTGCAGCATGCCGTTGCTGAAGGTCAGTGCTGGCAAAGCGACTGGCGGATCAGT
GAAAGTGAAGCGATGGCGGCACGGGAATGTAACCTGGAGAATATCTGCCAGACGTTGTTA
CAACTGGGTCAGATGGACCCGAATACGCCGCCAACGCCCGCAGCCAAACCGCCATCAATG
GCCGCCGATGCTTTTACCAATCCAGACTATATGCGCTACGCGGTAAAAACGCTGCTCGCC
TGTTTGATCTGTTACACCTTTTACAGCGGCGTGGACTGGGAAGGCATTCACACCTGTATG
CTGACATGCGTGATCGTCGCTAACCCAAATGTCGGTTCGTCGTACCAGAAGATGGTGCTG
CGTTTTGGCGGGGCCTTTTGCGGCGCGATTCTGGCGCTGTTATTCACGCTACTGGTCATG
CCCTGGCTGGACAATATTGTCGAATTGCTGTTTGTGCTGGCACCGATTTTCCTGTTGGGC
GCATGGATTGCCACCAGCTCTGAACGCTCTTCTTATATCGGCACACAGATGGTGGTCACC
TTCGCGCTCGCCACGCTCGAAAACGTTTTTGGCCCAGTGTACGACCTGGTGGAAATTCGC
GATCGCGCCCTGGGTATCATCATTGGTACCGTGGTGTCCGCGGTGATTTACACCTTTGTC
TGGCCTGAAAGTGAAGCGCGCACACTGCCGCAAAAACTGGCTGGCACGCTGGGTATGTTA
AGTAAAGTAATGCGGATCCCACGCCAGCAGGAAGTCACGGCTCTGCGCACTTATCTGCAA
ATTCGTATCGGTCTGCATGCGGCGTTTAATGCCTGTGAAGAGATGTGCCAACGCGTGGCG
CTGGAGCGTCAACTGGACAGCGAAGAACGCGCATTACTGATTGAACGTTCGCAAACGGTT
ATTCGTCAGGGCCGCGATCTTCTTCACGCCTGGGATGCCACCTGGAACTCGGCGCAGGCG
CTGGATAACGCACTACAGCCGGACAGAGCAGGTCAGTTTGCCGACGCCCTGGAGAAATAC
GCTGCCGGTCTGGCAACCGCACTCAGCCGTTCTCCTCAAATAACGCTTGAAGAGACACCC
GCCTCTCAGGCCATCCTGCCCACCTTATTAAAACAGGAGCAACACGTCTGCCAGCTTTTC
GCCCGCTTGCCAGACTGGACAGCCCCGGCATTAACGCCCGCCACGGAACAGGCACAAGGA
GCCACGCAATGA
>F1GM004260
ATGGAAAGTACGCCGAAAAAAGCTCCTCGCAGTAAATTCCCTGCTCTGTTAGTGGTTGCG
TTGGCGCTGGTTGCCCTTGTTTTCGTTATCTGGCGCGTAGACAGTGCGCCATCAACTAAT
GACGCTTACGCGTCAGCAGATACCATTGATGTGGTACCGGAAGTCAGCGGCCGCATTGTA
GAACTGGCGGTCACCGACAACCAGGCAGTCAAACAGGGCGATTTGCTGTTCCGCATCGAC
CCGCGCCCGTACGAAGCCAATCTGGCGAAAGCTGAAGCCTCCCTCGCGGCGCTGGATAAG
CAAATTATGCTCACCCAGCGTAGCGTTGACGCGCAACAGTTTGGTGCCGACTCGGTTAAT
GCCACGGTAGAAAAAGCCCGTGCCGCCGCGAAACAGGCCACAGATACATTACGCCGCACC
GAGCCATTACTGAAAGAAGGTTTTGTCTCAGCGGAAGATGTTGACCGTGCAAGAACGGCG
CAGCGCGCCGCAGAAGCGGATCTTAATGCCGTATTGTTACAGGCGCAGTCAGCCGCCAGC
GCCGTCAGCGGCGTGGATGCATTAGTTGCCCAGCGTGCGGCGGTCGAAGCGGATATTGCC
CTGACCAAACTGCATCTGGAAATGGCGACCGTTCGCGCGCCGTTTGATGGCCGGGTCATT
TCCCTCAAAACCTCCGTCGGGCAATTTGCTTCTGCCATGCGCCCTATTTTTACCCTAATC
GACACTCGTCACTGGTATGTGATCGCCAACTTCCGCGAAACCGATCTGAAAAATATTCGC
TCAGGTACACCCGCAACGATTCGCCTGATGAGTGACAGCGGCAAAACCTTCGAGGGTAAA
GTGGATTCGATTGGCTACGGCGTGCTACCGGATGACGGCGGCCTGGTGCTGGGCGGCCTG
CCGAAAGTGTCTCGTTCTATTAACTGGGTCCGCGTTGCCCAGCGTTTTCCGGTCAAAATC
ATGGTCGATAAACCTGACCCGGAAATGTTCCGCATCGGCGCTTCGGCAGTCGCTAATCTT
GAGCCGCAATAA
>F1GM004294
ATGCATTTTCTGCGCCGACCAATATCGCTGCGCCAACGGCTGATATTGACCATCGGGGCC
ATTTTGTTGGTGTTTGAGCTGATCAGCGTCTTCTGGCTATGGCATGAAAGTACCGAGCAG
ATTCAGCTGTTTGAGCAGGCGCTACGCGACAATCGCAACAACGATCGCCACATCATGCGT
GAGATCCGCGAGGCGGTCGCCAGCCTGATTGTCCCCGGCGTCTTTATGGTCAGCCTGACG
CTATTTATCTGCTATCAGGCGGTACGCCGCATCACCCGCCCGCTGGCGGAGCTGCAAAAA
GAGCTGGAAGCGCGCACCGCCGACAACTTAACGCCCATTGCCATTCACAGCGCCACCCTC
GAAATCGAAGCGGTGGTTTCGGCGTTAAACGATCTGGTCAGTCGCCTGACCAGCACGCTG
GATAACGAAAGGTTGTTTACCGCTGACGTCGCGCACGAACTGCGAACGCCACTGGCGGGG
GTGCGTTTGCATCTGGAACTGCTGGCGAAAACGCATCACATTGATGTAGCACCGTTAGTG
GCACGGCTTGATCAGATGATGGAGAGCGTCTCCCAGCTGCTGCAACTGGCGCGTGCCGGA
CAGTCATTTTCTTCCGGTAATTATCAACATGTAAAACTGCTGGAAGATGTCATTCTCCCC
TCGTATGACGAACTCAGTACCATGCTCGACCAGCGACAGCAAACCCTGCTATTGCCAGAG
AGCGCCGCCGACATCACCGTTCAGGGTGATGCAACCCTGCTGCGGATGTTATTGCGAAAC
CTGGTAGAAAACGCCCATCGTTACAGCCCGCAAGGCAGCAACATTATGATTAAGCTGCAA
GAAGATGACGGAGCGGTCATGGCAGTTGAAGATGAAGGACCAGGTATTGATGAGAGTAAA
TGCGGGGAGTTGAGTAAAGCGTTTGTACGTATGGACAGCCGTTATGGCGGGATTGGTCTG
GGGTTAAGTATTGTCAGCCGCATTACACAGTTGCATCACGGGCAGTTTTTCCTGCAAAAC
CGGCAAGAGACTTCCGGCACGCGGGCCTGGGTACGGCTGAAGAAAGATCAGTACGTGGCA
AACCAGATATAA
>F1GM004295
ATGAAAATTCTGATTGTTGAAGACGATACGCTGTTATTGCAGGGACTGATTCTGGCGGCG
CAAACCGAAGGCTACGCGTGCGATGGCGTGACAACCGCGCGGATGGCGGAACAAAGCCTT
GAGGCAGGTCATTACAGCCTGGTGGTACTGGATTTAGGGTTACCCGACGAAGATGGACTG
CATTTTCTCGCCCGTATCCGGCAGAAAAAATATACCCTGCCGGTACTGATCCTCACCGCT
CGCGATACGCTGACCGACAAAATCGCCGGGCTGGATGTCGGTGCCGACGACTATCTGGTG
AAGCCTTTTGCGCTGGAAGAGTTACATGCCCGTATCCGCGCCCTGCTACGACGCCATAAT
AATCAGGGCGAAAGTGAGCTGATTGTTGGCAATCTGACGCTGAACATGGGTCGCCGTCAG
GTATGGATGGGCGGTGAAGAGTTGATTCTGACGCCCAAAGAATATGCTCTGCTGTCACGG
TTAATGCTCAAAGCAGGCAGTCCGGTGCATCGGGAAATTCTCTACAACGACATCTATAAC
TGGGACAATGAACCCTCGACCAACACCCTGGAAGTGCATATCCACAATCTGCGCGACAAA
GTGGGCAAAGCCCGTATCCGCACCGTGCGCGGCTTTGGCTATATGCTGGTCGCGAATGAG
GAAAACTAA
>F1GM004296
TTGGCCGCTTTTTATATCTCTATCTACCTGAATATTGCCTTTTTTAAACAGGTGTTGCAG
GCGCTGCCGCTGGATTCGCTGCATAACGTACTGGTTTTCTTGTCGATGCCGGTCGTCGCT
TTCAGCGTGATTAATATTGTCCTGACACTAAGCTCTTTCTTATGGATTAATCGACCACTG
GCCTGCCTGTTTATTCTGGTTGGCGCGGCTGCACAATATTTCATAATGACTTACGGCATC
GTCATCGACCGCTCGATGATTGCCAATATTATTGATACCACTCCGGCAGAAAGTTATGCG
CTGATGACACCGCAAATGTTATTAACGCTGGGATTCAGCGGCGTGCTTGCTGCGCTGATT
GCCTGCTGGATAAAAATCAAACCTGCCACCTCGCGTCTGCGCAGTGTTCTTTTCCGTGGA
GCCAATATTCTGGTTTCTGTACTACTGATTTTGCTGGTCGCCGCACTGTTTTATAAAGAC
TACGCCTCGTTGTTCCGCAATAACAAAGAGCTGGTGAAATCCTTAAGCCCCTCTAACAGC
ATTGTTGCCAGCTGGTCATGGTACTCCCATCAGCGACTGGCAAATCTGCCGCTGGTGCGA
ATTGGTGAAGACGCGCACCGCAACCCGTTAATGCAGAACGAAAAACGTAAAAATTTGACC
ATCCTGATTGTCGGCGAAACCTCGCGGGCGGAGAACTTCTCCCTCAACGGCTACCCGCGT
GAAACTAACCCGCGGCTGGCGAAAGATAACGTGGTCTATTTCCCTAATACCGCATCTTGC
GGCACGGCAACGGCAGTTTCAGTACCGTGCATGTTCTCGGATATGCCGCGTGAGCACTAC
AAAGAAGAGCTGGCACAGCACCAGGAAGGCGTGCTGGATATCATTCAGCGAGCGGGCATC
AACGTGCTGTGGAATGACAACGATGGCGGCTGTAAAGGTGCCTGCGACCGCGTGCCTCAC
CAGAACGTCACCGCGCTGAATCTACCTGATCAGTGCATCAACGGCGAATGCTATGACGAA
GTGCTGTTCCACGGGCTTGAAGAGTACATCAATAACCTGCAAGGTGATGGCGTGATTGTC
TTACACACCATCGGCAGCCACGGTCCGACCTATTACAACCGCTATCCGCCTCAGTTCAGG
AAATTTACCCCAACCTGCGACACCAATGAGATCCAGACCTGTACCAAAGAGCAACTGGTG
AACACTTACGACAACACGCTGGTTTACGTCGACTATATTGTTGATAAAGCGATTAATCTG
CTGAAAGAACATCAGGATAAATTTACCACCAGCCTGGTTTATCTTTCTGACCACGGTGAA
TCGTTAGGTGAAAATGGCATCTATCTGCACGGTCTGCCTTATGCCATCGCCCCGGATAGC
CAAAAACAGGTGCCGATGCTGCTGTGGCTGTCGGAGGATTATCAAAAACGGTATCAGGTT
GACCAGAACTGCCTGCAAAAACAGGCGCAAACGCAACACTATTCACAAGACAATTTATTC
TCCACGCTATTGGGATTAACTGGCGTTGAGACGAAGTATTACCAGGCTGCGGATGATATT
CTGCAAACTTGCAGGAGAGTGAGTGAATGA
>F1GM004337
ATGGCGGGCCGTTTTGTATGGAAACCAGACCCTATGTTCAAAACGACGCTCTGCGCCTTA
TTAATTACCGCCTCTTGCTCCACATTTGCTGCCCCCCAAAAAATCAACGATATTGTGCAT
CGCACAATTACCCCGCTTATAGAGCAACAAAAGATCCCCGGTATGGCGGTGGCGGTAATT
TATCAGGGTAAACCTTATTACTTTACCTGGGGCTATGCGGACATCGCCAAAAAGCAGCCC
GTCACACAGCAAACGTTGTTTGAGTTAGGTTCGGTCAGCAAAACATTTACGGGCGTGCTT
GGTGGCGACGCTATTGCTCGAGGGGAAATCAAGTTAAGCGATCCCGCAACAAAATACTGG
TCTGAACTTACCGCTAAACAGTGGAACGGGATCACACTATTACATCTCGCAACCTACACC
GCTGGCGGCCTGCCATTGCAGGTGCCGGATGAGGTGAAATCCTCAAGCGACTTGCTGCGC
TTCTATCAAAACTGGCAGCCTGCATGGGCTCCAGGAACACAACGTCTGTATGCCAACTCC
AGTATCGGTTTGTTCGGCGCACTGGCTGTGAAGCCGTCTGGTTTGAGTTTTGAGCAGGCG
ATGCAAACACGTGTCTTCCAGCCACTCAAACTCAACCATACGTGGATTAATGTACCGCCC
GCAGAAGAAAAGAATTACGCCTGGGGATATCGCGAAGGCAAGGCAGTTCATGTTTCGCCA
GGGGCGTTAGATGCTGAAACTTATGGTGTGAAGTCGACCATTGAAGATATGGCCTGCTGG
GTACGAAGCAATATGAATCCCCGTGATATCAACGACAAAACACTTCAGCAAGGGATACAA
CTGGCACAATCTCGCTACTGGCAAACCGGCGATATGTATCAGGGCCTGGGCTGGGAAATG
CTGGACTGGCCGGTAAATCCTGACAGCATCATTAACGGCAGTGGCAATAAAATTGCACTG
GCAGCACGCCCCGTAAAAGCGATTACGCCCCCAACTCCTGCAGTACGCGCATCATGGGTA
CATAAAACAGGGGCAACCGGCGGATTTGGTAGCTATGTCGCGTTTATTCCAGAAAAAGAG
CTGGGTATAGTGATGCTGGCTAACAAAAACTATCCCAATCCAGCGAGAGTCACCGCCGCC
TGGCAGATTCTCAACGCTCTACAGTAA
>F1GM004530
ATGCCACGTTTTTTTGCCCGCCATGCCGCCACGCTGTTTTTCCCGATGGCGTTGATTTTG
TATGACTTTGCTGCGTATCTGTCGACGGACCTGATCCAGCCAGGGATCATTAATGTGGTC
CGTGATTTTAATGCCGATGTCAGTCTGGCCCCGGCTGCCGTCAGTCTCTATCTCGCTGGA
GGCATGGCATTGCAGTGGCTGCTGGGGCCGCTTTCCGACAGGGTTGGCCGCAGGCCGGTG
CTGATTACCGGGGCGCTAATATTTACCCTTGCCTGCGCTGCGACAATGTTCACAACGTCT
ATGACACAGTTTCTTATCGCGCGTGCAATTCAGGGCACCAGTATCTGTTTTATTGCCACC
GTTGGTTATGTCACGGTGCAGGAGGCGTTCGGACAGACAAAAGGGATCAAGTTGATGGCG
ATTATCACCTCCATCGTACTGATTGCGCCGATTATTGGCCCGCTTTCCGGCGCAGCTCTG
ATGCACTTTGTGCACTGGAAAGTCCTTTTTGCCATCATTGCGGTTATGGGTTTTATCTCA
TTTGTTGGCTTACTGCTGGCGATGCCAGAGACGGTGAAGCGCGGCGCGGTTCCATTTAGC
GCCAAAAGCGTCTTGCGCGATTTTCGTAATGTCTTTTGCAATCGGCTGTTCCTCTTTGGC
GCAGCAACCATCTCTTTAAGCTATATCCCCATGATGAGTTGGGTGGCTGTCTCGCCGGTG
ATCCTGATCGACGCGGGCGGCTTAACAACTTCGCAGTTCGCCTGGACACAGGTTCCGGTG
TTCGGCGCGGTGATTGTCGCGAATGCCATCGTGGCGCGTTTCGTTAAAGATCCGACCGAA
CCGCGCTTTATCTGGCGTGCCGTACCCCTTCAACTGGTTGGCCTCGCGCTGTTGATTATC
GGCAATCTGCTGTCACCGCACGTCTGGCTGTGGTCGGTGCTGGGCACCAGTCTGTATGCT
TTCGGGATTGGTTTGATTTTCCCGACCTTATTCCGCTTTACGCTGTTTTCCAATAACTTA
CCGAAAGGGACCGTCTCCGCATCGCTGAATATGGTGATCCTGATGGTGATGTCTGTCTCG
GTCGAAATCGGCCGCTGGCTGTGGTTTAACAGCGGTCGCTTGCCGTTTCATCTGTTAGCC
GTTGTGGCAGGCGTTATCGTCGTTTTCACCCTGGCCGGATTGCTTAATCGCGTGCTCCAA
CATCAGGCTGCCGAGCTGGCGGAGGAGCGGTGA
>F1GM004605
ATGGTGACGGTGTTCGGCATTCTGAATCTCACCGAGGACTCCTTCTTCGATGAGAGCCGG
CGGCTAGACCCCGCCGGCGCTGTCACCGCGGCGATCGAAATGCTGCGAGTCGGATCAGAC
GTCGTGGATGTCGGACCGGCCGCCAGCCATCCGGACGCGAGGCCTGTATCGCCGGCCGAT
GAGATCAGACGTATTGCGCCGCTCTTAGACGCCCTGTCCGATCAGATGCACCGTGTTTCA
ATCGACAGCTTCCAACCGGAAACCCAGCGCTATGCGCTCAAGCGCGGCGTGGGCTACCTG
AACGATATCCAAGGATTTCCTGACCCTGCGCGGCACTGTTGCAAATAG
>F1GM004607
ATGGGTGAATTTTTCCCTGCACAAGTTTTCAAGCAGCTGTCCCACGCTCGCGCGGTGATC
GAGCGCCATCTGGCTGCGACACTGGACACAATCCACCTGTTCGGATCTGCGATCGATGGA
GGGCTGAAGCCGGACAGCGACATAGACTTGCTCGTGACCGTCAGCGCCGCACCTAACGAT
TCGCTCCGGCAGGCGCTAATGCTCGATTTGCTGAAAGTCTCATCACCGCCAGGCGATGGC
GGAACATGGCGACCGCTGGAGCTAACTGTTGTCGCTCGAAGCGAAGTAGTGCCTTGGCGC
TATCCGGCGCGGCGTGAGCTTCAGTTCGGTGAGTGGCTCCGCCACGACATCCTTTCCGGA
ACGTTCGAGCCTGCCGTTCTGGATCACGATCTTGCGATTTTGCTGACCAAGGCGAGGCAA
CACAGCCTTGCGCTTCTAGGCCCATCCGCAGCCACGTTTTTCGAGCCGGTGCCGAAGGAG
CATTTCTCCAAGGCGCTTTTCGACACTATTGCCCAGTGGAATGCAGAGTCGGATTGGAAG
GGTGACGAGCGGAACGTCGTTCTTGCTCTTGCTCGCATTTGGTACAGCGCTTCAACTGGT
CTCATTGCTCCTAAGGACGTTGCTGCCGCATGGGTATCGGAGCGTTTGCCTGCCGAGCAT
CGGCCCCTCATCTGCAAGGCACGCGCGGCGTACCTGGGTAGCGAGGACGACGACCTAGCA
ATGCGCGTCGAAGAGACGGCCGCGTTCGTTCGATATGCCAAAGCAACGATTGAGAGAATC
TTGCGTTGA
>F1GM004608
ATGTTATGGAGCAGCAACGATGTTACGCAGCAGGGCAGTCGCCCTAAAACAAAGTTAGCC
ATTAAGGGAGTTAAATTGAAAATATCATTGATTTCTGCAGTGTCAGAAAATGGCGTAATC
GGTAGTGGTCCTGATATCCCGTGGTCAGTAAAAGGTGAGCAACTACTCTTTAAAGCGCTC
ACATATAATCAATGGCTCCTTGTCGGAAGAAAAACATTTGACTCTATGGGTGTTCTTCCA
AATCGCAAATATGCAGTAGTGTCAAAGAACGGAATTTCAAGCTCAAATGAAAACGTCCTA
GTTTTTCCTTCAATAGAAAATGCTTTGAAAGAGCTATCAAAAGTTACAGATCATGTATAT
GTCTCTGGCGGGGGTCAAATCTATAATAGCCTTATTGAAAAAGCAGATATAATTCATTTG
TCTACTGTTCACGTTGAAGTCGAAGGTGATATCAAATTCCCTATAATGCCTGAGAATTTC
AATTTGGTTTTTGAACAGTTTTTTATGTCTAATATAAATTATACATACCAGATTTGGAAA
AAAGGCTAA
>F1GM004611
ATGAGTATTCAACATTTTCGTGTCGCCCTTATTCCCTTTTTTGCGGCATTTTGCCTTCCT
GTTTTTGCTCACCCAGAAACGCTGGTGAAAGTAAAAGATGCTGAAGATCAGTTGGGTGCA
CGAGTGGGTTACATCGAACTGGATCTCAACAGCGGTAAGATCCTTGAGAGTTTTCGCCCC
GAAGAACGTTTTCCAATGATGAGCACTTTTAAAGTTCTGCTATGTGGTGCGGTATTATCC
CGTGTTGACGCCGGGCAAGAGCAACTCGGTCGCCGCATACACTATTCTCAGAATGACTTG
GTTGAGTACTCACCAGTCACAGAAAAGCATCTTACGGATGGCATGACAGTAAGAGAATTA
TGCAGTGCTGCCATAACCATGAGTGATAACACTGCTGCCAACTTACTTCTGACAACGATC
GGAGGACCGAAGGAGCTAACCGCTTTTTTGCACAACATGGGGGATCATGTAACTCGCCTT
GATCGTTGGGAACCGGAGCTGAATGAAGCCATACCAAACGACGAGCGTGACACCACGATG
CCTGCAGCAATGGCAACAACGTTGCGCAAACTATTAACTGGCGAACTACTTACTCTAGCT
TCCCGGCAACAATTAATAGACTGGATGGAGGCGGATAAAGTTGCAGGACCACTTCTGCGC
TCGGCCCTTCCGGCTGGCTGGTTTATTGCTGATAAATCTGGAGCCGGTGAGCGTGGGTCT
CGCGGTATCATTGCAGCACTGGGGCCAGATGGTAAGCCCTCCCGTATCGTAGTTATCTAC
ACGACGGGGAGTCAGGCAACTATGGATGAACGAAATAGACAGATCGCTGAGATAGGTGCC
TCACTGATTAAGCATTGGTAA
>F1GM004703
ATGCATACGCGGAAGGCAATAACGGAGGCGCTTCAAAAACTCGGAGTCCAAACCGGTGAC
CTCTTGATGGTGCATGCCTCACTTAAAGCGATTGGTCCGGTCGAAGGAGGAGCGGAGACG
GTCGTTGCCGCGTTACGCTCCGCGGTTGGGCCGACTGGCACTGTGATGGGATACGCGTCG
TGGGACCGATCACCCTACGAGGAGACTCTGAATGGCGCTCGGCTGGATGACGAAGCCCGC
CGTACCTGGCTGCCGTTCGATCCCGCAACAGCCGGGACTTACCGTGGGTTCGGCCTGCTG
AATCAATTTCTGGTTCAAGCCCCCGGCGCGCGGCGCAGCGCGCACCCCGATGCATCGATG
GTCGCGGTTGGTCCGCTGGCTGAAACGCTGACGGAGCCTCACGAACTCGGTCACGCCTTG
GGGGAAGGATCGCCCGTCGAGCGGTTCGTTCGCCTTGGCGGGAAGGCCCTGCTGTTGGGT
GCGCCGCTAAACTCCGTTACCGCATTGCACTACGCCGAGGCGGTTGCCGATATCCCCAAC
AAACGGTGGGTGACGTATGAGATGCCGATGCTTGGAAGAGACGGTGAAGTCGCCTGGAAA
ACGGCATCGGATTACGATTCAAACGGCATTCTCGATTGCTTTGCTATCGAAGGAAAGCCG
GATGCGGTTGAAACTATAGCAAATGCTTACGTGAAGCTCGGTCGCCATCGAGAAGGTGTC
GTGGGCTTTGCTCAGTGCTACCTGTTCGACGCGCAGGACATCGTGACGTTCGGCGTCACC
TATCTTGAGAAGCATTTCGGAACCACTCCGATCGTGCCTCCGCACGAGGCCGTCGAGCGC
TCTTGCGAGCCTTCAGGTTAG
>F1GM004709
ATGACCGTAGTCACGACCGCCGATACCTCCCAACTGTACGCACTTGCAGCCCGACATGGG
CTCAAGCTCCATGGCCCGCTGACTGTCAATGAGCTTGGGCTCGACTATAGGATCGTGATC
GCCACCGTCGACGATGGACGTCGGTGGGTGCTGCGCATCCCGCGCCGAGCCGAGGTAAGC
GCGAAGGTCGAACCAGAGGCGCGGGTGCTGGCAATGCTCAAGAATCGCCTGCCGTTCGCG
GTGCCGGACTGGCGCGTGGCCAACGCCGAGCTCGTTGCCTATCCCATGCTCGAAGACTCG
ACTGCGATGGTCATCCAGCCTGGTTCGTCCACGCCCGACTGGGTCGTGCCGCAGGACTCG
GAGGTCTTCGCGGAGAGCTTCGCGACCGCGCTCGCCGCCCTGCATGCCGTCCCCATTTCC
GCCGCCGTGGATGCGGGGATGCTCATCCGTACACCGACGCAGGCCCGTCAGAAGGTGGCC
GACGACGTTGACCGCGTCCGACGCGAGTTCGTGGTGAACGACAAGCGCCTCCACCGGTGG
CAGCGCTGGCTCGACGACGATTCGTCGTGGCCAGATTTCTCCGTGGTGGTGCATGGCGAT
CTCTACGTGGGCCATGTGCTCATCGACAACACGGAGCGCGTCAGCGGGATGATCGACTGG
AGCGAGGCCCGCGTTGATGACCCTGCCATCGACATGGCCGCGCACCTTATGGTCTTTGGT
GAAGAGGGGCTCGCGAAGCTCCTCCTCACGTATGAAGCGGCCGGTGGCCGGGTGTGGCCG
CGGCTCGCCCACCACATCGCGGAGCGCCTTGCGTTCGGGGCGGTCACCTACGCACTCTTC
GCCCTCGACTCGGGTAACGAAGAGTACCTCGCTGCGGCGAAGGCGCAGCTCGCCGCAGCG
GAATGA
>F1GM004716
ATGAACAAAAATATAAAATATTCTCAAAACTTTTTAACGAGTGAAAAAGTACTCAACCAA
ATAATAAAACAATTGAATTTAAAAGAAACCGATACCGTTTACGAAATTGGAACAGGTAAA
GGGCATTTAACGACGAAACTGGCTAAAATAAGTAAACAGGTAACGTCTATTGAATTAGAC
AGTCATCTATTCAACTTATCGTCAGAAAAATTAAAACTGAATACTCGTGTCACTTTAATT
CACCAAGATATTCTACAGTTTCAATTCCCTAACAAACAGAGGTATAAAATTGTTGGGAAT
ATTCCTTACCATTTAAGCACACAAATTATTAAAAAAGTGGTTTTTGAAAGCCATGCGTCT
GACATCTATCTGATTGTTGAAGAAGGATTCTACAAGCGTACCTTGGATATTCACCGAACA
CTAGGGTTGCTCTTGCACACTCAAGTCTCGATTCAGCAATTGCTTAAGCTGCCAGCGGAA
TGCTTTCATCCTAAACCAAGAGTAAACAGTGTCTTAATAAAACTTACCCGCCATACCACA
GATGTTCCAGATAAATATTGGAAGCTATATACGTACTTTGTTTCAAAATGGGTCAATCGA
GAATATCGTCAACTGTTTACTAAAAATCAGTTTCATCAAGCAATGAAACACGCCAAAGTA
AACAATTTAAGTACCGTTACTTATGAGCAAGTATTGTCTATTTTTAATAGTTATCTATTA
TTTAACGGGAGGAAATAA
>F1GM004755
ATGATGAAAAAATCGTTATGCTGCGCTCTGCTGCTGACAGCCTCTTTCTCCACATTTGCT
GCCGCAAAAACAGAACAACAGATTGCCGATATCGTTAATCGCACCATCACCCCGTTGATG
CAGGAGCAGGCTATTCCGGGTATGGCCGTTGCCGTTATCTACCAGGGAAAACCCTATTAT
TTCACCTGGGGTAAAGCCGATATCGCCAATAACCACCCAGTCACGCAGCAAACGCTGTTT
GAGCTAGGATCGGTTAGTAAGACGTTTAACGGCGTGTTGGGCGGCGATGCTATCGCCCGC
GGCGAAATTAAGCTCAGCGATCCGGTCACGAAATACTGGCCAGAACTGACAGGCAAACAG
TGGCAGGGTATCCGCCTGCTGCACTTAGCCACCTATACGGCAGGCGGCCTACCGCTGCAG
ATCCCCGATGACGTTAGGGATAAAGCCGCATTACTGCATTTTTATCAAAACTGGCAGCCG
CAATGGACTCCGGGCGCTAAGCGACTTTACGCTAACTCCAGCATTGGTCTGTTTGGCGCG
CTGGCGGTGAAACCCTCAGGAATGAGTTACGAAGAGGCAATGACCAGACGCGTCCTGCAA
CCATTAAAACTGGCGCATACCTGGATTACGGTTCCGCAGAACGAACAAAAAGATTATGCC
TGGGGCTATCGCGAAGGGAAGCCCGTACACAGTTCTCCGGGACAACTTGACGCCGAAGCC
TATGGCGTGAAATCCAGCGTTATTGATATGGCCCGCTGGGTTCAGGCCAACATGGATGCC
AGCCACGTTCAGGAGAAAACGCTCCAGCAGGGCATTGCGCTTGCGCAGTCTCGCTACTGG
CGTATTGGCGATATGTACCAGGGATTAGGCTGGGAGATGCTGAACTGGCCGCTGAAAGCT
GATTCGATCATCAACGGCAGCGACAGCAAAGTGGCATTGGCAGCGCTTCCCGCCGTTGAG
GTAAACCCGCCCGCCCCCGCAGTGAAAGCCTCATGGGTGCATAAAACGGGCTCCACTGGT
GGATTTGGCAGCTACGTAGCCTTCGTTCCAGAAAAAAACCTTGGCATCGTGATGCTGGCA
AACAAAAGCTATCCTAACCCTGTCCGTGTCGAGGCGGCCTGGCGCATTCTTGAAAAGCTG
CAATAA
>F1GM004809
ATGATGTTCGCGGCGGCGGCGTGCATTCCGCTGCTGCTGGGCAGCGCGCCGCTTTATGCG
CAGACGAGTGCGGTGCAGCAAAAGCTGGCGGCGCTGGAGAAAAGCAGCGGAGGGCGGCTG
GGCGTCGCGCTCATCGATACCGCAGATAATACGCAGGTGCTTTATCGCGGTGATGAACGC
TTTCCAATGTGCAGTACCAGTAAAGTTATGGCGGCCGCGGCGGTGCTTAAGCAGAGTGAA
ACGCAAAAGCAGCTGCTTAATCAGCCTGTCGAGATCAAGCCTGCCGATCTGGTTAACTAC
AATAATCCGATTGCCGAAAAACACGTCAACGGCACAATGACGCTGGCAGAACTGAGCGCG
GCCGCGTTGCAGTACAGCGACAATACCGCCATGAACAAATTGATTGCCCAGCTCGGTGGC
CCGGGAGGCGTGACGGCTTTTGCCCGCGCGATCGGCGATGAGACGTTTCGTCTGGATCGC
ACTGAACCTACGCTGAATACCGCCATTCCCGGCGACCCGAGAGACACCACCACGCCGCGG
GCGATGGCGCAGACGTTGCGTCAGCTTACGCTGGGTCATGCGCTGGGCGAAACCCAGCGG
GCGCAGTTGGTGACGTGGCTCAAAGGCAATACGACCGGCGCAGCCAGCATTCGGGCCGGC
TTACCGACGTCGTGGACTGTGGGTGATAAGACCGGCAGCGGCGACTACGGCACCACCAAT
GATATTGCGGTGATCTGGCCGCAGGGTCGTGCGCCGCTGGTTCTGGTGACCTATTTTACC
CAGCCGCAACAGAACGCAGAGAGCCGCCGCGATGTGCTGGCTTCAGCGGCGAGAATCATC
GCCGAAGGGCTGTAA
>F1GM004861
ATGTCACTGTATCGCCGTCTAGTTCTGCTGTCTTGTCTCTCATGGCCGCTGGCTGGCTTT
TCTGCCACCGCGCTGACCAACCTCGTCGCGGAACCATTCGCTAAACTCGAACAGGACTTT
GGCGGCTCCATCGGTGTGTACGCGATGGATACCGGCTCAGGCGCAACTGTAAGTTACCGC
GCTGAGGAGCGCTTCCCACTGTGCAGCTCATTCAAGGGCTTTCTTGCTGCCGCTGTGCTG
GCTCGCAGCCAGCAGCAGGCCGGCTTGCTGGACACACCCATCCGTTACGGCAAAAATGCG
CTGGTTCCGTGGTCACCCATCTCGGAAAAATATCTGACAACAGGCATGACGGTGGCGGAG
CTGTCCGCGGCCGCCGTGCAATACAGTGATAACGCCGCCGCCAATTTGTTGCTGAAGGAG
TTGGGCGGCCCGGCCGGGCTGACGGCCTTCATGCGCTCTATCGGCGATACCACGTTCCGT
CTGGACCGCTGGGAGCTGGAGCTGAACTCCGCCATCCCAGGCGATGCGCGCGATACCTCA
TCGCCGCGCGCCGTGACGGAAAGCTTACAAAAACTGACACTGGGCTCTGCACTGGCTGCG
CCGCAGCGGCAGCAGTTTGTTGATTGGCTAAAGGGAAACACGACCGGCAACCACCGCATC
CGCGCGGCGGTGCCGGCAGACTGGGCAGTCGGAGACAAAACCGGAACCTGCGGAGTGTAT
GGCACGGCAAATGACTATGCCGTCGTCTGGCCCACTGGGCGCGCACCTATTGTGTTGGCC
GTCTACACCCGGGCGCCTAACAAGGATGACAAGCACAGCGAGGCCGTCATCGCCGCTGCG
GCTAGACTCGCGCTCGAGGGATTGGGCGTCAACGGGCAGTAA
>F1GM005009
ATGTTCATGCCGCCTGTTTTTCCTGCTCATTGGCACGTTTCGCAACCTGTTCTCATTGCG
GACACCTTTTCCAGCCTCGTTTGGAAAGTTTCATTGCCAGACGGGACTCCTGCAATCGTC
AAGGGATTGAAACCTATAGAAGACATTGCTGATGAACTGCGCGGGGCCGACTATCTGGTA
TGGCGCAATGGGAGGGGAGCAGTCCGGTTGCTCGGTCGTGAGAACAATCTGATGTTGCTC
GAATATGCCGGGGAGCGAATGCTCTCTCACATCGTTGCCGAGCACGGCGACTACCAGGCG
ACCGAAATTGCAGCGGAACTAATGGCGAAGCTGTATGCCGCATCTGAGGAACCCCTGCCT
TCTGCCCTTCTCCCGATCCGGGATCGCTTTGCAGCTTTGTTTCAGCGGGCGCGCGATGAT
CAAAACGCATGTTGTCAAACTGACTACGTCCACGCGGCGATTATAGCCGATCAAATGATG
AGCAATGCCTCGGAACTGCGTGGGCTACATGGCGATCTGCGTCATGAAAACATCATGTTC
TCCAGTCGCGGCTGGCTGGTGATAGATCCCGTCGGTCTGGTCGGTGAAGTGGGCTTTGGC
GCCGCCAATATGTTCTACGATCCGGCTGACAGAGACGACCTTTGTCTCGATCCTAGACGC
ATTGCACAGATGGCGGACGCATTCTCTCGTGCGCTGGACGTCGATCCGCGTCGCCTGCTC
GACCAGGCGTACGCTTATGGGTGCCTTTCCGCAGCTTGGAACGCGGATGGAGAAGAGGAG
CAACGCGATCTAGCTATCGCGGCCGCGATCAAGCAGGTGCGACAGACGTCATACTAG
