# Supplementary material for: Genomic characterization of Escherichia coli LCT-EC001, an extremely multidrug-resistant strain with an amazing number of resistance genes
Source: Gut Pathog. 2019 May 21;11:25. doi: 10.1186/s13099-019-0298-5 (PMC6528259; doi:10.1186/s13099-019-0298-5)
Supplement: Supplementary file 7 — Additional file 7. Location and database source of 68 antibiotic resistance determinants in LCT-EC001. [file 13099_2019_298_MOESM7_ESM.xls]

## Sheet: F1菌株耐药基因注释表-0830
Gene_id	Scaffold	Start	End	{nr}	ARDB	CARD	ARG-annote	Specific in Escherichia coli	NR annote species	Gene island	Prophage	Repeat region	Transfer element	Plasmid	IS
F1GM000030	Scaffold1	31157	32026	{gi|446293811|ref|WP_000371666.1|; AraC family protein regulatory helix-turn-helix domain-containing protein [Escherichia coli|Escherichia fergusonii]}	#---	CARD	#---	Nonspecific	Escherichia coli	-	-	-	-	-	-
F1GM000430	Scaffold1	479169	480326	{gi|446753485|ref|WP_000830741.1|; D-alanyl-D-alanine- carboxypeptidase/endopeptidase}	#---	#---	ARG-annote	Nonspecific	Escherichia coli	-	-	-	-	-	-
F1GM000518	Scaffold1	565293	568442	{gi|447055213|ref|WP_001132469.1|; Chain A, Structural Basis Of Multiple Drug Binding Capacity Of The Acrb Multidrug Efflux Pump [pbd]}	ARDB	CARD	#---	Nonspecific	Escherichia coli	GIs004	-	-	-	-	-
F1GM000519	Scaffold1	568465	569658	{gi|481023858|ref|WP_001295324.1|; AcrA membrane fusion protein, subunit of AcrAB-TolC multidrug efflux transport system and AcrAD-TolC multidrug efflux transport system [Escherichia coli]}	ARDB	CARD	#---	Nonspecific	Escherichia coli	GIs004	-	-	-	-	IS
F1GM000536	Scaffold1	586750	588426	{gi|693079867|ref|WP_032242072.1|; cation: proton antiport protein [Escherichia coli]}	ARDB	#---	#---	Nonspecific	Escherichia coli	-	-	-	-	-	-
F1GM000688	Scaffold1	749516	751417	{gi|446698845|ref|WP_000776191.1|; transpeptidase involved in peptidoglycan synthesis (penicillin-binding protein 2) [Escherichia coli|Escherichia sp.|Shigella boydii|Shigella dysenteriae|Shigella flexneri|uncultured bacterium]}	#---	#---	ARG-annote	Nonspecific	Escherichia coli	-	-	-	-	-	-
F1GM000884	Scaffold1	962398	963630	{gi|447102833|ref|WP_001180089.1|; multidrug translocase MdfA (Chloramphenicol resistance pump cmr) [Escherichia coli]}	ARDB	CARD	#---	Nonspecific	Escherichia coli	-	-	-	-	-	-
F1GM000968	Scaffold1	1034861	1036807	{gi|446110289|ref|WP_000188144.1|; Macrolide export ATP-binding/permease protein MacB {ECO: 0000255|HAMAP-Rule: MF_01720} {ECO: 0000255|HAMAP-Rule: MF_01720} [Escherichia coli K-12] [Escherichia coli]}	ARDB	#---	#---	Nonspecific	Escherichia coli	-	-	-	-	-	-
F1GM001142	Scaffold1	1231093	1232319	{gi|291469891|gb|EFF12375.1|; drug efflux system protein MdtG [Escherichia coli B354]}	ARDB	CARD	#---	Nonspecific	Escherichia coli	-	-	-	-	-	-
F1GM001154	Scaffold1	1240948	1242156	{gi|446014351|ref|WP_000092206.1|; Multidrug resistance protein MdtH {ECO: 0000255|HAMAP-Rule: MF_01529} [Escherichia coli str. K-12 substr. DH10B] [Escherichia coli|Escherichia sp.|Shigella boydii]}	ARDB	CARD	#---	Nonspecific	Escherichia coli	-	-	-	-	-	-
F1GM001272	Scaffold1	1348936	1350396	{gi|446658066|ref|WP_000735412.1|; sensory histidine kinase PhoQ in two-component regulatory system with PhoP [Escherichia coli]}	#---	CARD	#---	Nonspecific	Escherichia coli	-	-	-	-	-	-
F1GM001273	Scaffold1	1350396	1351067	{gi|447188215|ref|WP_001265471.1|; DNA-binding response regulator in two-component regulatory system with PhoQ [Escherichia coli]}	#---	CARD	#---	Nonspecific	Escherichia coli	-	-	-	-	-	-
F1GM001648	Scaffold1	1754990	1755379	{gi|485666550|ref|WP_001307812.1|; multiple antibiotic resistance}	#---	CARD	#---	Nonspecific	Escherichia coli	-	-	-	-	-	-
F1GM001749	Scaffold1	1858480	1859853	{gi|447097684|ref|WP_001174940.1|; Multidrug-efflux transporter {ECO: 0000255|HAMAP-Rule: MF_00400} [Escherichia coli str. K-12 substr. DH10B] [sp]}	ARDB	CARD	#---	Nonspecific	Escherichia coli	-	-	-	-	-	-
F1GM002084	Scaffold1	2207432	2207848	{gi|446197327|ref|WP_000275182.1|; transcriptional regulator, AraC family [Escherichia coli MS 175-1]}	#---	CARD	#---	Nonspecific	Escherichia coli	GIs009	-	-	-	-	IS
F1GM002086	Scaffold1	2208642	2209847	{gi|447011812|ref|WP_001089068.1|; Tetracycline resistance protein, class B (TetA(B)) (Metal- tetracycline/H(+) antiporter) [Acinetobacter baumannii|Enterobacter cloacae|Enterobacter sp.|Escherichia albertii|Escherichia coli|Klebsiella pneumoniae|Salmonella enterica|Shigella boydii|Shigella dysenteriae|Shigella flexneri]}	ARDB	CARD	ARG-annote	Nonspecific	Escherichia coli	GIs009	-	-	-	-	IS
F1GM002153	Scaffold1	2269132	2270298	{gi|446627561|ref|WP_000704907.1|; nucleotide sugar dehydrogenase family protein [Escherichia coli|Klebsiella pneumoniae|Klebsiella sp.]}	#---	CARD	#---	Nonspecific	Escherichia coli	GIs011	-	-	-	-	IS
F1GM002188	Scaffold1	2310484	2311731	{gi|430898549|gb|ELC20682.1|; multidrug resistance protein mdtA [Escherichia coli]}	#---	CARD	#---	Nonspecific	Escherichia coli	-	-	-	-	-	-
F1GM002189	Scaffold1	2311731	2314853	{gi|447120619|ref|WP_001197875.1|; Multidrug transporter MdtB {ECO: 0000255|HAMAP-Rule: MF_01423} [Escherichia coli str. K-12 substr. DH10B] [Escherichia coli]}	#---	CARD	#---	Nonspecific	Escherichia coli	-	-	-	-	-	-
F1GM002190	Scaffold1	2314854	2317931	{gi|446590238|ref|WP_000667584.1|; multidrug resistance protein MdtC [Escherichia coli]}	#---	CARD	#---	Nonspecific	Escherichia coli	-	-	-	-	-	-
F1GM002191	Scaffold1	2317932	2319347	{gi|446052995|ref|WP_000130850.1|; Putative multidrug resistance protein MdtD {ECO: 0000255|HAMAP-Rule: MF_01577} [Escherichia coli str. K-12 substr. DH10B] [Escherichia coli|Shigella boydii]}	#---	CARD	#---	Nonspecific	Escherichia coli	-	-	-	-	-	-
F1GM002192	Scaffold1	2319344	2320786	{gi|446597804|ref|WP_000675150.1|; sensory histidine kinase BaeS in two-component regulatory system with BaeR [Escherichia coli]}	#---	CARD	#---	Nonspecific	Escherichia coli	-	-	-	-	-	-
F1GM002193	Scaffold1	2320744	2321466	{gi|446060022|ref|WP_000137877.1|; DNA-binding response regulator BaeR in two-component regulatory system with BaeS [Escherichia coli|Klebsiella pneumoniae|Shigella boydii|Shigella dysenteriae|Shigella flexneri|Shigella sonnei]}	#---	CARD	#---	Nonspecific	Escherichia coli	-	-	-	-	-	-
F1GM002290	Scaffold1	2432972	2434162	{gi|693070648|ref|WP_032234959.1|; bicyclomycin/multidrug efflux system [Escherichia coli]}	ARDB	#---	#---	Nonspecific	Escherichia coli	-	-	-	-	-	-
F1GM002422	Scaffold1	2568704	2569672	{gi|446383802|ref|WP_000461657.1|; undecaprenyl-phosphate 4-deoxy-4-formamido-L-arabinose transferase (Undecaprenyl-phosphate Ara4FN transferase) (Ara4FNtransferase) (Polymyxin resistance protein PmrF) [Escherichia coli|Escherichia sp.|Shigella boydii|Shigella flexneri|Shigella sonnei]}	#---	CARD	#---	Nonspecific	Escherichia coli	-	-	-	-	-	-
F1GM002423	Scaffold1	2569672	2571654	{gi|446783017|ref|WP_000860273.1|; bifunctional polymyxin resistance protein [includes: UDP-4-amino-4-deoxy-l-arabinose formyltransferase}	ARDB	CARD	#---	Nonspecific	Escherichia coli	-	-	-	-	-	-
F1GM002524	Scaffold1	2675246	2676700	{gi|485691115|ref|WP_001325089.1|; drug resistance MFS transporter, drug: H+ antiporter-2 family [Escherichia coli]}	#---	CARD	#---	Nonspecific	Escherichia coli	-	-	-	-	-	-
F1GM002816	Scaffold1	2991933	2993471	{gi|481022923|ref|WP_001295176.1|; EmrB multidrug MFS transporter, subunit of EmrAB-TolC multidrug efflux transport system [Escherichia coli BL21(DE3)]}	#---	CARD	#---	Nonspecific	Escherichia coli	-	-	-	-	-	-
F1GM002525	Scaffold1	2676784	2677947	{gi|446357312|ref|WP_000435167.1|; EmrKY-TolC multidrug efflux transport system-membrane fusion protein, subunit of EmrKY-TolC putative multidrug efflux transport system [Escherichia coli]}	#---	CARD	#---	Nonspecific	Escherichia coli	-	-	-	-	-	-
F1GM002526	Scaffold1	2678363	2678977	{gi|446914114|ref|WP_000991370.1|; DNA-binding response regulator EvgA in two-component regulatory system with EvgS [Escherichia coli|Shigella flexneri]}	#---	CARD	#---	Nonspecific	Escherichia coli	-	-	-	-	-	-
F1GM002527	Scaffold1	2678982	2682575	{gi|485666018|ref|WP_001307321.1|; hybrid sensory histidine kinase in two-component regulatory system with EvgA [Escherichia coli]}	#---	CARD	#---	Nonspecific	Escherichia coli	-	-	-	-	-	-
F1GM002585	Scaffold1	2742315	2743607	{gi|446889140|ref|WP_000966396.1|; Beta-lactamase class C and other penicillin binding proteins [Escherichia coli]}	#---	#---	ARG-annote	Nonspecific	Escherichia coli	-	-	-	-	-	-
F1GM002616	Scaffold1	2775106	2778219	{gi|447195895|ref|WP_001273151.1|; RND transporter, hydrophobe/amphiphile efflux-1 family protein [Escherichia coli]}	#---	CARD	#---	Nonspecific	Escherichia coli	-	-	-	-	-	-
F1GM002815	Scaffold1	2990744	2991916	{gi|485692829|ref|WP_001326681.1|; EmrAB-TolC multidrug efflux transport system-membrane fusion protein [Escherichia coli]}	#---	CARD	#---	Nonspecific	Escherichia coli	-	-	-	-	-	-
F1GM003186	Scaffold1	3380601	3382088	{gi|485656798|ref|WP_001300913.1|; CG Site No. 97}	ARDB	CARD	#---	Nonspecific	Escherichia coli	-	-	-	-	-	-
F1GM003207	Scaffold1	3404465	3405286	{gi|447204671|ref|WP_001281927.1|; Undecaprenyl pyrophosphate phosphatase {ECO: 0000255|HAMAP-Rule: MF_01006} [Escherichia coli str. K-12 substr. DH10B] [Escherichia coli]}	ARDB	CARD	#---	Nonspecific	Escherichia coli	-	-	-	-	-	-
F1GM003424	Scaffold1	3620396	3621553	{gi|446082479|ref|WP_000160334.1|; transmembrane protein affects septum formation and cell membrane permeability [Escherichia coli]}	#---	CARD	#---	Nonspecific	Escherichia coli	-	-	-	-	-	-
F1GM003425	Scaffold1	3621565	3624669	{gi|447195982|ref|WP_001273238.1|; RND transporter, hydrophobe/amphiphile efflux-1 family protein [Escherichia coli]}	ARDB	CARD	#---	Nonspecific	Escherichia coli	-	-	-	-	-	-
F1GM003514	Scaffold1	3693916	3694548	{gi|446164906|ref|WP_000242761.1|; bacterial regulatory s, crp family protein [Escherichia coli 2-210-07_S3_C1]}	#---	CARD	#---	Nonspecific	Escherichia coli	-	-	-	-	-	-
F1GM003672	Scaffold1	3865145	3866209	{gi|447004750|ref|WP_001082006.1|; multidrug resistance protein mdtE [Shigella flexneri K-315]}	ARDB	CARD	#---	Nonspecific	Escherichia coli	-	-	-	-	-	-
F1GM003673	Scaffold1	3866234	3869347	{gi|657689947|ref|WP_029490305.1|; multidrug transporter [Escherichia coli]}	ARDB	CARD	#---	Nonspecific	Escherichia coli	-	-	-	-	-	-
F1GM003676	Scaffold1	3870806	3871570	{gi|693106241|ref|WP_032259757.1|; HTH-type transcriptional regulator gadX [Escherichia coli]}	#---	CARD	#---	Nonspecific	Escherichia coli	-	-	-	-	-	-
F1GM003845	Scaffold1	4061315	4062466	{gi|485665380|ref|WP_001306726.1|; MULTISPECIES: multidrug resistance protein D [Enterobacteriaceae|Escherichia coli|Escherichia sp.|Shigella sonnei]}	ARDB	CARD	#---	Nonspecific	Escherichia coli	-	-	-	-	-	IS
F1GM003883	Scaffold1	4098974	4100149	{gi|446008129|ref|WP_000085984.1|; multidrug resistance protein MdtL [Escherichia coli]}	ARDB	CARD	#---	Nonspecific	Escherichia coli	-	-	-	-	-	-
F1GM003908	Scaffold1	4123900	4124358	{gi|446147923|ref|WP_000225778.1|; dihydrofolate reductase type 1 [Acinetobacter baumannii|Aeromonas encheleia|Aeromonas hydrophila|Bacteroides fragilis|Citrobacter freundii|Edwardsiella ictaluri|Escherichia coli|Klebsiella pneumoniae|Plasmid R483|Proteus vulgaris|Providencia sp.|Salmonella enterica|Shigella sonnei|Staphylococcus aureus|Vibrio cholerae|bacterium AK-MB38]}	ARDB	CARD	ARG-annote	Nonspecific	Escherichia coli	-	-	-	-	-	-
F1GM003909	Scaffold1	4124453	4124977	{gi|446419059|ref|WP_000496914.1|; streptothricin acetyltransferase, partial [Escherichia coli O111:H11 str. CVM9455]}	#---	CARD	ARG-annote	Nonspecific	Escherichia coli	-	-	-	-	-	-
F1GM003910	Scaffold1	4125035	4125823	{gi|636118669|gb|KDI97455.1|; hypothetical protein AE91_05467, partial [Klebsiella pneumoniae CHS 35]}	ARDB	CARD	ARG-annote	Nonspecific	Escherichia coli	GIs017	-	-	-	-	-
F1GM004093	Scaffold2	62781	64154	{gi|446502563|ref|WP_000580417.1|; sensory histidine kinase CpxA in two-component regulatory system with CpxR [Escherichia coli|Shigella boydii]}	#---	CARD	#---	Nonspecific	Escherichia coli	-	-	-	-	-	IS
F1GM004094	Scaffold2	64151	64849	{gi|446956466|ref|WP_001033722.1|; DNA-binding response regulator CpxR in two-component regulatory system with CpxA [Escherichia coli|Shigella flexneri]}	#---	CARD	#---	Nonspecific	Escherichia coli	-	-	-	-	-	IS
F1GM004258	Scaffold2	258546	260012	{gi|446533255|ref|WP_000610601.1|; SdsRQP multidrug efflux transport system-predicted outer membrane factor, subunit of SdsRQP multidrug efflux pump [Escherichia coli]}	ARDB	CARD	#---	Nonspecific	Escherichia coli	-	-	-	-	-	-
F1GM004259	Scaffold2	260009	262060	{gi|447197968|ref|WP_001275224.1|; Membrane fusion component of tripartite multidrug resistance system [Escherichia coli IS25]}	ARDB	CARD	#---	Nonspecific	Escherichia coli	-	-	-	-	-	-
F1GM004260	Scaffold2	262060	263091	{gi|446368523|ref|WP_000446378.1|; SdsRQP multidrug efflux transport system-predicted membrane fusion protein, subunit of SdsRQP multidrug efflux pump [Escherichia coli]}	ARDB	CARD	#---	Nonspecific	Escherichia coli	-	-	-	-	-	-
F1GM004294	Scaffold2	292401	293492	{gi|485656629|ref|WP_001300761.1|; sensory histidine kinase in two-component regulatory system with BasR [Escherichia coli]}	#---	CARD	#---	Nonspecific	Escherichia coli	-	-	-	-	-	-
F1GM004295	Scaffold2	293502	294170	{gi|446620569|ref|WP_000697915.1|; DNA-binding response regulator BasR in two-component regulatory system with BasS [Escherichia coli]}	#---	CARD	#---	Nonspecific	Escherichia coli	-	-	-	-	-	-
F1GM004296	Scaffold2	294167	295756	{gi|585316971|ref|WP_024198637.1|; hydrolase [Escherichia coli]}	#---	CARD	#---	Nonspecific	Escherichia coli	-	-	-	-	-	-
F1GM004337	Scaffold2	338038	339204	{gi|553688340|gb|ESE04611.1|; beta-lactamase [Escherichia coli 908658]}	ARDB	#---	ARG-annote	Nonspecific	Escherichia coli	-	-	-	-	-	-
F1GM004530	Scaffold2	523350	524582	{gi|447059774|ref|WP_001137030.1|; MULTISPECIES: multidrug transporter [Enterobacteriaceae]}	ARDB	CARD	#---	Nonspecific	Escherichia coli	-	-	-	-	-	-
F1GM004605	Scaffold3	27	374	{gi|647242818|ref|WP_025693590.1|; dihydropteroate synthase, partial [Escherichia coli]}	#---	CARD	ARG-annote	Nonspecific	Escherichia coli	-	-	-	-	Plasmid	-
F1GM004607	Scaffold3	921	1709	{gi|446425718|ref|WP_000503573.1|; AadA5 aminoglycoside (3'')(9) adenylyltransferase}	#---	CARD	ARG-annote	Nonspecific	Escherichia coli	-	-	-	-	Plasmid	-
F1GM004608	Scaffold3	1840	2388	{gi|502431876|ref|WP_012783970.1|; dihydrofolate reductase type VII [Escherichia coli]}	ARDB	CARD	ARG-annote	Nonspecific	Escherichia coli	-	-	-	-	Plasmid	-
F1GM004611	Scaffold3	4202	5062	{gi|671775039|gb|AII99784.1|; bla_A7120 [Broad host range vector vector pCVD004]}	ARDB	CARD	ARG-annote	Nonspecific	Escherichia coli	-	-	-	Transfer element	Plasmid	-
F1GM004703	Scaffold3	93599	94459	{gi|502788882|ref|WP_013023858.1|; MULTISPECIES: aminoglycoside 3-N-acetyltransferase [Klebsiella]}	ARDB	CARD	ARG-annote	Nonspecific	Escherichia coli	-	-	-	-	Plasmid	IS
F1GM004709	Scaffold3	97979	98884	{gi|446141536|ref|WP_000219391.1|; MULTISPECIES: macrolide 2'-phosphotransferase [Aeromonas sp.|Bacteria|Escherichia coli|Klebsiella pneumoniae|Vibrio cholerae|bacterium 36B|bacterium 72B|uncultured bacterium]}	ARDB	CARD	ARG-annote	Nonspecific	Escherichia coli	-	-	-	-	Plasmid	IS
F1GM004716	Scaffold3	104188	104925	{gi|503128157|ref|WP_013362818.1|; MULTISPECIES: rRNA adenine N-6-methyltransferase [Enterobacteriaceae|Escherichia coli]}	ARDB	CARD	ARG-annote	Nonspecific	Escherichia coli	-	-	-	-	Plasmid	IS
F1GM004755	Scaffold3	133809	134954	{gi|304304323|gb|ADM21467.1|; beta-lactamase CMY-42 [Escherichia coli]}	ARDB	CARD	ARG-annote	Nonspecific	Escherichia coli	-	-	-	-	Plasmid	IS
F1GM004809	Scaffold3	174276	175130	{gi|486436156|ref|WP_001617865.1|; cefotaxime-hydrolyzing beta-lactamase CTX-M-18 [Escherichia coli|Klebsiella pneumoniae]}	ARDB	CARD	ARG-annote	Nonspecific	Escherichia coli	-	-	-	-	Plasmid	IS
F1GM004861	Scaffold4	35409	36290	{gi|490303915|ref|WP_004199234.1|; Carbapenem-hydrolyzing beta-lactamase KPC-2 [Citrobacter freundii|Enterobacter aerogenes|Enterobacter cloacae|Escherichia coli|Klebsiella oxytoca|Klebsiella pneumoniae|Pseudomonas aeruginosa]}	ARDB	CARD	ARG-annote	Nonspecific	Escherichia coli	-	-	-	Transfer element	Plasmid	IS
F1GM005009	Scaffold6	5555	6391	{gi|485661358|ref|WP_001303005.1|; aminoglycoside/hydroxyurea antibiotic resistance kinase [Vibrio cholerae]}	ARDB	CARD	ARG-annote	Nonspecific	Escherichia coli	-	-	-	Transfer element	Plasmid	IS
